# Supplementary material for: Extracellular electron transfer-dependent anaerobic oxidation of ammonium by anammox bacteria
Source: Nat Commun. 2020 Apr 28;11:2058. doi: 10.1038/s41467-020-16016-y (PMC7188810; doi:10.1038/s41467-020-16016-y)
Supplement: Supplementary file 5 — Source Data [file 41467_2020_16016_MOESM5_ESM.xlsx]

## Sheet: Fig. 1b
Wavenumber	Intensity	Anammox
1000.54	89.9945	Brocadia
1001.6	89.0614	Brocadia
1002.65	90.8655	Brocadia
1003.7	92.0593	Brocadia
1004.76	91.4561	Brocadia
1005.81	91.2868	Brocadia
1006.86	89.1228	Brocadia
1007.92	88.1031	Brocadia
1008.97	90.5029	Brocadia
1010.02	88.4667	Brocadia
1011.07	88.4606	Brocadia
1012.12	90.2694	Brocadia
1013.18	89.7457	Brocadia
1014.23	90.5577	Brocadia
1015.28	89.0804	Brocadia
1016.33	88.6787	Brocadia
1017.38	89.762	Brocadia
1018.43	88.2095	Brocadia
1019.48	88.2811	Brocadia
1020.53	85.6967	Brocadia
1021.59	87.035	Brocadia
1022.64	85.9163	Brocadia
1023.69	88.8536	Brocadia
1024.74	88.2087	Brocadia
1025.79	88.4332	Brocadia
1026.84	89.4159	Brocadia
1027.89	88.4729	Brocadia
1028.94	87.1738	Brocadia
1029.99	85.3925	Brocadia
1031.04	86.4719	Brocadia
1032.08	90.2436	Brocadia
1033.13	89.0056	Brocadia
1034.18	87.3279	Brocadia
1035.23	88.3383	Brocadia
1036.28	89.1273	Brocadia
1037.33	87.9609	Brocadia
1038.38	84.5888	Brocadia
1039.42	86.0658	Brocadia
1040.47	86.9192	Brocadia
1041.52	88.8656	Brocadia
1042.57	87.5652	Brocadia
1043.61	88.4123	Brocadia
1044.66	88.8943	Brocadia
1045.71	86.7459	Brocadia
1046.76	87.7666	Brocadia
1047.8	88.5326	Brocadia
1048.85	90.3828	Brocadia
1049.9	88.6371	Brocadia
1050.94	87.9353	Brocadia
1051.99	87.3064	Brocadia
1053.03	88.3805	Brocadia
1054.08	89.0411	Brocadia
1055.13	88.5922	Brocadia
1056.17	90.4339	Brocadia
1057.22	90.3809	Brocadia
1058.26	87.6438	Brocadia
1059.31	87.1627	Brocadia
1060.35	88.658	Brocadia
1061.4	86.0096	Brocadia
1062.44	85.0561	Brocadia
1063.49	85.7481	Brocadia
1064.53	88.772	Brocadia
1065.57	88.711	Brocadia
1066.62	86.0732	Brocadia
1067.66	87.9385	Brocadia
1068.71	87.5972	Brocadia
1069.75	88.3676	Brocadia
1070.79	87.8763	Brocadia
1071.84	86.7506	Brocadia
1072.88	86.1851	Brocadia
1073.92	87.8096	Brocadia
1074.96	87.8199	Brocadia
1076.01	87.0067	Brocadia
1077.05	87.9998	Brocadia
1078.09	88.6781	Brocadia
1079.13	87.6107	Brocadia
1080.18	88.3194	Brocadia
1081.22	87.9431	Brocadia
1082.26	87.812	Brocadia
1083.3	88.2784	Brocadia
1084.34	85.8873	Brocadia
1085.38	86.0297	Brocadia
1086.42	87.6476	Brocadia
1087.46	88.1356	Brocadia
1088.51	87.7014	Brocadia
1089.55	90.0466	Brocadia
1090.59	89.0364	Brocadia
1091.63	89.0959	Brocadia
1092.67	88.6967	Brocadia
1093.71	88.6443	Brocadia
1094.75	88.7793	Brocadia
1095.79	92.287	Brocadia
1096.83	91.5561	Brocadia
1097.87	90.3875	Brocadia
1098.9	90.291	Brocadia
1099.94	88.7579	Brocadia
1100.98	90.291	Brocadia
1102.02	90.774	Brocadia
1103.06	91.8213	Brocadia
1104.1	91.9888	Brocadia
1105.14	94.0968	Brocadia
1106.17	92.0102	Brocadia
1107.21	94.981	Brocadia
1108.25	94.8446	Brocadia
1109.29	95.3698	Brocadia
1110.32	94.4803	Brocadia
1111.36	95.1894	Brocadia
1112.4	95.8703	Brocadia
1113.44	95.0027	Brocadia
1114.47	96.3931	Brocadia
1115.51	95.4727	Brocadia
1116.55	94.4938	Brocadia
1117.25	94.2422	Brocadia
1118.29	95.7048	Brocadia
1119.32	95.6753	Brocadia
1120.36	93.8998	Brocadia
1121.4	96.5642	Brocadia
1122.44	95.8509	Brocadia
1123.48	97.8571	Brocadia
1124.52	98.6206	Brocadia
1125.56	97.9617	Brocadia
1126.59	98.8764	Brocadia
1127.63	98.238	Brocadia
1128.67	99.0951	Brocadia
1129.71	99.4147	Brocadia
1130.74	96.2572	Brocadia
1131.78	93.8147	Brocadia
1132.82	97.142	Brocadia
1133.85	97.5017	Brocadia
1134.89	95.9351	Brocadia
1135.93	97.0584	Brocadia
1136.96	97.5222	Brocadia
1138	98.1993	Brocadia
1139.04	99.178	Brocadia
1140.07	99.5725	Brocadia
1141.11	98.1588	Brocadia
1142.14	98.2874	Brocadia
1143.18	97.8521	Brocadia
1144.21	99.4594	Brocadia
1145.25	98.3128	Brocadia
1146.28	96.9312	Brocadia
1147.32	97.0277	Brocadia
1148.35	99.71	Brocadia
1149.39	97.3895	Brocadia
1150.42	100.097	Brocadia
1151.45	98.1137	Brocadia
1152.49	97.8784	Brocadia
1153.52	99.6479	Brocadia
1154.56	98.7386	Brocadia
1155.59	99.4469	Brocadia
1156.62	97.9566	Brocadia
1157.66	98.2381	Brocadia
1158.69	97.4738	Brocadia
1159.72	97.1067	Brocadia
1160.75	99.6801	Brocadia
1161.79	98.2811	Brocadia
1162.82	97.6298	Brocadia
1163.85	96.6567	Brocadia
1164.88	96.5784	Brocadia
1165.92	99.7529	Brocadia
1166.95	99.5896	Brocadia
1167.98	98.3443	Brocadia
1169.01	98.1338	Brocadia
1170.04	101.21	Brocadia
1171.07	98.4128	Brocadia
1172.1	100.303	Brocadia
1173.14	99.7935	Brocadia
1174.17	100.221	Brocadia
1175.2	99.3349	Brocadia
1176.23	96.369	Brocadia
1177.26	97.1398	Brocadia
1178.29	95.1939	Brocadia
1179.32	94.138	Brocadia
1180.35	93.8659	Brocadia
1181.38	95.051	Brocadia
1182.41	92.8189	Brocadia
1183.44	91.4812	Brocadia
1184.47	92.1336	Brocadia
1185.49	92.2713	Brocadia
1186.52	91.1941	Brocadia
1187.55	91.4259	Brocadia
1188.58	90.7732	Brocadia
1189.61	92.8462	Brocadia
1190.64	88.357	Brocadia
1191.67	91.0073	Brocadia
1192.7	90.3948	Brocadia
1193.72	89.9353	Brocadia
1194.75	90.8532	Brocadia
1195.78	92.1617	Brocadia
1196.8	91.0025	Brocadia
1197.83	91.4182	Brocadia
1198.86	91.5943	Brocadia
1199.89	91.4546	Brocadia
1200.91	92.5888	Brocadia
1201.94	92.376	Brocadia
1202.97	92.949	Brocadia
1203.99	96.6678	Brocadia
1205.02	95.9792	Brocadia
1206.05	96.3811	Brocadia
1207.07	95.1382	Brocadia
1208.1	94.7886	Brocadia
1209.12	94.7632	Brocadia
1210.15	95.1268	Brocadia
1211.17	94.2832	Brocadia
1212.2	93.0645	Brocadia
1213.22	98.541	Brocadia
1214.25	94.0364	Brocadia
1215.27	93.714	Brocadia
1216.3	95.061	Brocadia
1217.32	95.5887	Brocadia
1218.35	95.9931	Brocadia
1219.37	98.4507	Brocadia
1220.39	97.1901	Brocadia
1221.42	97.2564	Brocadia
1222.44	99.7749	Brocadia
1223.46	98.3454	Brocadia
1223.81	98.1014	Brocadia
1224.84	98.8547	Brocadia
1225.86	100.241	Brocadia
1226.89	101.659	Brocadia
1227.91	99.149	Brocadia
1228.94	98.1868	Brocadia
1229.96	98.7547	Brocadia
1230.99	100.905	Brocadia
1232.01	100.718	Brocadia
1233.04	102.312	Brocadia
1234.06	100.816	Brocadia
1235.09	99.2332	Brocadia
1236.11	103.75	Brocadia
1237.14	99.8222	Brocadia
1238.16	99.6717	Brocadia
1239.18	99.8848	Brocadia
1240.21	101.488	Brocadia
1241.23	100.703	Brocadia
1242.26	101.263	Brocadia
1243.28	101.603	Brocadia
1244.3	97.8579	Brocadia
1245.32	100.591	Brocadia
1246.35	98.0869	Brocadia
1247.37	101.101	Brocadia
1248.39	101.072	Brocadia
1249.41	100.89	Brocadia
1250.44	98.4315	Brocadia
1251.46	100.998	Brocadia
1252.48	98.9644	Brocadia
1253.5	97.928	Brocadia
1254.52	98.0412	Brocadia
1255.55	99.0705	Brocadia
1256.57	99.8946	Brocadia
1257.59	98.9357	Brocadia
1258.61	101.259	Brocadia
1259.63	99.1655	Brocadia
1260.65	99.7393	Brocadia
1261.67	99.9863	Brocadia
1262.69	100.469	Brocadia
1263.71	102.036	Brocadia
1264.73	99.9949	Brocadia
1265.75	99.0616	Brocadia
1266.77	99.5565	Brocadia
1267.79	97.2283	Brocadia
1268.81	98.4092	Brocadia
1269.83	99.1956	Brocadia
1270.85	100.053	Brocadia
1271.87	97.033	Brocadia
1272.89	97.2799	Brocadia
1273.91	94.4602	Brocadia
1274.92	97.5898	Brocadia
1275.94	98.0392	Brocadia
1276.96	97.9482	Brocadia
1277.98	98.3951	Brocadia
1279	100.565	Brocadia
1280.02	101.957	Brocadia
1281.03	101.573	Brocadia
1282.05	100.518	Brocadia
1283.07	102.167	Brocadia
1284.08	101.636	Brocadia
1285.1	100.487	Brocadia
1286.12	100.523	Brocadia
1287.14	98.9062	Brocadia
1288.15	103.294	Brocadia
1289.17	101.682	Brocadia
1290.18	99.7627	Brocadia
1291.2	97.7996	Brocadia
1292.22	102.325	Brocadia
1293.23	103.673	Brocadia
1294.25	100.116	Brocadia
1295.26	103.59	Brocadia
1296.28	104.494	Brocadia
1297.29	103.251	Brocadia
1298.31	103.803	Brocadia
1299.33	105.015	Brocadia
1300.34	105.7	Brocadia
1301.35	106.155	Brocadia
1302.37	106.063	Brocadia
1303.38	106.798	Brocadia
1304.4	110.467	Brocadia
1305.41	107.989	Brocadia
1306.43	106.682	Brocadia
1307.44	104.883	Brocadia
1308.45	109.796	Brocadia
1309.47	107.154	Brocadia
1310.48	110.047	Brocadia
1311.49	111.599	Brocadia
1312.51	111.147	Brocadia
1313.52	111.216	Brocadia
1314.53	109.941	Brocadia
1315.54	111.171	Brocadia
1316.56	114.46	Brocadia
1317.57	115.5	Brocadia
1318.58	110.473	Brocadia
1319.59	111.627	Brocadia
1320.61	111.157	Brocadia
1321.62	110.811	Brocadia
1322.63	112.13	Brocadia
1323.64	108.071	Brocadia
1324.65	112.665	Brocadia
1325.66	110.256	Brocadia
1326.67	109.273	Brocadia
1327.68	110.159	Brocadia
1328.7	109.587	Brocadia
1329.31	110.606	Brocadia
1330.33	111.542	Brocadia
1331.34	115.963	Brocadia
1332.35	112.574	Brocadia
1333.37	115.502	Brocadia
1334.38	112.167	Brocadia
1335.39	116.559	Brocadia
1336.4	116.658	Brocadia
1337.42	115.533	Brocadia
1338.43	123.359	Brocadia
1339.44	122.485	Brocadia
1340.45	123.391	Brocadia
1341.46	127.152	Brocadia
1342.47	126.017	Brocadia
1343.48	125.874	Brocadia
1344.5	128.267	Brocadia
1345.51	132.481	Brocadia
1346.52	134.825	Brocadia
1347.53	136.989	Brocadia
1348.54	141.106	Brocadia
1349.55	144.788	Brocadia
1350.56	147.296	Brocadia
1351.57	148.688	Brocadia
1352.58	152.432	Brocadia
1353.59	158.504	Brocadia
1354.6	164.651	Brocadia
1355.61	166.998	Brocadia
1356.62	165.488	Brocadia
1357.62	169.983	Brocadia
1358.63	174.264	Brocadia
1359.64	172.088	Brocadia
1360.65	171.209	Brocadia
1361.66	169.911	Brocadia
1362.67	168.508	Brocadia
1363.68	162.334	Brocadia
1364.68	158.26	Brocadia
1365.69	158.224	Brocadia
1366.7	154.829	Brocadia
1367.71	151.851	Brocadia
1368.72	151.17	Brocadia
1369.72	152.005	Brocadia
1370.73	151.554	Brocadia
1371.74	151.89	Brocadia
1372.74	149.283	Brocadia
1373.75	146.397	Brocadia
1374.76	145.884	Brocadia
1375.76	143.833	Brocadia
1376.77	144.679	Brocadia
1377.78	141.404	Brocadia
1378.78	138.311	Brocadia
1379.79	134.888	Brocadia
1380.79	133.336	Brocadia
1381.8	133.287	Brocadia
1382.8	133.104	Brocadia
1383.81	136.933	Brocadia
1384.81	133.589	Brocadia
1385.82	128.734	Brocadia
1386.82	128.436	Brocadia
1387.83	128.875	Brocadia
1388.83	128.467	Brocadia
1389.84	129.267	Brocadia
1390.84	130.407	Brocadia
1391.84	127.663	Brocadia
1392.85	126.075	Brocadia
1393.85	126.417	Brocadia
1394.86	128.727	Brocadia
1395.86	126.893	Brocadia
1396.86	127.289	Brocadia
1397.87	124.476	Brocadia
1398.87	122.619	Brocadia
1399.87	124.418	Brocadia
1400.87	120.603	Brocadia
1401.88	120.217	Brocadia
1402.88	121.47	Brocadia
1403.88	119.901	Brocadia
1404.89	114.999	Brocadia
1405.89	116.986	Brocadia
1406.89	115.645	Brocadia
1407.89	114.656	Brocadia
1408.89	111.514	Brocadia
1409.89	110.839	Brocadia
1410.89	111.44	Brocadia
1411.9	111.76	Brocadia
1412.9	110.16	Brocadia
1413.9	110.011	Brocadia
1414.9	109.147	Brocadia
1415.9	112.874	Brocadia
1416.9	108.832	Brocadia
1417.9	110.848	Brocadia
1418.9	109.635	Brocadia
1419.9	107.116	Brocadia
1420.9	107.041	Brocadia
1421.9	106.201	Brocadia
1422.9	106.805	Brocadia
1423.9	108.407	Brocadia
1424.9	110.076	Brocadia
1425.9	107.043	Brocadia
1426.89	109.805	Brocadia
1427.89	107.228	Brocadia
1428.89	112.464	Brocadia
1429.89	111.823	Brocadia
1430.89	111.393	Brocadia
1431.89	110.696	Brocadia
1432.03	110.931	Brocadia
1433.03	108.758	Brocadia
1434.03	110.943	Brocadia
1435.03	112.384	Brocadia
1436.03	111.426	Brocadia
1437.03	114.344	Brocadia
1438.03	109.707	Brocadia
1439.03	110.078	Brocadia
1440.03	112.945	Brocadia
1441.03	108.219	Brocadia
1442.03	106.469	Brocadia
1443.03	111.321	Brocadia
1444.03	109.558	Brocadia
1445.02	110.155	Brocadia
1446.02	108.231	Brocadia
1447.02	108.471	Brocadia
1448.02	107.738	Brocadia
1449.02	107.946	Brocadia
1450.02	109.202	Brocadia
1451.02	107.637	Brocadia
1452.01	109.793	Brocadia
1453.01	110.951	Brocadia
1454.01	108.498	Brocadia
1455.01	109.242	Brocadia
1456	109.925	Brocadia
1457	107.828	Brocadia
1458	107.278	Brocadia
1458.99	108.177	Brocadia
1459.99	108.041	Brocadia
1460.99	108.5	Brocadia
1461.98	109.51	Brocadia
1462.98	112.272	Brocadia
1463.98	109.503	Brocadia
1464.97	110.317	Brocadia
1465.97	112.381	Brocadia
1466.96	111.884	Brocadia
1467.96	110.793	Brocadia
1468.96	112.972	Brocadia
1469.95	110.827	Brocadia
1470.95	108.099	Brocadia
1471.94	109.041	Brocadia
1472.94	108.821	Brocadia
1473.93	111.013	Brocadia
1474.93	110.409	Brocadia
1475.92	109.53	Brocadia
1476.91	107.945	Brocadia
1477.91	107.067	Brocadia
1478.9	108.792	Brocadia
1479.9	111.801	Brocadia
1480.89	108.247	Brocadia
1481.88	107.078	Brocadia
1482.88	110.661	Brocadia
1483.87	109.633	Brocadia
1484.86	108.207	Brocadia
1485.86	112.706	Brocadia
1486.85	111.573	Brocadia
1487.84	113.559	Brocadia
1488.83	116.085	Brocadia
1489.83	115.15	Brocadia
1490.82	115.12	Brocadia
1491.81	118.295	Brocadia
1492.8	118.939	Brocadia
1493.79	121.035	Brocadia
1494.79	116.86	Brocadia
1495.78	111.687	Brocadia
1496.77	109.946	Brocadia
1497.76	110.767	Brocadia
1498.75	112.872	Brocadia
1499.74	110.786	Brocadia
1500.73	110.027	Brocadia
1501.72	109.204	Brocadia
1502.72	110.076	Brocadia
1503.7	108.604	Brocadia
1504.7	108.229	Brocadia
1505.69	106.805	Brocadia
1506.68	106.827	Brocadia
1507.67	107.455	Brocadia
1508.65	108.13	Brocadia
1509.64	108.744	Brocadia
1510.63	107.982	Brocadia
1511.62	108.212	Brocadia
1512.61	107.445	Brocadia
1513.6	108.103	Brocadia
1514.59	107.072	Brocadia
1515.58	111.407	Brocadia
1516.57	112.185	Brocadia
1517.56	113.399	Brocadia
1518.54	111.774	Brocadia
1519.53	111.588	Brocadia
1520.52	113.368	Brocadia
1521.51	111.03	Brocadia
1522.49	114.516	Brocadia
1523.48	112.302	Brocadia
1524.47	115.767	Brocadia
1525.46	114.071	Brocadia
1526.44	118.765	Brocadia
1527.43	118.837	Brocadia
1528.42	119.501	Brocadia
1529.4	120.967	Brocadia
1530.39	121.474	Brocadia
1531.38	118.488	Brocadia
1532.36	121.586	Brocadia
1533.35	118.632	Brocadia
1534.34	120.418	Brocadia
1535.32	122.764	Brocadia
1536.31	119.732	Brocadia
1537.29	121.477	Brocadia
1537.55	122.29	Brocadia
1538.54	124.335	Brocadia
1539.53	122.283	Brocadia
1540.51	123.429	Brocadia
1541.5	121.201	Brocadia
1542.49	121.338	Brocadia
1543.48	122.848	Brocadia
1544.46	124.417	Brocadia
1545.45	125.375	Brocadia
1546.44	128.406	Brocadia
1547.42	127.142	Brocadia
1548.41	126.406	Brocadia
1549.4	130.58	Brocadia
1550.38	131.901	Brocadia
1551.37	129.677	Brocadia
1552.35	126.604	Brocadia
1553.34	124.753	Brocadia
1554.33	124.214	Brocadia
1555.31	124.766	Brocadia
1556.3	127.5	Brocadia
1557.28	133.109	Brocadia
1558.27	129.629	Brocadia
1559.25	132.69	Brocadia
1560.24	131.014	Brocadia
1561.22	131.281	Brocadia
1562.21	133.072	Brocadia
1563.19	134.15	Brocadia
1564.17	136.079	Brocadia
1565.16	130.964	Brocadia
1566.14	130.521	Brocadia
1567.13	131.848	Brocadia
1568.11	133.788	Brocadia
1569.09	137.553	Brocadia
1570.08	136.513	Brocadia
1571.06	137.867	Brocadia
1572.04	137.848	Brocadia
1573.03	138.666	Brocadia
1574.01	138.562	Brocadia
1574.99	137.883	Brocadia
1575.97	140.129	Brocadia
1576.96	139.184	Brocadia
1577.94	141.547	Brocadia
1578.92	144.674	Brocadia
1579.9	143.39	Brocadia
1580.88	143.979	Brocadia
1581.87	148.739	Brocadia
1582.85	149.987	Brocadia
1583.83	150.459	Brocadia
1584.81	148.071	Brocadia
1585.79	152.06	Brocadia
1586.77	148.464	Brocadia
1587.75	149.966	Brocadia
1588.73	147.913	Brocadia
1589.71	152.301	Brocadia
1590.69	151.272	Brocadia
1591.67	148.493	Brocadia
1592.65	145.506	Brocadia
1593.63	144.3	Brocadia
1594.61	142.922	Brocadia
1595.59	140.357	Brocadia
1596.57	139.554	Brocadia
1597.55	140.517	Brocadia
1598.53	139.36	Brocadia
1599.51	138.66	Brocadia
1600.49	140.472	Brocadia
1601.47	139.304	Brocadia
1602.45	137.866	Brocadia
1603.42	139.625	Brocadia
1604.4	137.16	Brocadia
1605.38	135.062	Brocadia
1606.36	135.247	Brocadia
1607.34	133.878	Brocadia
1608.32	131.731	Brocadia
1609.29	126.085	Brocadia
1610.27	125.64	Brocadia
1611.25	126.44	Brocadia
1612.22	124.613	Brocadia
1613.2	123.972	Brocadia
1614.18	126.464	Brocadia
1615.15	124.377	Brocadia
1616.13	124.914	Brocadia
1617.11	127.077	Brocadia
1618.08	124.841	Brocadia
1619.06	123.066	Brocadia
1620.04	121.474	Brocadia
1621.01	122.304	Brocadia
1621.99	119.385	Brocadia
1622.96	120.106	Brocadia
1623.94	121.607	Brocadia
1624.92	121.67	Brocadia
1625.89	122.17	Brocadia
1626.87	118.391	Brocadia
1627.84	114.324	Brocadia
1628.82	114.662	Brocadia
1629.79	112.726	Brocadia
1630.76	114.188	Brocadia
1631.74	113.619	Brocadia
1632.71	114.014	Brocadia
1633.69	113.924	Brocadia
1634.66	114.324	Brocadia
1635.63	113.221	Brocadia
1636.61	108.076	Brocadia
1637.58	107.545	Brocadia
1638.55	107.067	Brocadia
1639.53	106.261	Brocadia
1639.74	105.632	Brocadia
1640.72	103.522	Brocadia
1641.69	102.853	Brocadia
1642.67	101.631	Brocadia
1643.64	99.8142	Brocadia
1644.62	99.0701	Brocadia
1645.59	98.5629	Brocadia
1646.57	98.4533	Brocadia
1647.54	97.5559	Brocadia
1648.51	99.2128	Brocadia
1649.49	94.5041	Brocadia
1650.46	96.9464	Brocadia
1651.44	96.5539	Brocadia
1652.41	95.7229	Brocadia
1653.39	92.9391	Brocadia
1654.36	91.9309	Brocadia
1655.33	95.9519	Brocadia
1656.31	96.6726	Brocadia
1657.28	94.2007	Brocadia
1658.25	91.9826	Brocadia
1659.22	93.2673	Brocadia
1660.2	93.2033	Brocadia
1661.17	92.6363	Brocadia
1662.14	92.6226	Brocadia
1663.12	93.5017	Brocadia
1664.09	92.2377	Brocadia
1665.06	92.7569	Brocadia
1666.03	91.312	Brocadia
1667	93.2258	Brocadia
1667.97	90.0333	Brocadia
1668.95	94.158	Brocadia
1669.92	92.7825	Brocadia
1670.89	93.2502	Brocadia
1671.86	94.0928	Brocadia
1672.83	94.1212	Brocadia
1673.8	94.195	Brocadia
1674.77	91.2779	Brocadia
1675.74	92.7632	Brocadia
1676.71	91.7877	Brocadia
1677.68	88.7323	Brocadia
1678.65	89.583	Brocadia
1679.62	91.4145	Brocadia
1680.59	89.4251	Brocadia
1681.56	90.5246	Brocadia
1682.53	92.1886	Brocadia
1683.5	95.2764	Brocadia
1684.47	91.1125	Brocadia
1685.44	90.4479	Brocadia
1686.41	91.1639	Brocadia
1687.38	90.877	Brocadia
1688.35	90.3837	Brocadia
1689.32	87.587	Brocadia
1690.28	88.994	Brocadia
1691.25	90.1045	Brocadia
1692.22	88.7832	Brocadia
1693.19	92.8739	Brocadia
1694.16	93.4607	Brocadia
1695.12	92.0204	Brocadia
1696.09	91.1385	Brocadia
1697.06	90.5517	Brocadia
1698.03	89.01	Brocadia
1698.99	88.213	Brocadia
1699.96	87.5517	Brocadia
1700.93	86.7109	Brocadia
1701.89	87.3509	Brocadia
1702.86	88.6989	Brocadia
1703.83	91.924	Brocadia
1704.79	88.6332	Brocadia
1705.76	86.6108	Brocadia
1706.73	86.9433	Brocadia
1707.69	88.5165	Brocadia
1708.66	88.8559	Brocadia
1709.62	86.802	Brocadia
1710.59	89.3174	Brocadia
1711.55	91.0639	Brocadia
1712.52	89.6704	Brocadia
1713.48	86.8805	Brocadia
1714.45	86.4393	Brocadia
1715.41	86.8328	Brocadia
1716.38	87.2471	Brocadia
1717.34	87.0207	Brocadia
1718.31	88.0025	Brocadia
1719.27	87.8378	Brocadia
1720.23	87.1347	Brocadia
1721.2	88.8623	Brocadia
1722.16	87.8801	Brocadia
1723.13	88.1025	Brocadia
1724.09	87.2715	Brocadia
1725.05	89.3667	Brocadia
1726.02	87.4322	Brocadia
1726.98	86.3306	Brocadia
1727.94	89.3865	Brocadia
1728.9	87.0335	Brocadia
1729.87	89.3261	Brocadia
1730.83	87.7815	Brocadia
1731.79	87.3781	Brocadia
1732.76	89.2336	Brocadia
1733.72	88.1276	Brocadia
1734.68	87.4072	Brocadia
1735.64	86.8356	Brocadia
1736.6	87.9428	Brocadia
1737.56	87.1589	Brocadia
1738.52	87.206	Brocadia
1738.53	87.2169	Brocadia
1739.49	87.851	Brocadia
1740.46	86.4808	Brocadia
1741.42	89.0263	Brocadia
1742.38	87.5734	Brocadia
1743.35	86.9828	Brocadia
1744.31	85.01	Brocadia
1745.28	86.4437	Brocadia
1746.24	85.7794	Brocadia
1747.2	87.378	Brocadia
1748.16	88.9866	Brocadia
1749.12	88.1638	Brocadia
1750.09	85.8729	Brocadia
1751.05	86.6806	Brocadia
1752.01	88.2617	Brocadia
1752.97	88.9187	Brocadia
1753.93	85.008	Brocadia
1754.9	87.6257	Brocadia
1755.86	84.8612	Brocadia
1756.82	88.5985	Brocadia
1757.78	87.957	Brocadia
1758.74	86.7839	Brocadia
1759.7	86.5296	Brocadia
1760.66	87.4889	Brocadia
1761.62	88.1903	Brocadia
1762.58	88.1072	Brocadia
1763.54	88.5793	Brocadia
1764.5	87.6284	Brocadia
1765.46	86.9421	Brocadia
1766.42	84.6449	Brocadia
1767.38	85.3414	Brocadia
1768.34	86.3501	Brocadia
1769.3	86.5589	Brocadia
1770.26	87.1054	Brocadia
1771.22	86.6164	Brocadia
1772.18	90.499	Brocadia
1773.14	91.8663	Brocadia
1774.1	91.2924	Brocadia
1775.06	87.2719	Brocadia
1776.01	87.6551	Brocadia
1776.97	86.7568	Brocadia
1777.93	88.2095	Brocadia
1778.89	87.368	Brocadia
1779.85	85.9281	Brocadia
1780.81	86.5278	Brocadia
1781.76	85.7633	Brocadia
1782.72	86.3589	Brocadia
1783.68	87.6551	Brocadia
1784.63	87.2648	Brocadia
1785.59	87.9366	Brocadia
1786.55	84.976	Brocadia
1787.51	85.0622	Brocadia
1788.46	86.5907	Brocadia
1789.42	84.7197	Brocadia
1790.37	86.2617	Brocadia
1791.33	86.5103	Brocadia
1792.29	87.0347	Brocadia
1793.24	87.5	Brocadia
1794.2	87.7377	Brocadia
1795.15	88.3402	Brocadia
1796.11	87.1829	Brocadia
1797.07	88.317	Brocadia
1798.02	90.5907	Brocadia
1798.98	87.2934	Brocadia
1799.93	87.045	Brocadia
1800.89	87.4909	Brocadia
1801.84	89.0164	Brocadia
1802.8	89.0676	Brocadia
1803.75	86.4505	Brocadia
1804.7	88.5381	Brocadia
1805.66	86.6613	Brocadia
1806.61	89.1174	Brocadia
1807.57	87.4802	Brocadia
1808.52	86.0779	Brocadia
1809.47	88.6543	Brocadia
1810.43	85.248	Brocadia
1811.38	85.0676	Brocadia
1812.34	84.852	Brocadia
1813.29	85.9136	Brocadia
1814.24	86.6721	Brocadia
1815.19	89.9205	Brocadia
1816.14	87.1153	Brocadia
1817.1	86.2317	Brocadia
1818.05	86.4777	Brocadia
1819	87.6779	Brocadia
1819.95	87.454	Brocadia
1820.91	86.6313	Brocadia
1821.86	87.6302	Brocadia
1822.81	88.1862	Brocadia
1823.76	87.669	Brocadia
1824.71	89.7856	Brocadia
1825.67	86.5638	Brocadia
1826.61	89.0323	Brocadia
1827.57	86.4503	Brocadia
1828.52	88.417	Brocadia
1829.47	88.0456	Brocadia
1830.42	85.8477	Brocadia
1831.37	84.1783	Brocadia
1832.32	86.4474	Brocadia
1833.27	85.3001	Brocadia
1834.22	86.8064	Brocadia
1834.27	86.6633	Brocadia
1835.22	83.6413	Brocadia
1836.17	90.5461	Brocadia
1837.13	90.241	Brocadia
1838.08	86.4828	Brocadia
1839.03	85.7951	Brocadia
1839.98	89.7549	Brocadia
1840.93	90.8547	Brocadia
1841.88	86.3236	Brocadia
1842.83	87.3056	Brocadia
1843.79	87.3845	Brocadia
1844.74	88.5259	Brocadia
1845.69	87.0745	Brocadia
1846.64	85.8168	Brocadia
1847.59	88.1867	Brocadia
1848.54	86.7071	Brocadia
1849.49	88.5165	Brocadia
1850.44	86.3423	Brocadia
1851.39	85.8656	Brocadia
1852.34	85.9406	Brocadia
1853.29	86.5241	Brocadia
1854.24	85.982	Brocadia
1855.19	88.6587	Brocadia
1856.14	89.9698	Brocadia
1857.09	86.9477	Brocadia
1858.04	89.4211	Brocadia
1858.99	89.0156	Brocadia
1859.94	90.4859	Brocadia
1860.89	90.2599	Brocadia
1861.84	88.1171	Brocadia
1862.78	87.8481	Brocadia
1863.73	87.0682	Brocadia
1864.68	88.6798	Brocadia
1865.63	91.0965	Brocadia
1866.58	86.9158	Brocadia
1867.52	88.7412	Brocadia
1868.47	90.8521	Brocadia
1869.42	88.9306	Brocadia
1870.37	88.5011	Brocadia
1871.32	88.879	Brocadia
1872.26	87.8873	Brocadia
1873.21	87.8404	Brocadia
1874.16	86.7416	Brocadia
1875.1	89.4449	Brocadia
1876.05	87.2389	Brocadia
1877	88.0999	Brocadia
1877.94	88.604	Brocadia
1878.89	88.7621	Brocadia
1879.84	88.9645	Brocadia
1880.78	87.4499	Brocadia
1881.73	88.6199	Brocadia
1882.67	88.9763	Brocadia
1883.62	90.1885	Brocadia
1884.56	89.6157	Brocadia
1885.51	86.3322	Brocadia
1886.45	85.9611	Brocadia
1887.4	87.9347	Brocadia
1888.34	88.8788	Brocadia
1889.29	86.1034	Brocadia
1890.23	87.3009	Brocadia
1891.18	88.4535	Brocadia
1892.12	89.0083	Brocadia
1893.07	86.6383	Brocadia
1894.01	89.5016	Brocadia
1894.95	89.6616	Brocadia
1895.9	88.6946	Brocadia
1896.84	88.7893	Brocadia
1897.78	87.6868	Brocadia
1898.73	87.0299	Brocadia
1899.67	85.4052	Brocadia
1900.62	90.3601	Brocadia
1901.56	93.2596	Brocadia
1902.5	91.4079	Brocadia
1903.44	89.2556	Brocadia
1904.39	89.3767	Brocadia
1905.33	88.3009	Brocadia
1906.27	91.7308	Brocadia
1907.21	89.2378	Brocadia
1908.16	87.6449	Brocadia
1909.1	87.2149	Brocadia
1910.04	86.0852	Brocadia
1910.98	86.0049	Brocadia
1911.92	86.5471	Brocadia
1912.86	87.1956	Brocadia
1913.8	87.8057	Brocadia
1914.75	88.0339	Brocadia
1915.69	86.8887	Brocadia
1916.63	88.5716	Brocadia
1917.57	89.2859	Brocadia
1918.51	90.1311	Brocadia
1919.45	90.0597	Brocadia
1920.39	87.3856	Brocadia
1921.33	88.6543	Brocadia
1922.27	87.3646	Brocadia
1923.21	89.1424	Brocadia
1924.15	89.6908	Brocadia
1925.09	88.3053	Brocadia
1926.03	86.328	Brocadia
1926.97	87.4202	Brocadia
1927.91	86.6371	Brocadia
1928.84	89.5211	Brocadia
1929.78	87.1212	Brocadia
1930.72	87.1824	Brocadia
1931.66	90.0936	Brocadia
1932.6	85.7298	Brocadia
1933.54	85.4965	Brocadia
1934.47	88.8925	Brocadia
1934.81	89.067	Brocadia
1935.76	87.776	Brocadia
1936.7	88.35	Brocadia
1937.64	87.2071	Brocadia
1938.58	87.5415	Brocadia
1939.52	90.6114	Brocadia
1940.46	89.7614	Brocadia
1941.4	89.2726	Brocadia
1942.34	88.9943	Brocadia
1943.28	88.8921	Brocadia
1944.21	88.7493	Brocadia
1945.15	87.157	Brocadia
1946.09	89.144	Brocadia
1947.03	89.9177	Brocadia
1947.97	89.5787	Brocadia
1948.91	86.1873	Brocadia
1949.85	88.45	Brocadia
1950.79	90.5409	Brocadia
1951.73	89.6978	Brocadia
1952.66	88.2249	Brocadia
1953.6	87.793	Brocadia
1954.54	87.9738	Brocadia
1955.48	88.6611	Brocadia
1956.42	88.2602	Brocadia
1957.35	86.7617	Brocadia
1958.29	86.8318	Brocadia
1959.23	87.729	Brocadia
1960.16	90.5548	Brocadia
1961.1	90.9581	Brocadia
1962.04	88.191	Brocadia
1962.97	90.2103	Brocadia
1963.91	90.1442	Brocadia
1964.85	91.1885	Brocadia
1965.78	88.6928	Brocadia
1966.72	88.2854	Brocadia
1967.66	90.4362	Brocadia
1968.59	91.4818	Brocadia
1969.53	90.6526	Brocadia
1970.46	89.0128	Brocadia
1971.4	92.0749	Brocadia
1972.33	87.6806	Brocadia
1973.27	91.1619	Brocadia
1974.2	87.0882	Brocadia
1975.14	88.7095	Brocadia
1976.07	88.5212	Brocadia
1977.01	88.6673	Brocadia
1977.94	88.7758	Brocadia
1978.88	88.8777	Brocadia
1979.81	89.5826	Brocadia
1980.75	88.0649	Brocadia
1981.68	85.7191	Brocadia
1982.61	87.9328	Brocadia
1983.55	89.0748	Brocadia
1984.48	87.5732	Brocadia
1985.41	88.1863	Brocadia
1986.35	87.0889	Brocadia
1987.28	87.5866	Brocadia
1988.21	88.689	Brocadia
1989.14	89.9173	Brocadia
1990.08	86.8024	Brocadia
1991.01	89.6012	Brocadia
1991.94	88.3811	Brocadia
1992.88	87.983	Brocadia
1993.81	91.1758	Brocadia
1994.74	89.1241	Brocadia
1995.67	86.9038	Brocadia
1996.6	86.5536	Brocadia
1997.54	84.9036	Brocadia
1998.47	88.4038	Brocadia
1999.4	89.5164	Brocadia
2000.33	88.3837	Brocadia
2001.26	85.3011	Brocadia
2002.19	89.2828	Brocadia
2003.12	91.5084	Brocadia
2004.05	88.2217	Brocadia
2004.98	90.5014	Brocadia
2005.91	88.6901	Brocadia
2006.84	88.5374	Brocadia
2007.77	89.2605	Brocadia
2008.7	87.4386	Brocadia
2009.64	88.3268	Brocadia
2010.56	89.3697	Brocadia
2011.49	88.6023	Brocadia
2012.42	87.5766	Brocadia
2013.35	87.4792	Brocadia
2014.28	90.6824	Brocadia
2015.21	90.2845	Brocadia
2016.14	88.5888	Brocadia
2017.07	87.742	Brocadia
2018	89.0358	Brocadia
2018.93	87.775	Brocadia
2019.85	88.5213	Brocadia
2020.78	89.4653	Brocadia
2021.71	90.7445	Brocadia
2022.64	89.4265	Brocadia
2023.57	91.1818	Brocadia
2024.49	91.0501	Brocadia
2025.42	90.4861	Brocadia
2026.35	86.4741	Brocadia
2027.28	88.9174	Brocadia
2028.21	91.3625	Brocadia
2029.13	89.5638	Brocadia
2030.06	91.0722	Brocadia
2030.95	90.1979	Brocadia
2031.87	90.284	Brocadia
2032.8	88.9024	Brocadia
2033.73	89.5073	Brocadia
2034.66	87.4955	Brocadia
2035.59	86.5605	Brocadia
2036.52	90.0404	Brocadia
2037.45	91.0693	Brocadia
2038.38	89.7601	Brocadia
2039.3	90.3315	Brocadia
2040.23	88.6839	Brocadia
2041.16	88.7994	Brocadia
2042.09	89.409	Brocadia
2043.02	90.1213	Brocadia
2043.94	91.0493	Brocadia
2044.87	91.0043	Brocadia
2045.8	90.7698	Brocadia
2046.73	89.5348	Brocadia
2047.65	90.367	Brocadia
2048.58	91.0954	Brocadia
2049.51	89.7773	Brocadia
2050.43	90.9133	Brocadia
2051.36	91.1141	Brocadia
2052.29	91.2904	Brocadia
2053.21	90.0853	Brocadia
2054.14	91.6196	Brocadia
2055.06	92.4418	Brocadia
2055.99	91.4818	Brocadia
2056.92	90.9628	Brocadia
2057.84	90.5011	Brocadia
2058.77	91.1093	Brocadia
2059.69	90.9641	Brocadia
2060.62	90.6004	Brocadia
2061.54	93.3661	Brocadia
2062.47	92.4362	Brocadia
2063.39	92.786	Brocadia
2064.32	92.3166	Brocadia
2065.24	91.8382	Brocadia
2066.17	93.0349	Brocadia
2067.09	91.3148	Brocadia
2068.02	91.7507	Brocadia
2068.94	94.1089	Brocadia
2069.86	93.3182	Brocadia
2070.79	89.4275	Brocadia
2071.71	89.8794	Brocadia
2072.64	92.1398	Brocadia
2073.56	90.9139	Brocadia
2074.48	94.5681	Brocadia
2075.4	92.9354	Brocadia
2076.33	90.3338	Brocadia
2077.25	92.6914	Brocadia
2078.17	89.9053	Brocadia
2079.1	92.1409	Brocadia
2080.02	92.1758	Brocadia
2080.94	89.4883	Brocadia
2081.86	90.1931	Brocadia
2082.78	91.7265	Brocadia
2083.71	93.0342	Brocadia
2084.63	91.8197	Brocadia
2085.55	90.5189	Brocadia
2086.47	91.7033	Brocadia
2087.39	94.7288	Brocadia
2088.31	92.2704	Brocadia
2089.23	95.9004	Brocadia
2090.16	91.7229	Brocadia
2091.08	90.4253	Brocadia
2092	90.4428	Brocadia
2092.92	87.071	Brocadia
2093.84	89.9356	Brocadia
2094.76	87.3416	Brocadia
2095.68	92.4428	Brocadia
2096.6	91.5383	Brocadia
2097.52	89.5301	Brocadia
2098.44	92.6459	Brocadia
2099.36	91.5977	Brocadia
2100.28	92.216	Brocadia
2101.2	92.4937	Brocadia
2102.12	93.0827	Brocadia
2103.04	90.9845	Brocadia
2103.95	93.0709	Brocadia
2104.87	92.9427	Brocadia
2105.79	90.2234	Brocadia
2106.71	91.4853	Brocadia
2107.63	93.9773	Brocadia
2108.55	91.1698	Brocadia
2109.46	91.8296	Brocadia
2110.38	92.2898	Brocadia
2111.3	89.7299	Brocadia
2112.22	92.5587	Brocadia
2113.14	92.9738	Brocadia
2114.05	93.811	Brocadia
2114.97	92.8398	Brocadia
2115.89	92.3139	Brocadia
2116.81	92.0805	Brocadia
2117.72	91.5632	Brocadia
2118.64	92.3525	Brocadia
2119.56	91.9275	Brocadia
2120.47	92.4991	Brocadia
2121.39	92.9838	Brocadia
2122.31	93.5725	Brocadia
2123.22	93.891	Brocadia
2124.14	93.7944	Brocadia
2125.05	92.8647	Brocadia
2125.97	92.6573	Brocadia
2126.89	91.4633	Brocadia
2127.8	91.3355	Brocadia
2128.72	91.3289	Brocadia
2128.86	91.2011	Brocadia
2129.78	95.0469	Brocadia
2130.7	93.9463	Brocadia
2131.61	93.4115	Brocadia
2132.53	91.6707	Brocadia
2133.45	90.2049	Brocadia
2134.37	89.9197	Brocadia
2135.28	90.2155	Brocadia
2136.2	90.6357	Brocadia
2137.11	94.3632	Brocadia
2138.03	92.8672	Brocadia
2138.95	90.303	Brocadia
2139.87	93.4107	Brocadia
2140.78	92.8989	Brocadia
2141.7	91.3382	Brocadia
2142.61	93.3713	Brocadia
2143.53	93.7627	Brocadia
2144.45	92.3684	Brocadia
2145.36	92.6369	Brocadia
2146.28	89.4736	Brocadia
2147.19	89.8213	Brocadia
2148.11	91.6203	Brocadia
2149.02	93.3479	Brocadia
2149.94	92.4986	Brocadia
2150.85	91.6484	Brocadia
2151.77	92.8603	Brocadia
2152.68	93.6322	Brocadia
2153.59	92.9298	Brocadia
2154.51	93.1794	Brocadia
2155.42	94.4946	Brocadia
2156.34	95.274	Brocadia
2157.25	95.985	Brocadia
2158.17	94.0369	Brocadia
2159.08	91.7673	Brocadia
2159.99	93.4321	Brocadia
2160.91	94.4314	Brocadia
2161.82	91.2257	Brocadia
2162.73	91.951	Brocadia
2163.65	91.9031	Brocadia
2164.56	91.9711	Brocadia
2165.47	90.9374	Brocadia
2166.38	91.4216	Brocadia
2167.3	93.6118	Brocadia
2168.21	91.7951	Brocadia
2169.12	94.5679	Brocadia
2170.03	93.4415	Brocadia
2170.94	93.9456	Brocadia
2171.86	93.9045	Brocadia
2172.77	91.6668	Brocadia
2173.68	94.2156	Brocadia
2174.59	92.1342	Brocadia
2175.5	95.2365	Brocadia
2176.41	92.6809	Brocadia
2177.32	93.2228	Brocadia
2178.23	93.0344	Brocadia
2179.14	92.7752	Brocadia
2180.05	93.077	Brocadia
2180.97	92.1178	Brocadia
2181.88	90.6074	Brocadia
2182.79	93.2838	Brocadia
2183.7	91.704	Brocadia
2184.61	96.9846	Brocadia
2185.52	96.3585	Brocadia
2186.43	94.7772	Brocadia
2187.33	92.9344	Brocadia
2188.24	94.5212	Brocadia
2189.15	92.3798	Brocadia
2190.06	96.0793	Brocadia
2190.97	94.2479	Brocadia
2191.88	92.2363	Brocadia
2192.79	93.3123	Brocadia
2193.7	91.144	Brocadia
2194.61	92.8264	Brocadia
2195.52	95.7009	Brocadia
2196.42	93.4135	Brocadia
2197.33	94.3517	Brocadia
2198.24	94.2995	Brocadia
2199.15	92.1969	Brocadia
2200.06	92.8708	Brocadia
2200.96	91.6396	Brocadia
2201.87	92.0897	Brocadia
2202.78	93.3574	Brocadia
2203.69	92.9782	Brocadia
2204.59	91.5271	Brocadia
2205.5	93.1035	Brocadia
2206.41	93.4959	Brocadia
2207.31	95.6167	Brocadia
2208.22	94.2466	Brocadia
2209.13	94.294	Brocadia
2210.03	93.6498	Brocadia
2210.94	93.6819	Brocadia
2211.84	94.6261	Brocadia
2212.75	97.4386	Brocadia
2213.66	94.2885	Brocadia
2214.56	93.1774	Brocadia
2215.47	92.2045	Brocadia
2216.37	92.7798	Brocadia
2217.28	93.5677	Brocadia
2218.18	94.2755	Brocadia
2219.09	95.7767	Brocadia
2219.99	94.4708	Brocadia
2220.9	94.3907	Brocadia
2221.8	96.9462	Brocadia
2222.12	97.9791	Brocadia
2223.03	97.3047	Brocadia
2223.93	94.8394	Brocadia
2224.84	92.6076	Brocadia
2225.75	94.3588	Brocadia
2226.65	97.1157	Brocadia
2227.56	94.2387	Brocadia
2228.47	93.1286	Brocadia
2229.37	93.6709	Brocadia
2230.28	94.1818	Brocadia
2231.19	96.1103	Brocadia
2232.09	95.7702	Brocadia
2233	98.8849	Brocadia
2233.9	96.3052	Brocadia
2234.81	94.1246	Brocadia
2235.71	93.682	Brocadia
2236.62	95.0069	Brocadia
2237.52	96.8392	Brocadia
2238.43	94.9286	Brocadia
2239.33	96.7135	Brocadia
2240.24	98.3099	Brocadia
2241.14	97.1064	Brocadia
2242.05	97.127	Brocadia
2242.95	97.0087	Brocadia
2243.85	94.7988	Brocadia
2244.76	93.9446	Brocadia
2245.66	95.9639	Brocadia
2246.57	97.3332	Brocadia
2247.47	95.8995	Brocadia
2248.37	95.5036	Brocadia
2249.28	97.8838	Brocadia
2250.18	98.135	Brocadia
2251.08	95.0012	Brocadia
2251.98	97.8634	Brocadia
2252.89	97.5903	Brocadia
2253.79	97.7478	Brocadia
2254.69	97.1729	Brocadia
2255.6	93.1976	Brocadia
2256.5	97.9066	Brocadia
2257.4	97.557	Brocadia
2258.3	99.2078	Brocadia
2259.2	98.8168	Brocadia
2260.1	95.7614	Brocadia
2261.01	95.6752	Brocadia
2261.91	95.8747	Brocadia
2262.81	97.3036	Brocadia
2263.71	96.9767	Brocadia
2264.61	98.4611	Brocadia
2265.51	97.6924	Brocadia
2266.41	96.4333	Brocadia
2267.31	97.194	Brocadia
2268.21	95.7889	Brocadia
2269.11	97.8464	Brocadia
2270.01	98.1572	Brocadia
2270.91	98.5227	Brocadia
2271.82	99.253	Brocadia
2272.72	99.7201	Brocadia
2273.61	101.195	Brocadia
2274.51	100.233	Brocadia
2275.41	98.0961	Brocadia
2276.31	97.6638	Brocadia
2277.21	101.354	Brocadia
2278.11	101.08	Brocadia
2279.01	100.709	Brocadia
2279.91	98.2739	Brocadia
2280.81	97.3792	Brocadia
2281.71	100.224	Brocadia
2282.61	99.6151	Brocadia
2283.5	99.1906	Brocadia
2284.4	101.035	Brocadia
2285.3	98.7625	Brocadia
2286.2	97.9816	Brocadia
2287.1	97.5232	Brocadia
2287.99	100.032	Brocadia
2288.89	100.483	Brocadia
2289.79	100.848	Brocadia
2290.69	100.604	Brocadia
2291.58	99.9918	Brocadia
2292.48	98.3926	Brocadia
2293.38	101.139	Brocadia
2294.27	100.037	Brocadia
2295.17	100.155	Brocadia
2296.07	100.042	Brocadia
2296.96	98.6883	Brocadia
2297.86	99.9556	Brocadia
2298.76	99.4433	Brocadia
2299.65	100.008	Brocadia
2300.55	100.439	Brocadia
2301.44	100.09	Brocadia
2302.34	98.3815	Brocadia
2303.24	101.628	Brocadia
2304.13	100.012	Brocadia
2305.03	99.2832	Brocadia
2305.92	98.5884	Brocadia
2306.82	100.308	Brocadia
2307.71	98.8214	Brocadia
2308.61	101.306	Brocadia
2309.5	101.255	Brocadia
2310.4	98.2305	Brocadia
2311.29	98.2196	Brocadia
2312.19	101.22	Brocadia
2313.08	96.7789	Brocadia
2313.97	98.044	Brocadia
2314.87	101.301	Brocadia
2315.76	100.253	Brocadia
2316.65	99.7518	Brocadia
2317.32	100.977	Brocadia
2318.21	101.554	Brocadia
2319.11	100.08	Brocadia
2320	99.7119	Brocadia
2320.9	99.1341	Brocadia
2321.79	99.5829	Brocadia
2322.69	102.639	Brocadia
2323.58	99.0203	Brocadia
2324.48	98.3279	Brocadia
2325.38	99.9212	Brocadia
2326.27	99.7076	Brocadia
2327.16	100.782	Brocadia
2328.06	99.3688	Brocadia
2328.95	102.247	Brocadia
2329.85	102.4	Brocadia
2330.74	98.871	Brocadia
2331.64	99.1241	Brocadia
2332.53	99.8321	Brocadia
2333.42	102.771	Brocadia
2334.32	103.782	Brocadia
2335.21	103.007	Brocadia
2336.1	100.5	Brocadia
2337	101.082	Brocadia
2337.89	101.546	Brocadia
2338.78	97.8384	Brocadia
2339.68	98.2261	Brocadia
2340.57	97.0483	Brocadia
2341.46	97.5091	Brocadia
2342.35	101.151	Brocadia
2343.25	102.286	Brocadia
2344.14	100.844	Brocadia
2345.03	100.092	Brocadia
2345.92	98.8239	Brocadia
2346.81	99.6275	Brocadia
2347.7	101.834	Brocadia
2348.6	103.167	Brocadia
2349.49	102.929	Brocadia
2350.38	102.247	Brocadia
2351.27	103.53	Brocadia
2352.16	100.22	Brocadia
2353.05	99.3117	Brocadia
2353.94	100.236	Brocadia
2354.83	101.717	Brocadia
2355.72	101.255	Brocadia
2356.61	103.037	Brocadia
2357.5	99.8694	Brocadia
2358.39	97.7696	Brocadia
2359.28	100.705	Brocadia
2360.17	102.527	Brocadia
2361.06	101.117	Brocadia
2361.95	98.2545	Brocadia
2362.84	101.175	Brocadia
2363.73	102.657	Brocadia
2364.62	101.88	Brocadia
2365.51	101.917	Brocadia
2366.4	101.936	Brocadia
2367.29	99.4133	Brocadia
2368.18	100.009	Brocadia
2369.07	99.8599	Brocadia
2369.95	99.5004	Brocadia
2370.84	98.7484	Brocadia
2371.73	99.8439	Brocadia
2372.62	101.685	Brocadia
2373.51	101.322	Brocadia
2374.39	99.2574	Brocadia
2375.28	100.841	Brocadia
2376.17	102.595	Brocadia
2377.06	102.492	Brocadia
2377.94	99.4621	Brocadia
2378.83	94.9246	Brocadia
2379.72	99.1864	Brocadia
2380.61	100.028	Brocadia
2381.49	99.7927	Brocadia
2382.38	104.222	Brocadia
2383.27	101.759	Brocadia
2384.15	101.282	Brocadia
2385.04	99.5972	Brocadia
2385.93	99.978	Brocadia
2386.81	97.8366	Brocadia
2387.7	99.4225	Brocadia
2388.58	101.098	Brocadia
2389.47	99.1315	Brocadia
2390.35	100.297	Brocadia
2391.24	100.541	Brocadia
2392.13	102.379	Brocadia
2393.01	99.0008	Brocadia
2393.9	99.668	Brocadia
2394.78	99.9879	Brocadia
2395.66	97.698	Brocadia
2396.55	99.7338	Brocadia
2397.43	101.801	Brocadia
2398.32	100.326	Brocadia
2399.2	100.748	Brocadia
2400.09	101.237	Brocadia
2400.97	97.7269	Brocadia
2401.85	96.0989	Brocadia
2402.74	99.5215	Brocadia
2403.62	99.578	Brocadia
2404.51	100.02	Brocadia
2405.39	98.7806	Brocadia
2406.2	100.068	Brocadia
2407.08	100.945	Brocadia
2407.97	99.5549	Brocadia
2408.86	96.6744	Brocadia
2409.74	97.9682	Brocadia
2410.62	99.2725	Brocadia
2411.51	99.9844	Brocadia
2412.4	100.536	Brocadia
2413.28	99.0368	Brocadia
2414.17	96.2347	Brocadia
2415.05	99.4885	Brocadia
2415.93	102.006	Brocadia
2416.82	98.535	Brocadia
2417.7	97.2847	Brocadia
2418.59	100.337	Brocadia
2419.47	100.543	Brocadia
2420.35	99.0516	Brocadia
2421.24	100.127	Brocadia
2422.12	98.0757	Brocadia
2423	99.1199	Brocadia
2423.89	99.1613	Brocadia
2424.77	101.93	Brocadia
2425.65	102.858	Brocadia
2426.54	102.012	Brocadia
2427.42	100.851	Brocadia
2428.3	100.817	Brocadia
2429.19	102.828	Brocadia
2430.07	103.382	Brocadia
2430.95	103.036	Brocadia
2431.83	101.652	Brocadia
2432.71	103.144	Brocadia
2433.6	101.905	Brocadia
2434.48	99.884	Brocadia
2435.36	102.377	Brocadia
2436.24	102.213	Brocadia
2437.12	102.24	Brocadia
2438	99.2254	Brocadia
2438.88	101.096	Brocadia
2439.76	102.952	Brocadia
2440.65	104.656	Brocadia
2441.53	100.695	Brocadia
2442.41	102.313	Brocadia
2443.29	102.672	Brocadia
2444.17	103.28	Brocadia
2445.05	101.466	Brocadia
2445.93	100.925	Brocadia
2446.81	101.076	Brocadia
2447.69	100.725	Brocadia
2448.57	101.754	Brocadia
2449.45	103.138	Brocadia
2450.33	102.483	Brocadia
2451.21	103.045	Brocadia
2452.09	101.228	Brocadia
2452.97	103.211	Brocadia
2453.84	101.229	Brocadia
2454.72	102.449	Brocadia
2455.6	103.312	Brocadia
2456.48	102.626	Brocadia
2457.36	103.815	Brocadia
2458.24	102.259	Brocadia
2459.12	103.146	Brocadia
2459.99	104.053	Brocadia
2460.87	104.418	Brocadia
2461.75	98.84	Brocadia
2462.63	99.1196	Brocadia
2463.5	99.7646	Brocadia
2464.38	99.8554	Brocadia
2465.26	101.787	Brocadia
2466.14	100.304	Brocadia
2467.01	101.972	Brocadia
2467.89	102.345	Brocadia
2468.77	101.261	Brocadia
2469.65	102.546	Brocadia
2470.52	100.32	Brocadia
2471.4	101.394	Brocadia
2472.27	102.148	Brocadia
2473.15	103.791	Brocadia
2474.03	103.935	Brocadia
2474.9	103.187	Brocadia
2475.78	102.614	Brocadia
2476.66	102.041	Brocadia
2477.53	99.1668	Brocadia
2478.41	102.78	Brocadia
2479.28	105.676	Brocadia
2480.16	106.104	Brocadia
2481.03	106.534	Brocadia
2481.91	103.82	Brocadia
2482.78	99.8141	Brocadia
2483.66	101.165	Brocadia
2484.53	100.337	Brocadia
2485.4	100.873	Brocadia
2486.28	101.882	Brocadia
2487.15	102.32	Brocadia
2488.03	103.548	Brocadia
2488.9	101.878	Brocadia
2489.78	104.451	Brocadia
2490.65	102.528	Brocadia
2491.52	101.833	Brocadia
2492.4	101.939	Brocadia
2493.27	100.075	Brocadia
2494.14	102.477	Brocadia
2495.02	101.087	Brocadia
2495.89	103.558	Brocadia
2496.76	101.404	Brocadia
2497.64	102.921	Brocadia
2498.51	102.748	Brocadia
2499.39	105.426	Brocadia
2500.26	102.876	Brocadia
2501.14	102.36	Brocadia
2502.01	103.894	Brocadia
2502.89	101.947	Brocadia
2503.76	102.285	Brocadia
2504.63	108.805	Brocadia
2505.51	103.259	Brocadia
2506.38	106.746	Brocadia
2507.26	104.932	Brocadia
2508.13	105.417	Brocadia
2509	104.752	Brocadia
2509.88	104.854	Brocadia
2510.75	106.16	Brocadia
2511.62	106.932	Brocadia
2512.5	105.635	Brocadia
2513.37	104.886	Brocadia
2514.24	107.837	Brocadia
2515.12	102.618	Brocadia
2515.99	99.3868	Brocadia
2516.86	102.414	Brocadia
2517.73	103.097	Brocadia
2518.61	103.773	Brocadia
2519.48	101.733	Brocadia
2520.35	102.82	Brocadia
2521.22	102.23	Brocadia
2522.09	103.157	Brocadia
2522.96	105.391	Brocadia
2523.84	103.345	Brocadia
2524.71	103.489	Brocadia
2525.58	103.843	Brocadia
2526.45	105.176	Brocadia
2527.32	106.06	Brocadia
2528.19	107.196	Brocadia
2529.06	105.993	Brocadia
2529.94	106.116	Brocadia
2530.8	105.043	Brocadia
2531.67	103.779	Brocadia
2532.55	102.104	Brocadia
2533.42	102.24	Brocadia
2534.29	106.66	Brocadia
2535.16	108.414	Brocadia
2536.03	105.461	Brocadia
2536.9	104.104	Brocadia
2537.76	105.677	Brocadia
2538.63	105.74	Brocadia
2539.5	103.598	Brocadia
2540.37	103.908	Brocadia
2541.24	106.362	Brocadia
2542.11	105.489	Brocadia
2542.98	104.607	Brocadia
2543.85	104.828	Brocadia
2544.72	106.867	Brocadia
2545.58	105.834	Brocadia
2546.45	105.672	Brocadia
2547.32	106.439	Brocadia
2548.19	107.626	Brocadia
2549.06	107.397	Brocadia
2549.93	103.968	Brocadia
2550.79	104.482	Brocadia
2551.66	106.437	Brocadia
2552.53	105.517	Brocadia
2553.4	104.274	Brocadia
2554.26	108.353	Brocadia
2555.13	108.035	Brocadia
2556	105.285	Brocadia
2556.86	103.774	Brocadia
2557.73	106.829	Brocadia
2558.6	104.831	Brocadia
2559.46	103.63	Brocadia
2560.33	104.609	Brocadia
2561.2	105.117	Brocadia
2562.06	105.065	Brocadia
2562.93	107.018	Brocadia
2563.8	107.951	Brocadia
2564.66	104.772	Brocadia
2565.53	107.491	Brocadia
2566.39	106.472	Brocadia
2567.26	105.149	Brocadia
2568.12	105.932	Brocadia
2568.99	106.648	Brocadia
2569.85	104.95	Brocadia
2570.72	108.123	Brocadia
2571.58	106.235	Brocadia
2572.45	107.381	Brocadia
2573.31	106.931	Brocadia
2574.18	106.627	Brocadia
2575.04	105.026	Brocadia
2575.91	104.193	Brocadia
2576.77	105.225	Brocadia
2577.63	101.597	Brocadia
2578.5	106.351	Brocadia
2579.36	104.677	Brocadia
2580.22	103.392	Brocadia
2581.09	101.581	Brocadia
2581.95	104.591	Brocadia
2582.81	104.458	Brocadia
2583.68	105.7	Brocadia
2584.54	103.833	Brocadia
2584.72	103.807	Brocadia
2585.58	103.946	Brocadia
2586.45	102.816	Brocadia
2587.31	103.596	Brocadia
2588.18	102.463	Brocadia
2589.04	106.936	Brocadia
2589.91	106.257	Brocadia
2590.77	107.244	Brocadia
2591.64	101.824	Brocadia
2592.5	102.099	Brocadia
2593.37	104.505	Brocadia
2594.23	100.261	Brocadia
2595.09	102.735	Brocadia
2595.96	103.155	Brocadia
2596.82	103.147	Brocadia
2597.69	101.677	Brocadia
2598.55	105.247	Brocadia
2599.41	104.893	Brocadia
2600.27	104.814	Brocadia
2601.14	104.802	Brocadia
2602	106.72	Brocadia
2602.86	109.397	Brocadia
2603.73	109.169	Brocadia
2604.59	107.991	Brocadia
2605.45	105.041	Brocadia
2606.31	106.021	Brocadia
2607.18	105.507	Brocadia
2608.04	102.355	Brocadia
2608.9	103.92	Brocadia
2609.76	107.068	Brocadia
2610.62	106.409	Brocadia
2611.48	103.851	Brocadia
2612.35	106.168	Brocadia
2613.21	106.824	Brocadia
2614.07	106.67	Brocadia
2614.93	108.874	Brocadia
2615.79	107.985	Brocadia
2616.65	106.778	Brocadia
2617.51	109.099	Brocadia
2618.37	108.786	Brocadia
2619.23	106.91	Brocadia
2620.1	107.419	Brocadia
2620.96	108.916	Brocadia
2621.82	109.5	Brocadia
2622.68	107.113	Brocadia
2623.53	106.294	Brocadia
2624.39	107.98	Brocadia
2625.25	104.91	Brocadia
2626.11	108.09	Brocadia
2626.97	111.996	Brocadia
2627.83	107.917	Brocadia
2628.69	104.232	Brocadia
2629.55	106.523	Brocadia
2630.41	109.77	Brocadia
2631.27	107.349	Brocadia
2632.13	106.835	Brocadia
2632.99	107.565	Brocadia
2633.84	106.306	Brocadia
2634.7	106.525	Brocadia
2635.56	107.174	Brocadia
2636.42	108.055	Brocadia
2637.28	107.834	Brocadia
2638.13	109.964	Brocadia
2638.99	110.781	Brocadia
2639.85	107.77	Brocadia
2640.71	106.022	Brocadia
2641.57	108.429	Brocadia
2642.42	108.429	Brocadia
2643.28	108.771	Brocadia
2644.14	108.046	Brocadia
2644.99	106.415	Brocadia
2645.85	106.809	Brocadia
2646.71	108.874	Brocadia
2647.56	110.512	Brocadia
2648.42	107.755	Brocadia
2649.28	106.007	Brocadia
2650.13	105.147	Brocadia
2650.99	107.825	Brocadia
2651.84	109.669	Brocadia
2652.7	105.66	Brocadia
2653.56	108.397	Brocadia
2654.41	108.836	Brocadia
2655.27	108.782	Brocadia
2656.12	109.442	Brocadia
2656.98	107.502	Brocadia
2657.83	106.373	Brocadia
2658.69	107.009	Brocadia
2659.54	106.183	Brocadia
2660.4	103.586	Brocadia
2661.25	110.379	Brocadia
2662.11	110.034	Brocadia
2662.96	109.986	Brocadia
2663.81	109.528	Brocadia
2664.67	110.334	Brocadia
2665.52	110.411	Brocadia
2666.38	111.377	Brocadia
2667.23	113.32	Brocadia
2668.08	112.763	Brocadia
2668.94	107.141	Brocadia
2669.79	112.282	Brocadia
2670.64	113.144	Brocadia
2671.5	110.871	Brocadia
2672.35	110.529	Brocadia
2673.2	112.354	Brocadia
2673.67	110.613	Brocadia
2674.53	111.565	Brocadia
2675.38	111.537	Brocadia
2676.24	109.808	Brocadia
2677.09	109.036	Brocadia
2677.95	109.256	Brocadia
2678.8	110.179	Brocadia
2679.66	109.311	Brocadia
2680.51	112.493	Brocadia
2681.36	110.547	Brocadia
2682.22	111.596	Brocadia
2683.07	112.329	Brocadia
2683.93	113.095	Brocadia
2684.78	111.654	Brocadia
2685.63	110.556	Brocadia
2686.49	111.898	Brocadia
2687.34	109.514	Brocadia
2688.19	111.899	Brocadia
2689.05	114.726	Brocadia
2689.9	110.103	Brocadia
2690.75	108.84	Brocadia
2691.61	112.424	Brocadia
2692.46	110.945	Brocadia
2693.31	112.742	Brocadia
2694.16	113.778	Brocadia
2695.01	114.282	Brocadia
2695.87	112.079	Brocadia
2696.72	113.633	Brocadia
2697.57	113.8	Brocadia
2698.42	112.971	Brocadia
2699.27	112.939	Brocadia
2700.13	116.838	Brocadia
2700.98	113.014	Brocadia
2701.83	116.689	Brocadia
2702.68	113.177	Brocadia
2703.53	113.521	Brocadia
2704.38	112.728	Brocadia
2705.23	115.741	Brocadia
2706.08	116.484	Brocadia
2706.93	115.691	Brocadia
2707.78	111.888	Brocadia
2708.63	111.833	Brocadia
2709.48	116.133	Brocadia
2710.33	114.867	Brocadia
2711.18	112.963	Brocadia
2712.03	113.773	Brocadia
2712.88	113.604	Brocadia
2713.73	113.499	Brocadia
2714.58	116.387	Brocadia
2715.43	116.161	Brocadia
2716.28	112.143	Brocadia
2717.13	112.67	Brocadia
2717.98	113.961	Brocadia
2718.83	113.172	Brocadia
2719.68	114.466	Brocadia
2720.53	117.383	Brocadia
2721.38	109.588	Brocadia
2722.22	112.086	Brocadia
2723.07	113.98	Brocadia
2723.92	115.408	Brocadia
2724.77	111.429	Brocadia
2725.61	111.72	Brocadia
2726.46	110.835	Brocadia
2727.31	112.363	Brocadia
2728.16	115.244	Brocadia
2729.01	112.48	Brocadia
2729.85	110.123	Brocadia
2730.7	112.644	Brocadia
2731.55	113.197	Brocadia
2732.4	110.978	Brocadia
2733.24	109.774	Brocadia
2734.09	109.611	Brocadia
2734.93	109.18	Brocadia
2735.78	110.161	Brocadia
2736.63	110.199	Brocadia
2737.47	111.195	Brocadia
2738.32	110.863	Brocadia
2739.17	109.368	Brocadia
2740.01	111.774	Brocadia
2740.86	113.417	Brocadia
2741.7	112.48	Brocadia
2742.55	115.437	Brocadia
2743.39	113.382	Brocadia
2744.24	114.475	Brocadia
2745.09	113.06	Brocadia
2745.93	114.643	Brocadia
2746.78	112.547	Brocadia
2747.62	113.967	Brocadia
2748.46	114.618	Brocadia
2749.31	112.47	Brocadia
2750.15	112.414	Brocadia
2751	113.324	Brocadia
2751.84	109.062	Brocadia
2752.69	110.682	Brocadia
2753.53	115.723	Brocadia
2754.37	114.316	Brocadia
2755.22	112.349	Brocadia
2756.06	110.773	Brocadia
2756.9	111.191	Brocadia
2757.75	110.349	Brocadia
2758.59	109.664	Brocadia
2759.44	110.85	Brocadia
2760.28	114.315	Brocadia
2760.42	113.839	Brocadia
2761.27	110.648	Brocadia
2762.11	112.818	Brocadia
2762.96	110.03	Brocadia
2763.8	113.873	Brocadia
2764.65	111.676	Brocadia
2765.49	111.772	Brocadia
2766.34	112.922	Brocadia
2767.18	113.101	Brocadia
2768.03	113.809	Brocadia
2768.87	112.298	Brocadia
2769.71	112.35	Brocadia
2770.56	111.263	Brocadia
2771.4	110.569	Brocadia
2772.25	112.238	Brocadia
2773.09	110.359	Brocadia
2773.93	110.513	Brocadia
2774.78	111.022	Brocadia
2775.62	110.455	Brocadia
2776.46	110.293	Brocadia
2777.31	113.417	Brocadia
2778.15	113.696	Brocadia
2778.99	114.694	Brocadia
2779.83	113.482	Brocadia
2780.68	114.413	Brocadia
2781.52	111.485	Brocadia
2782.36	109.461	Brocadia
2783.2	111.676	Brocadia
2784.05	110.544	Brocadia
2784.89	110.552	Brocadia
2785.73	109.598	Brocadia
2786.57	110.363	Brocadia
2787.41	110.746	Brocadia
2788.25	110.113	Brocadia
2789.1	113.593	Brocadia
2789.94	112.983	Brocadia
2790.78	111.776	Brocadia
2791.62	115.505	Brocadia
2792.46	111.424	Brocadia
2793.3	109.211	Brocadia
2794.14	112.047	Brocadia
2794.98	114.985	Brocadia
2795.82	110.877	Brocadia
2796.66	112.069	Brocadia
2797.5	108.571	Brocadia
2798.34	112.197	Brocadia
2799.18	110.285	Brocadia
2800.02	110.609	Brocadia
2800.86	109.945	Brocadia
2801.7	110.141	Brocadia
2802.54	110.53	Brocadia
2803.38	111.976	Brocadia
2804.22	111.288	Brocadia
2805.06	112.632	Brocadia
2805.9	111.875	Brocadia
2806.74	109.576	Brocadia
2807.58	112.664	Brocadia
2808.42	111.525	Brocadia
2809.26	106.817	Brocadia
2810.09	110.308	Brocadia
2810.93	112.152	Brocadia
2811.77	112.314	Brocadia
2812.61	111.058	Brocadia
2813.44	111.77	Brocadia
2814.28	112.51	Brocadia
2815.12	113.29	Brocadia
2815.96	111.6	Brocadia
2816.8	110.702	Brocadia
2817.63	110.298	Brocadia
2818.47	112.008	Brocadia
2819.31	113.74	Brocadia
2820.15	111.986	Brocadia
2820.98	112.753	Brocadia
2821.82	112.729	Brocadia
2822.66	111.961	Brocadia
2823.49	111.017	Brocadia
2824.33	114.236	Brocadia
2825.16	112.829	Brocadia
2826	111.345	Brocadia
2826.84	114.858	Brocadia
2827.67	112.666	Brocadia
2828.51	112.771	Brocadia
2829.34	113.442	Brocadia
2830.18	109.624	Brocadia
2831.02	109.354	Brocadia
2831.85	113.682	Brocadia
2832.69	114.202	Brocadia
2833.52	115.447	Brocadia
2834.36	114.963	Brocadia
2835.19	111.696	Brocadia
2836.03	114.286	Brocadia
2836.86	113.23	Brocadia
2837.7	113.399	Brocadia
2838.53	113.985	Brocadia
2839.36	113.746	Brocadia
2840.2	114.72	Brocadia
2841.03	116.653	Brocadia
2841.87	116.188	Brocadia
2842.7	116.126	Brocadia
2843.53	115.264	Brocadia
2844.37	116.62	Brocadia
2845.2	119.159	Brocadia
2845.84	117.78	Brocadia
2846.68	113.57	Brocadia
2847.52	115.625	Brocadia
2848.35	118.017	Brocadia
2849.19	117.188	Brocadia
2850.02	114.017	Brocadia
2850.86	118.05	Brocadia
2851.69	119.359	Brocadia
2852.53	116.398	Brocadia
2853.36	118.461	Brocadia
2854.2	117.777	Brocadia
2855.03	119.159	Brocadia
2855.87	120.985	Brocadia
2856.7	123.154	Brocadia
2857.53	121.429	Brocadia
2858.37	121.813	Brocadia
2859.2	118.335	Brocadia
2860.04	119.029	Brocadia
2860.87	117.974	Brocadia
2861.7	121.167	Brocadia
[truncated: 11,899 more rows]

## Sheet: Fig. 1c
Time (h)	Ratio	Anammox genus
0	0	Brocadia_30N2/28+29+30N2
72	0.00155293	Brocadia_30N2/28+29+30N2
144	0.00311363	Brocadia_30N2/28+29+30N2
216	0.00458357	Brocadia_30N2/28+29+30N2
0	0	Brocadia_30N2/28+29+30N2
72	0.000897417	Brocadia_30N2/28+29+30N2
144	0.00248913	Brocadia_30N2/28+29+30N2
216	0.00423869	Brocadia_30N2/28+29+30N2
0	0	Scalindua_30N2/28+29+30N2
72	0.00682896	Scalindua_30N2/28+29+30N2
144	0.0132741	Scalindua_30N2/28+29+30N2
216	0.0172118	Scalindua_30N2/28+29+30N2
0	0	Scalindua_30N2/28+29+30N2
72	0.00563745	Scalindua_30N2/28+29+30N2
144	0.0119832	Scalindua_30N2/28+29+30N2
216	0.0164253	Scalindua_30N2/28+29+30N2
0	0	Kuenenia_30N2/28+29+30N2
72	0.00220227	Kuenenia_30N2/28+29+30N2
144	0.00613209	Kuenenia_30N2/28+29+30N2
216	0.00954214	Kuenenia_30N2/28+29+30N2
0	0	Kuenenia_30N2/28+29+30N2
72	0.0026864	Kuenenia_30N2/28+29+30N2
144	0.00544391	Kuenenia_30N2/28+29+30N2
216	0.00954734	Kuenenia_30N2/28+29+30N2
0	0	Control_30N2/28+29+30N2
72	0	Control_30N2/28+29+30N2
144	0	Control_30N2/28+29+30N2
216	0	Control_30N2/28+29+30N2
0	0	Control_30N2/28+29+30N2
72	0	Control_30N2/28+29+30N2
144	0	Control_30N2/28+29+30N2
216	0	Control_30N2/28+29+30N2
0	0.0176947	Brocadia_29N/28+29+30N2
72	0.0170101	Brocadia_29N/28+29+30N2
144	0.0163341	Brocadia_29N/28+29+30N2
216	0.0168377	Brocadia_29N/28+29+30N2
0	0.0169742	Brocadia_29N/28+29+30N2
72	0.01716	Brocadia_29N/28+29+30N2
144	0.0173786	Brocadia_29N/28+29+30N2
216	0.0168435	Brocadia_29N/28+29+30N2
0	0.0128747	Scalindua_29N/28+29+30N2
72	0.012964	Scalindua_29N/28+29+30N2
144	0.0137436	Scalindua_29N/28+29+30N2
216	0.0138069	Scalindua_29N/28+29+30N2
0	0.0140856	Scalindua_29N/28+29+30N2
72	0.013807	Scalindua_29N/28+29+30N2
144	0.0137616	Scalindua_29N/28+29+30N2
216	0.0138179	Scalindua_29N/28+29+30N2
0	0.0192256	Kuenenia_29N/28+29+30N2
72	0.0182535	Kuenenia_29N/28+29+30N2
144	0.0180092	Kuenenia_29N/28+29+30N2
216	0.0184449	Kuenenia_29N/28+29+30N2
0	0.016753	Kuenenia_29N/28+29+30N2
72	0.0168461	Kuenenia_29N/28+29+30N2
144	0.0164597	Kuenenia_29N/28+29+30N2
216	0.016366	Kuenenia_29N/28+29+30N2
0	0.0143917	Control_29N/28+29+30N2
72	0.014165	Control_29N/28+29+30N2
144	0.0135839	Control_29N/28+29+30N2
216	0.0142273	Control_29N/28+29+30N2
0	0.0129894	Control_29N/28+29+30N2
72	0.0133228	Control_29N/28+29+30N2
144	0.0127673	Control_29N/28+29+30N2
216	0.0133802	Control_29N/28+29+30N2

## Sheet: Fig. 2a
Time (Days)	Current density (mA m-2)	Applied potential
0.000694444	-8.6096	0.1V
0.00138889	-9.33582	0.1V
0.00208333	-10.4687	0.1V
0.00277778	-10.4507	0.1V
0.00347222	-11.3599	0.1V
0.00416667	-11.2954	0.1V
0.00486111	-11.735	0.1V
0.00555556	-12.1192	0.1V
0.00625	-12.0982	0.1V
0.00694444	-11.705	0.1V
0.00763889	-11.5925	0.1V
0.00833333	-11.3509	0.1V
0.00902778	-11.4575	0.1V
0.00972222	-11.7441	0.1V
0.0104167	-11.0343	0.1V
0.0111111	-11.0178	0.1V
0.0118056	-10.9653	0.1V
0.0125	-10.9833	0.1V
0.0131944	-10.8768	0.1V
0.0138889	-10.8588	0.1V
0.0145833	-10.8168	0.1V
0.0152778	-10.8693	0.1V
0.0159722	-10.9218	0.1V
0.0166667	-10.9233	0.1V
0.0173611	-10.6472	0.1V
0.0180556	-10.5137	0.1V
0.01875	-10.2661	0.1V
0.0194444	-10.2406	0.1V
0.0201389	-10.2586	0.1V
0.0208333	-9.66892	0.1V
0.0215278	-10.2556	0.1V
0.0222222	-10.3741	0.1V
0.0229167	-10.3621	0.1V
0.0236111	-10.1071	0.1V
0.0243056	-10.1161	0.1V
0.025	-9.93451	0.1V
0.0256944	-10.1851	0.1V
0.0263889	-10.1686	0.1V
0.0270833	-10.2001	0.1V
0.0277778	-9.72594	0.1V
0.0284722	-10.2226	0.1V
0.0291667	-9.9135	0.1V
0.0298611	-9.65992	0.1V
0.0305556	-9.5804	0.1V
0.03125	-9.09725	0.1V
0.0319444	-10.2046	0.1V
0.0326389	-10.0831	0.1V
0.0333333	-9.95251	0.1V
0.0340278	-9.86548	0.1V
0.0347222	-9.62091	0.1V
0.0354167	-11.2909	0.1V
0.0361111	-9.5849	0.1V
0.0368056	-9.5819	0.1V
0.0375	-10.002	0.1V
0.0381944	-9.89699	0.1V
0.0388889	-9.71694	0.1V
0.0395833	-9.42285	0.1V
0.0402778	-9.55789	0.1V
0.0409722	-9.56239	0.1V
0.0416667	-9.32682	0.1V
0.0423611	-9.20979	0.1V
0.0430556	-9.20378	0.1V
0.04375	-8.85268	0.1V
0.0444444	-8.83467	0.1V
0.0451389	-8.94871	0.1V
0.0458333	-9.11226	0.1V
0.0465278	-8.88419	0.1V
0.0472222	-9.03723	0.1V
0.0479167	-9.52938	0.1V
0.0486111	-9.40034	0.1V
0.0493056	-9.45736	0.1V
0.05	-9.34333	0.1V
0.0506944	-9.33132	0.1V
0.0513889	-9.50237	0.1V
0.0520833	-9.35533	0.1V
0.0527778	-9.21129	0.1V
0.0534722	-9.29381	0.1V
0.0541667	-9.13926	0.1V
0.0548611	-9.06724	0.1V
0.0555556	-9.07925	0.1V
0.05625	-8.96221	0.1V
0.0569444	-9.20979	0.1V
0.0576389	-8.9322	0.1V
0.0583333	-9.09275	0.1V
0.0590278	-11.1094	0.1V
0.0597222	-8.9142	0.1V
0.0604167	-9.6014	0.1V
0.0611111	-10.0951	0.1V
0.0618056	-13.9617	0.1V
0.0625	-9.62091	0.1V
0.0631944	-9.49337	0.1V
0.0638889	-9.65092	0.1V
0.0645833	-10.2031	0.1V
0.0652778	-9.45736	0.1V
0.0659722	-9.83097	0.1V
0.0666667	-10.7327	0.1V
0.0673611	-9.45136	0.1V
0.0680556	-9.62691	0.1V
0.06875	-10.0876	0.1V
0.0694444	-9.42285	0.1V
0.0701389	-9.2638	0.1V
0.0708333	-9.94201	0.1V
0.0715278	-10.053	0.1V
0.0722222	-9.2638	0.1V
0.0729167	-9.61941	0.1V
0.0736111	-9.76495	0.1V
0.0743056	-9.903	0.1V
0.075	-9.61191	0.1V
0.0756944	-9.76045	0.1V
0.0763889	-9.56389	0.1V
0.0770833	-9.95101	0.1V
0.0777778	-9.55939	0.1V
0.0784722	-9.45136	0.1V
0.0791667	-9.45436	0.1V
0.0798611	-9.29981	0.1V
0.0805556	-9.42735	0.1V
0.08125	-9.2413	0.1V
0.0819444	-9.34933	0.1V
0.0826389	-14.1883	0.1V
0.0833333	-9.71094	0.1V
0.0840278	-9.35083	0.1V
0.0847222	-9.72144	0.1V
0.0854167	-9.38234	0.1V
0.0861111	-9.6029	0.1V
0.0868056	-9.60591	0.1V
0.0875	-9.62241	0.1V
0.0881944	-9.53839	0.1V
0.0888889	-9.29831	0.1V
0.0895833	-9.39434	0.1V
0.0902778	-9.17077	0.1V
0.0909722	-9.2488	0.1V
0.0916667	-9.34933	0.1V
0.0923611	-9.5909	0.1V
0.0930556	-9.72144	0.1V
0.09375	-9.52038	0.1V
0.0944444	-9.86849	0.1V
0.0951389	-9.66292	0.1V
0.0958333	-9.71394	0.1V
0.0965278	-9.43035	0.1V
0.0972222	-9.65092	0.1V
0.0979167	-9.5879	0.1V
0.0986111	-9.16177	0.1V
0.0993056	-9.54289	0.1V
0.1	-9.47537	0.1V
0.100694	-9.60591	0.1V
0.101389	-9.54139	0.1V
0.102083	-9.78896	0.1V
0.102778	-9.75295	0.1V
0.103472	-9.60441	0.1V
0.104167	-9.50838	0.1V
0.104861	-9.6014	0.1V
0.105556	-9.34783	0.1V
0.10625	-9.67193	0.1V
0.106944	-9.74395	0.1V
0.107639	-9.66442	0.1V
0.108333	-7.63881	0.1V
0.109028	-8.70563	0.1V
0.109722	-8.66062	0.1V
0.110417	-10.1716	0.1V
0.111111	-9.82197	0.1V
0.111806	-9.66892	0.1V
0.1125	-10.0035	0.1V
0.113194	-9.918	0.1V
0.113889	-9.93	0.1V
0.114583	-10.8258	0.1V
0.115278	-9.77096	0.1V
0.115972	-9.95101	0.1V
0.116667	-9.35833	0.1V
0.117361	-14.4314	0.1V
0.118056	-9.86098	0.1V
0.11875	-9.77996	0.1V
0.119444	-9.9135	0.1V
0.120139	-9.48137	0.1V
0.120833	-10.065	0.1V
0.121528	-10.062	0.1V
0.122222	-9.68993	0.1V
0.122917	-9.64192	0.1V
0.123611	-9.94951	0.1V
0.124306	-9.93601	0.1V
0.125	-9.75895	0.1V
0.125694	-9.75745	0.1V
0.126389	-9.5864	0.1V
0.127083	-10.3201	0.1V
0.127778	-10.1701	0.1V
0.128472	-10.0065	0.1V
0.129167	-9.83097	0.1V
0.129861	-9.65542	0.1V
0.130556	-9.87899	0.1V
0.13125	-16.7151	0.1V
0.131944	-9.83698	0.1V
0.132639	-9.9105	0.1V
0.133333	-9.70494	0.1V
0.134028	-9.79346	0.1V
0.134722	-10.059	0.1V
0.135417	-10.0125	0.1V
0.136111	-9.54289	0.1V
0.136806	-9.96451	0.1V
0.1375	-10.1956	0.1V
0.138194	-9.89849	0.1V
0.138889	-9.9285	0.1V
0.139583	-10.7387	0.1V
0.140278	-10.8798	0.1V
0.140972	-10.7613	0.1V
0.141667	-10.3381	0.1V
0.142361	-10.1941	0.1V
0.143056	-10.1551	0.1V
0.14375	-10.047	0.1V
0.144444	-9.45436	0.1V
0.145139	-10.5497	0.1V
0.145833	-10.068	0.1V
0.146528	-8.87969	0.1V
0.147222	-9.9285	0.1V
0.147917	-9.77246	0.1V
0.148611	-9.69593	0.1V
0.149306	-9.77396	0.1V
0.15	-9.77846	0.1V
0.150694	-9.87599	0.1V
0.151389	-9.65992	0.1V
0.152083	-9.55639	0.1V
0.152778	-10.0485	0.1V
0.153472	-9.84748	0.1V
0.154167	-9.5969	0.1V
0.154861	-10.3051	0.1V
0.155556	-9.87449	0.1V
0.15625	-9.85048	0.1V
0.156944	-9.76045	0.1V
0.157639	-10.029	0.1V
0.158333	-9.5999	0.1V
0.159028	-9.50538	0.1V
0.159722	-9.53088	0.1V
0.160417	-9.56539	0.1V
0.161111	-10.1671	0.1V
0.161806	-10.5197	0.1V
0.1625	-10.4327	0.1V
0.163194	-10.6052	0.1V
0.163889	-10.4387	0.1V
0.164583	-10.3381	0.1V
0.165278	-10.0876	0.1V
0.165972	-10.3636	0.1V
0.166667	-10.5092	0.1V
0.167361	-10.005	0.1V
0.168056	-9.97652	0.1V
0.16875	-10.1506	0.1V
0.169444	-10.5452	0.1V
0.170139	-9.28181	0.1V
0.170833	-10.5587	0.1V
0.171528	-10.3816	0.1V
0.172222	-10.5062	0.1V
0.172917	-10.0936	0.1V
0.173611	-10.4327	0.1V
0.174306	-10.6802	0.1V
0.175	-10.6262	0.1V
0.175694	-10.5872	0.1V
0.176389	-10.1881	0.1V
0.177083	-10.041	0.1V
0.177778	-10.7538	0.1V
0.178472	-10.7763	0.1V
0.179167	-10.6802	0.1V
0.179861	-10.7763	0.1V
0.180556	-16.8951	0.1V
0.18125	-11.0448	0.1V
0.181944	-10.7748	0.1V
0.182639	-10.7057	0.1V
0.183333	-14.1118	0.1V
0.184028	-10.1416	0.1V
0.184722	-10.2766	0.1V
0.185417	-10.6487	0.1V
0.186111	-10.2856	0.1V
0.186806	-10.5617	0.1V
0.1875	-10.2901	0.1V
0.188194	-10.2916	0.1V
0.188889	-10.3036	0.1V
0.189583	-10.4972	0.1V
0.190278	-10.4927	0.1V
0.190972	-10.4056	0.1V
0.191667	-10.3591	0.1V
0.192361	-10.4387	0.1V
0.193056	-10.6547	0.1V
0.19375	-10.5767	0.1V
0.194444	-10.6682	0.1V
0.195139	-10.7117	0.1V
0.195833	-10.6412	0.1V
0.196528	-10.2061	0.1V
0.197222	-10.7523	0.1V
0.197917	-10.4417	0.1V
0.198611	-10.6832	0.1V
0.199306	-10.7072	0.1V
0.2	-10.4537	0.1V
0.200694	-10.4792	0.1V
0.201389	-10.4672	0.1V
0.202083	-10.0635	0.1V
0.202778	-10.4297	0.1V
0.203472	-10.6442	0.1V
0.204167	-10.4252	0.1V
0.204861	-10.7793	0.1V
0.205556	-10.4327	0.1V
0.20625	-10.6772	0.1V
0.206944	-10.9953	0.1V
0.207639	-10.8318	0.1V
0.208333	-10.8273	0.1V
0.209028	-10.3006	0.1V
0.209722	-10.8063	0.1V
0.210417	-10.8108	0.1V
0.211111	-10.8498	0.1V
0.211806	-10.8198	0.1V
0.2125	-10.5587	0.1V
0.213194	-12.3322	0.1V
0.213889	-10.7853	0.1V
0.214583	-10.6247	0.1V
0.215278	-10.7568	0.1V
0.215972	-10.3066	0.1V
0.216667	-10.7057	0.1V
0.217361	-10.8468	0.1V
0.218056	-12.1612	0.1V
0.21875	-11.8461	0.1V
0.219444	-12.1132	0.1V
0.220139	-11.7921	0.1V
0.220833	-12.0606	0.1V
0.221528	-11.7981	0.1V
0.222222	-11.489	0.1V
0.222917	-11.5145	0.1V
0.223611	-11.48	0.1V
0.224306	-11.429	0.1V
0.225	-10.1056	0.1V
0.225694	-9.95851	0.1V
0.226389	-9.88649	0.1V
0.227083	-9.9195	0.1V
0.227778	-10.1851	0.1V
0.228472	-10.074	0.1V
0.229167	-10.02	0.1V
0.229861	-10.0125	0.1V
0.230556	-10.1281	0.1V
0.23125	-9.97952	0.1V
0.231944	-9.98852	0.1V
0.232639	-10.1401	0.1V
0.233333	-10.0005	0.1V
0.234028	-9.97802	0.1V
0.234722	-10.3006	0.1V
0.235417	-10.3246	0.1V
0.236111	-10.1551	0.1V
0.236806	-10.2646	0.1V
0.2375	-10.0485	0.1V
0.238194	-10.2616	0.1V
0.238889	-10.2991	0.1V
0.239583	-10.2841	0.1V
0.240278	-10.4612	0.1V
0.240972	-10.4642	0.1V
0.241667	-10.7838	0.1V
0.242361	-10.6667	0.1V
0.243056	-10.5482	0.1V
0.24375	-10.5572	0.1V
0.244444	-10.4717	0.1V
0.245139	-10.9938	0.1V
0.245833	-10.8063	0.1V
0.246528	-10.7508	0.1V
0.247222	-10.7042	0.1V
0.247917	-10.5617	0.1V
0.248611	-10.7643	0.1V
0.249306	-10.9218	0.1V
0.25	-10.8243	0.1V
0.250694	-10.9308	0.1V
0.251389	-11.0989	0.1V
0.252083	-10.9803	0.1V
0.252778	-11.0854	0.1V
0.253472	-11.2339	0.1V
0.254167	-11.3149	0.1V
0.254861	-10.9518	0.1V
0.255556	-11.1019	0.1V
0.25625	-11.1934	0.1V
0.256944	-11.0824	0.1V
0.257639	-11.2114	0.1V
0.258333	-10.9308	0.1V
0.259028	-11.3689	0.1V
0.259722	-11.7426	0.1V
0.260417	-10.9728	0.1V
0.261111	-10.9218	0.1V
0.261806	-10.6427	0.1V
0.2625	-11.2849	0.1V
0.263194	-11.1004	0.1V
0.263889	-10.9953	0.1V
0.264583	-10.9413	0.1V
0.265278	-10.5962	0.1V
0.265972	-12.1057	0.1V
0.266667	-11.0358	0.1V
0.267361	-11.1244	0.1V
0.268056	-11.1304	0.1V
0.26875	-11.0163	0.1V
0.269444	-10.9623	0.1V
0.270139	-11.0103	0.1V
0.270833	-10.9173	0.1V
0.271528	-11.2054	0.1V
0.272222	-11.4515	0.1V
0.272917	-10.6352	0.1V
0.273611	-11.1199	0.1V
0.274306	-11.2804	0.1V
0.275	-11.1094	0.1V
0.275694	-11.0899	0.1V
0.276389	-11.1049	0.1V
0.277083	-11.0433	0.1V
0.277778	-11.0749	0.1V
0.278472	-11.1529	0.1V
0.279167	-10.9503	0.1V
0.279861	-10.9503	0.1V
0.280556	-10.8138	0.1V
0.28125	-11.0238	0.1V
0.281944	-11.2069	0.1V
0.282639	-11.2594	0.1V
0.283333	-10.9428	0.1V
0.284028	-10.9188	0.1V
0.284722	-10.8528	0.1V
0.285417	-10.8198	0.1V
0.286111	-11.0088	0.1V
0.286806	-10.8348	0.1V
0.2875	-12.7494	0.1V
0.288194	-11.1274	0.1V
0.288889	-12.3877	0.1V
0.289583	-11.1124	0.1V
0.290278	-10.9383	0.1V
0.290972	-10.8363	0.1V
0.291667	-10.8198	0.1V
0.292361	-11.0914	0.1V
0.293056	-11.2474	0.1V
0.29375	-10.9578	0.1V
0.294444	-10.8843	0.1V
0.295139	-10.9038	0.1V
0.295833	-10.8828	0.1V
0.296528	-10.7928	0.1V
0.297222	-10.6277	0.1V
0.297917	-10.7598	0.1V
0.298611	-10.8888	0.1V
0.299306	-10.5932	0.1V
0.3	-10.4897	0.1V
0.300694	-10.5287	0.1V
0.301389	-10.4837	0.1V
0.302083	-10.3876	0.1V
0.302778	-10.4582	0.1V
0.303472	-10.4552	0.1V
0.304167	-10.6052	0.1V
0.304861	-10.2286	0.1V
0.305556	-10.6127	0.1V
0.30625	-10.3456	0.1V
0.306944	-10.2856	0.1V
0.307639	-10.3576	0.1V
0.308333	-10.3591	0.1V
0.309028	-10.3456	0.1V
0.309722	-10.3891	0.1V
0.310417	-10.6472	0.1V
0.311111	-10.2211	0.1V
0.311806	-10.4131	0.1V
0.3125	-10.1176	0.1V
0.313194	-10.2616	0.1V
0.313889	-10.1641	0.1V
0.314583	-10.0981	0.1V
0.315278	-10.1431	0.1V
0.315972	-10.0485	0.1V
0.316667	-9.98252	0.1V
0.317361	-10.0575	0.1V
0.318056	-9.85948	0.1V
0.31875	-9.79196	0.1V
0.319444	-9.77096	0.1V
0.320139	-9.9135	0.1V
0.320833	-9.88949	0.1V
0.321528	-9.78596	0.1V
0.322222	-9.78896	0.1V
0.322917	-9.85348	0.1V
0.323611	-9.87749	0.1V
0.324306	-9.76195	0.1V
0.325	-9.61791	0.1V
0.325694	-9.72294	0.1V
0.326389	-9.63291	0.1V
0.327083	-9.68093	0.1V
0.327778	-9.45286	0.1V
0.328472	-9.61191	0.1V
0.329167	-9.43936	0.1V
0.329861	-9.52938	0.1V
0.330556	-9.39434	0.1V
0.33125	-9.32982	0.1V
0.331944	-9.47537	0.1V
0.332639	-9.51738	0.1V
0.333333	-9.55939	0.1V
0.334028	-9.5999	0.1V
0.334722	-9.39884	0.1V
0.335417	-10.6097	0.1V
0.336111	-9.56239	0.1V
0.336806	-9.49337	0.1V
0.3375	-9.31632	0.1V
0.338194	-9.41535	0.1V
0.338889	-9.20829	0.1V
0.339583	-9.06124	0.1V
0.340278	-9.17978	0.1V
0.340972	-9.20378	0.1V
0.341667	-9.35533	0.1V
0.342361	-9.2608	0.1V
0.343056	-9.02523	0.1V
0.34375	-9.11076	0.1V
0.344444	-9.03123	0.1V
0.345139	-9.13776	0.1V
0.345833	-9.02823	0.1V
0.346528	-9.42435	0.1V
0.347222	-9.19178	0.1V
0.347917	-9.17978	0.1V
0.348611	-9.13926	0.1V
0.349306	-9.12876	0.1V
0.35	-9.2548	0.1V
0.350694	-9.23079	0.1V
0.351389	-9.14077	0.1V
0.352083	-9.2698	0.1V
0.352778	-9.18428	0.1V
0.353472	-9.05524	0.1V
0.354167	-9.07174	0.1V
0.354861	-9.01773	0.1V
0.355556	-9.42585	0.1V
0.35625	-9.30732	0.1V
0.356944	-9.22029	0.1V
0.357639	-9.15277	0.1V
0.358333	-9.21729	0.1V
0.359028	-9.13176	0.1V
0.359722	-9.22479	0.1V
0.360417	-9.15577	0.1V
0.361111	-9.28781	0.1V
0.361806	-9.2668	0.1V
0.3625	-8.9397	0.1V
0.363194	-9.05224	0.1V
0.363889	-9.11526	0.1V
0.364583	-9.08075	0.1V
0.365278	-9.07174	0.1V
0.365972	-9.01023	0.1V
0.366667	-9.02823	0.1V
0.367361	-9.09875	0.1V
0.368056	-9.01923	0.1V
0.36875	-9.2593	0.1V
0.369444	-9.06124	0.1V
0.370139	-9.06424	0.1V
0.370833	-9.11226	0.1V
0.371528	-9.18128	0.1V
0.372222	-9.06424	0.1V
0.372917	-9.02223	0.1V
0.373611	-8.94721	0.1V
0.374306	-8.87218	0.1V
0.375	-9.11826	0.1V
0.375694	-9.13026	0.1V
0.376389	-8.98322	0.1V
0.377083	-9.07925	0.1V
0.377778	-9.10475	0.1V
0.378472	-9.32082	0.1V
0.379167	-9.00422	0.1V
0.379861	-9.2698	0.1V
0.380556	-9.14227	0.1V
0.38125	-9.11676	0.1V
0.381944	-9.15577	0.1V
0.382639	-9.11526	0.1V
0.383333	-9.2638	0.1V
0.384028	-8.99972	0.1V
0.384722	-9.10926	0.1V
0.385417	-9.02373	0.1V
0.386111	-9.31182	0.1V
0.386806	-9.08225	0.1V
0.3875	-9.06574	0.1V
0.388194	-9.28781	0.1V
0.388889	-9.13626	0.1V
0.389583	-9.11526	0.1V
0.390278	-9.13776	0.1V
0.390972	-9.31332	0.1V
0.391667	-9.30281	0.1V
0.392361	-9.19928	0.1V
0.393056	-9.2698	0.1V
0.39375	-9.2578	0.1V
0.394444	-9.38684	0.1V
0.395139	-9.17077	0.1V
0.395833	-9.37183	0.1V
0.396528	-9.39284	0.1V
0.397222	-9.48737	0.1V
0.397917	-9.46036	0.1V
0.398611	-9.67043	0.1V
0.399306	-9.5909	0.1V
0.4	-9.34933	0.1V
0.400694	-13.4486	0.1V
0.401389	-9.74095	0.1V
0.402083	-9.85048	0.1V
0.402778	-9.85948	0.1V
0.403472	-10.047	0.1V
0.404167	-9.94501	0.1V
0.404861	-10.2286	0.1V
0.405556	-10.1071	0.1V
0.40625	-9.99752	0.1V
0.406944	-9.96151	0.1V
0.407639	-10.1851	0.1V
0.408333	-10.1956	0.1V
0.409028	-10.1491	0.1V
0.409722	-10.05	0.1V
0.410417	-10.3291	0.1V
0.411111	-10.5242	0.1V
0.411806	-10.5167	0.1V
0.4125	-10.4177	0.1V
0.413194	-10.5662	0.1V
0.413889	-10.8618	0.1V
0.414583	-10.7673	0.1V
0.415278	-10.8603	0.1V
0.415972	-11.0929	0.1V
0.416667	-11.0478	0.1V
0.417361	-11.0749	0.1V
0.418056	-11.3329	0.1V
0.41875	-11.2969	0.1V
0.419444	-11.3674	0.1V
0.420139	-11.5535	0.1V
0.420833	-11.5895	0.1V
0.421528	-11.684	0.1V
0.422222	-11.7846	0.1V
0.422917	-11.9286	0.1V
0.423611	-12.0636	0.1V
0.424306	-12.1897	0.1V
0.425	-12.1552	0.1V
0.425694	-12.3562	0.1V
0.426389	-12.5033	0.1V
0.427083	-12.4868	0.1V
0.427778	-12.7299	0.1V
0.428472	-12.8994	0.1V
0.429167	-12.9714	0.1V
0.429861	-12.9624	0.1V
0.430556	-13.1725	0.1V
0.43125	-13.1905	0.1V
0.431944	-13.5251	0.1V
0.432639	-13.225	0.1V
0.433333	-13.4216	0.1V
0.434028	-13.348	0.1V
0.434722	-13.5746	0.1V
0.435417	-13.6646	0.1V
0.436111	-13.5776	0.1V
0.436806	-13.6871	0.1V
0.4375	-13.8987	0.1V
0.438194	-13.9317	0.1V
0.438889	-13.9212	0.1V
0.439583	-14.0157	0.1V
0.440278	-14.1523	0.1V
0.440972	-14.3969	0.1V
0.441667	-14.4149	0.1V
0.442361	-14.3698	0.1V
0.443056	-14.4539	0.1V
0.44375	-14.751	0.1V
0.444444	-14.7285	0.1V
0.445139	-14.817	0.1V
0.445833	-14.775	0.1V
0.446528	-14.964	0.1V
0.447222	-14.859	0.1V
0.447917	-15.1246	0.1V
0.448611	-15.0796	0.1V
0.449306	-15.1696	0.1V
0.45	-15.7998	0.1V
0.450694	-15.6947	0.1V
0.451389	-15.8448	0.1V
0.452083	-16.0248	0.1V
0.452778	-16.0549	0.1V
0.453472	-16.0699	0.1V
0.454167	-15.9798	0.1V
0.454861	-16.655	0.1V
0.455556	-16.565	0.1V
0.45625	-16.7151	0.1V
0.456944	-16.9401	0.1V
0.457639	-16.9251	0.1V
0.458333	-16.7451	0.1V
0.459028	-17.0902	0.1V
0.459722	-17.0902	0.1V
0.460417	-17.2552	0.1V
0.461111	-17.6153	0.1V
0.461806	-17.0151	0.1V
0.4625	-17.6453	0.1V
0.463194	-17.6303	0.1V
0.463889	-17.6753	0.1V
0.464583	-18.1555	0.1V
0.465278	-18.2005	0.1V
0.465972	-18.1405	0.1V
0.466667	-17.8704	0.1V
0.467361	-18.4256	0.1V
0.468056	-18.7107	0.1V
0.46875	-18.3656	0.1V
0.469444	-18.6206	0.1V
0.470139	-18.5156	0.1V
0.470833	-18.7107	0.1V
0.471528	-18.7107	0.1V
0.472222	-18.2455	0.1V
0.472917	-18.5756	0.1V
0.473611	-18.6056	0.1V
0.474306	-18.4706	0.1V
0.475	-18.9957	0.1V
0.475694	-18.8457	0.1V
0.476389	-19.1308	0.1V
0.477083	-19.1008	0.1V
0.477778	-19.2358	0.1V
0.478472	-19.3709	0.1V
0.479167	-19.4759	0.1V
0.479861	-19.5209	0.1V
0.480556	-19.761	0.1V
0.48125	-19.851	0.1V
0.481944	-19.941	0.1V
0.482639	-19.911	0.1V
0.483333	-19.926	0.1V
0.484028	-20.1661	0.1V
0.484722	-20.4062	0.1V
0.485417	-20.1811	0.1V
0.486111	-20.3161	0.1V
0.486806	-20.3161	0.1V
0.4875	-20.3762	0.1V
0.488194	-20.6462	0.1V
0.488889	-20.5862	0.1V
0.489583	-20.4812	0.1V
0.490278	-20.7813	0.1V
0.490972	-21.0064	0.1V
0.491667	-21.0814	0.1V
0.492361	-21.3515	0.1V
0.493056	-21.0664	0.1V
0.49375	-21.1714	0.1V
0.494444	-21.4715	0.1V
0.495139	-21.6816	0.1V
0.495833	-21.5315	0.1V
0.496528	-21.5615	0.1V
0.497222	-21.4715	0.1V
0.497917	-21.3965	0.1V
0.498611	-21.9816	0.1V
0.499306	-21.8916	0.1V
0.5	-22.2517	0.1V
0.500694	-22.1017	0.1V
0.501389	-22.3418	0.1V
0.502083	-22.2817	0.1V
0.502778	-22.3718	0.1V
0.503472	-22.3418	0.1V
0.504167	-22.5518	0.1V
0.504861	-22.6418	0.1V
0.505556	-22.5068	0.1V
0.50625	-22.6869	0.1V
0.506944	-22.8519	0.1V
0.507639	-23.122	0.1V
0.508333	-23.002	0.1V
0.509028	-23.032	0.1V
0.509722	-23.182	0.1V
0.510417	-23.4371	0.1V
0.511111	-23.227	0.1V
0.511806	-23.3471	0.1V
0.5125	-23.3171	0.1V
0.513194	-23.4521	0.1V
0.513889	-23.7672	0.1V
0.514583	-23.5721	0.1V
0.515278	-23.7972	0.1V
0.515972	-23.6772	0.1V
0.516667	-23.7522	0.1V
0.517361	-23.8722	0.1V
0.518056	-23.9022	0.1V
0.51875	-23.9622	0.1V
0.519444	-24.0523	0.1V
0.520139	-24.2623	0.1V
0.520833	-24.2173	0.1V
0.521528	-24.1873	0.1V
0.522222	-24.4574	0.1V
0.522917	-24.2923	0.1V
0.523611	-24.5174	0.1V
0.524306	-24.7425	0.1V
0.525	-24.8925	0.1V
0.525694	-24.9525	0.1V
0.526389	-24.9225	0.1V
0.527083	-25.1176	0.1V
0.527778	-25.1926	0.1V
0.528472	-25.2226	0.1V
0.529167	-25.2226	0.1V
0.529861	-25.4027	0.1V
0.530556	-25.3277	0.1V
0.53125	-25.3877	0.1V
0.531944	-25.6127	0.1V
0.532639	-25.6728	0.1V
0.533333	-25.7328	0.1V
0.534028	-25.7478	0.1V
0.534722	-26.0029	0.1V
0.535417	-25.9729	0.1V
0.536111	-26.0179	0.1V
0.536806	-26.0929	0.1V
0.5375	-26.303	0.1V
0.538194	-26.1829	0.1V
0.538889	-26.2429	0.1V
0.539583	-26.408	0.1V
0.540278	-26.378	0.1V
0.540972	-26.7681	0.1V
0.541667	-26.8581	0.1V
0.542361	-26.8581	0.1V
0.543056	-26.7381	0.1V
0.54375	-26.9482	0.1V
0.544444	-27.0232	0.1V
0.545139	-27.1882	0.1V
0.545833	-27.1282	0.1V
0.546528	-26.7681	0.1V
0.547222	-27.2182	0.1V
0.547917	-27.4133	0.1V
0.548611	-27.5333	0.1V
0.549306	-27.4883	0.1V
0.55	-27.4733	0.1V
0.550694	-27.4733	0.1V
0.551389	-27.9084	0.1V
0.552083	-27.9084	0.1V
0.552778	-27.8784	0.1V
0.553472	-27.9685	0.1V
0.554167	-27.9084	0.1V
0.554861	-27.9385	0.1V
0.555556	-28.0285	0.1V
0.55625	-28.1485	0.1V
0.556944	-27.8934	0.1V
0.557639	-28.0285	0.1V
0.558333	-27.9685	0.1V
0.559028	-28.4336	0.1V
0.559722	-28.4036	0.1V
0.560417	-28.3736	0.1V
0.561111	-28.4486	0.1V
0.561806	-28.5987	0.1V
0.5625	-28.6287	0.1V
0.563194	-28.6437	0.1V
0.563889	-28.7187	0.1V
0.564583	-29.1388	0.1V
0.565278	-29.1538	0.1V
0.565972	-29.0488	0.1V
0.566667	-28.9137	0.1V
0.567361	-28.9137	0.1V
0.568056	-29.2288	0.1V
0.56875	-29.1688	0.1V
0.569444	-29.4089	0.1V
0.570139	-29.5439	0.1V
0.570833	-29.4539	0.1V
0.571528	-29.589	0.1V
0.572222	-29.4239	0.1V
0.572917	-29.4989	0.1V
0.573611	-29.679	0.1V
0.574306	-29.799	0.1V
0.575	-29.844	0.1V
0.575694	-29.814	0.1V
0.576389	-29.9941	0.1V
0.577083	-30.0691	0.1V
0.577778	-30.5642	0.1V
0.578472	-30.0241	0.1V
0.579167	-30.0391	0.1V
0.579861	-29.9491	0.1V
0.580556	-29.814	0.1V
0.58125	-30.1291	0.1V
0.581944	-30.1891	0.1V
0.582639	-30.3242	0.1V
0.583333	-30.2191	0.1V
0.584028	-30.0691	0.1V
0.584722	-30.1741	0.1V
0.585417	-30.3542	0.1V
0.586111	-30.2792	0.1V
0.586806	-30.3542	0.1V
0.5875	-30.4742	0.1V
0.588194	-30.3092	0.1V
0.588889	-30.7143	0.1V
0.589583	-30.6543	0.1V
0.590278	-30.7593	0.1V
0.590972	-30.8043	0.1V
0.591667	-30.7143	0.1V
0.592361	-31.1494	0.1V
0.593056	-30.5642	0.1V
0.59375	-31.0894	0.1V
0.594444	-30.9844	0.1V
0.595139	-30.9094	0.1V
0.595833	-31.1494	0.1V
0.596528	-31.1644	0.1V
0.597222	-31.3295	0.1V
0.597917	-31.1044	0.1V
0.598611	-31.0894	0.1V
0.599306	-31.3745	0.1V
0.6	-31.4045	0.1V
0.600694	-31.3895	0.1V
0.601389	-30.9994	0.1V
0.602083	-31.1944	0.1V
0.602778	-31.5245	0.1V
0.603472	-31.6596	0.1V
0.604167	-31.7346	0.1V
0.604861	-31.5695	0.1V
0.605556	-31.5395	0.1V
0.60625	-31.9147	0.1V
0.606944	-31.4795	0.1V
0.607639	-31.8246	0.1V
0.608333	-31.7646	0.1V
0.609028	-31.4495	0.1V
0.609722	-31.7196	0.1V
0.610417	-31.8246	0.1V
0.611111	-31.7046	0.1V
0.611806	-31.5996	0.1V
0.6125	-31.8846	0.1V
0.613194	-32.1397	0.1V
0.613889	-31.8846	0.1V
0.614583	-31.8246	0.1V
0.615278	-31.9597	0.1V
0.615972	-32.0797	0.1V
0.616667	-31.9147	0.1V
0.617361	-32.1397	0.1V
0.618056	-31.9747	0.1V
0.61875	-32.2898	0.1V
0.619444	-31.8696	0.1V
0.620139	-31.9297	0.1V
0.620833	-32.4098	0.1V
0.621528	-32.0047	0.1V
0.622222	-32.3348	0.1V
0.622917	-32.0797	0.1V
0.623611	-32.5148	0.1V
0.624306	-32.2147	0.1V
0.625	-32.5448	0.1V
0.625694	-32.1247	0.1V
0.626389	-32.0947	0.1V
0.627083	-32.1847	0.1V
0.627778	-32.3348	0.1V
0.628472	-32.4398	0.1V
0.629167	-32.3498	0.1V
0.629861	-32.4398	0.1V
0.630556	-32.4098	0.1V
0.63125	-32.1697	0.1V
0.631944	-32.2147	0.1V
0.632639	-32.5448	0.1V
0.633333	-32.5298	0.1V
0.634028	-32.5899	0.1V
0.634722	-32.8599	0.1V
0.635417	-32.7249	0.1V
0.636111	-32.6799	0.1V
0.636806	-32.4848	0.1V
0.6375	-32.3498	0.1V
0.638194	-32.6649	0.1V
0.638889	-32.6499	0.1V
0.639583	-32.8599	0.1V
0.640278	-32.905	0.1V
0.640972	-32.4698	0.1V
0.641667	-32.935	0.1V
0.642361	-32.6499	0.1V
0.643056	-32.95	0.1V
0.64375	-33.01	0.1V
0.644444	-32.92	0.1V
0.645139	-32.8749	0.1V
0.645833	-32.8149	0.1V
0.646528	-33.07	0.1V
0.647222	-32.98	0.1V
0.647917	-33.04	0.1V
0.648611	-33.19	0.1V
0.649306	-32.92	0.1V
0.65	-32.965	0.1V
0.650694	-33.01	0.1V
0.651389	-32.8899	0.1V
0.652083	-33.025	0.1V
0.652778	-32.905	0.1V
0.653472	-32.8449	0.1V
0.654167	-32.6649	0.1V
0.654861	-33.115	0.1V
0.655556	-32.8899	0.1V
0.65625	-32.98	0.1V
0.656944	-33.1	0.1V
0.657639	-33.175	0.1V
0.658333	-32.6499	0.1V
0.659028	-33.2651	0.1V
0.659722	-32.8899	0.1V
0.660417	-33.3401	0.1V
0.661111	-33.22	0.1V
0.661806	-33.145	0.1V
0.6625	-32.965	0.1V
0.663194	-33.2351	0.1V
0.663889	-33.025	0.1V
0.664583	-33.07	0.1V
0.665278	-33.4151	0.1V
0.665972	-32.905	0.1V
0.666667	-33.3101	0.1V
0.667361	-33.4601	0.1V
0.668056	-33.4601	0.1V
0.66875	-33.3851	0.1V
0.669444	-33.4151	0.1V
0.670139	-33.16	0.1V
0.670833	-33.16	0.1V
0.671528	-33.22	0.1V
0.672222	-33.22	0.1V
0.672917	-33.205	0.1V
0.673611	-33.145	0.1V
0.674306	-33.175	0.1V
0.675	-33.5051	0.1V
0.675694	-29.2889	0.1V
0.676389	-28.0285	0.1V
0.677083	-25.2376	0.1V
0.677778	-24.1273	0.1V
0.678472	-22.9719	0.1V
0.679167	-21.9216	0.1V
0.679861	-21.0514	0.1V
0.680556	-20.4362	0.1V
0.68125	-19.926	0.1V
0.681944	-19.701	0.1V
0.682639	-19.716	0.1V
0.683333	-19.1008	0.1V
0.684028	-19.0558	0.1V
0.684722	-18.7707	0.1V
0.685417	-18.4256	0.1V
0.686111	-18.3506	0.1V
0.686806	-18.0955	0.1V
0.6875	-17.7654	0.1V
0.688194	-17.5403	0.1V
0.688889	-17.3152	0.1V
0.689583	-17.1052	0.1V
0.690278	-16.67	0.1V
0.690972	-16.8351	0.1V
0.691667	-16.67	0.1V
0.692361	-16.2799	0.1V
0.693056	-16.2349	0.1V
0.69375	-16.0699	0.1V
0.694444	-15.9198	0.1V
0.695139	-15.7098	0.1V
0.695833	-15.6197	0.1V
0.696528	-15.6047	0.1V
0.697222	-15.4247	0.1V
0.697917	-15.3646	0.1V
0.698611	-15.2146	0.1V
0.699306	-15.0195	0.1V
0.7	-15.2296	0.1V
0.700694	-14.961	0.1V
0.701389	-15.0496	0.1V
0.702083	-14.8455	0.1V
0.702778	-14.7405	0.1V
0.703472	-14.6639	0.1V
0.704167	-14.6219	0.1V
0.704861	-14.4524	0.1V
0.705556	-14.4569	0.1V
0.70625	-14.2633	0.1V
0.706944	-14.3098	0.1V
0.707639	-14.0758	0.1V
0.708333	-13.9872	0.1V
0.709028	-14.0337	0.1V
0.709722	-13.9407	0.1V
0.710417	-13.8732	0.1V
0.711111	-13.7562	0.1V
0.711806	-13.8897	0.1V
0.7125	-13.7232	0.1V
0.713194	-13.7021	0.1V
0.713889	-13.6871	0.1V
0.714583	-13.6346	0.1V
0.715278	-13.6496	0.1V
0.715972	-13.4246	0.1V
0.716667	-13.333	0.1V
0.717361	-13.378	0.1V
0.718056	-13.4186	0.1V
0.71875	-13.5161	0.1V
0.719444	-13.1605	0.1V
0.720139	-13.285	0.1V
0.720833	-13.216	0.1V
0.721528	-13.0074	0.1V
0.722222	-12.8859	0.1V
0.722917	-12.8634	0.1V
0.723611	-12.7839	0.1V
0.724306	-12.5858	0.1V
0.725	-12.5633	0.1V
0.725694	-12.4808	0.1V
0.726389	-12.3232	0.1V
0.727083	-14.1118	0.1V
0.727778	-12.1237	0.1V
0.728472	-11.9496	0.1V
0.729167	-11.8716	0.1V
0.729861	-11.717	0.1V
0.730556	-11.5385	0.1V
0.73125	-11.4995	0.1V
0.731944	-11.3809	0.1V
0.732639	-11.3749	0.1V
0.733333	-11.2219	0.1V
0.734028	-11.2984	0.1V
0.734722	-11.2549	0.1V
0.735417	-11.1349	0.1V
0.736111	-11.0193	0.1V
0.736806	-11.0133	0.1V
0.7375	-11.0223	0.1V
0.738194	-11.2354	0.1V
0.738889	-11.0538	0.1V
0.739583	-11.2309	0.1V
0.740278	-10.9833	0.1V
0.740972	-10.9953	0.1V
0.741667	-11.0343	0.1V
0.742361	-10.9353	0.1V
0.743056	-10.8918	0.1V
0.74375	-10.8783	0.1V
0.744444	-10.8438	0.1V
0.745139	-11.0283	0.1V
0.745833	-10.9623	0.1V
0.746528	-10.9218	0.1V
0.747222	-11.0673	0.1V
0.747917	-10.9533	0.1V
0.748611	-11.1829	0.1V
0.749306	-11.1754	0.1V
0.75	-11.1769	0.1V
0.750694	-11.3284	0.1V
0.751389	-11.1214	0.1V
0.752083	-10.9053	0.1V
0.752778	-11.1394	0.1V
0.753472	-11.2399	0.1V
0.754167	-11.4875	0.1V
0.754861	-11.6645	0.1V
0.755556	-17.0752	0.1V
0.75625	-11.657	0.1V
0.756944	-11.705	0.1V
0.757639	-11.7876	0.1V
0.758333	-12.2482	0.1V
0.759028	-11.7561	0.1V
0.759722	-11.426	0.1V
0.760417	-11.7366	0.1V
0.761111	-11.606	0.1V
0.761806	-11.7711	0.1V
0.7625	-11.8356	0.1V
0.763194	-11.603	0.1V
0.763889	-11.672	0.1V
0.764583	-11.42	0.1V
0.765278	-11.5985	0.1V
0.765972	-11.54	0.1V
0.766667	-11.714	0.1V
0.767361	-11.9286	0.1V
0.768056	-11.9226	0.1V
0.76875	-11.8896	0.1V
0.769444	-11.8101	0.1V
0.770139	-11.8806	0.1V
0.770833	-11.7486	0.1V
0.771528	-11.9481	0.1V
0.772222	-11.9826	0.1V
0.772917	-11.8416	0.1V
0.773611	-12.0862	0.1V
0.774306	-11.9946	0.1V
0.775	-11.9196	0.1V
0.775694	-11.9931	0.1V
0.776389	-11.696	0.1V
0.777083	-11.7441	0.1V
0.777778	-11.618	0.1V
0.778472	-11.3149	0.1V
0.779167	-11.8326	0.1V
0.779861	-12.0982	0.1V
0.780556	-12.0321	0.1V
0.78125	-12.0847	0.1V
0.781944	-12.1087	0.1V
0.782639	-12.2347	0.1V
0.783333	-11.8896	0.1V
0.784028	-12.1282	0.1V
0.784722	-11.9736	0.1V
0.785417	-12.4088	0.1V
0.786111	-12.0742	0.1V
0.786806	-12.4313	0.1V
0.7875	-11.9796	0.1V
0.788194	-12.0817	0.1V
0.788889	-12.1762	0.1V
0.789583	-12.4148	0.1V
0.790278	-12.1702	0.1V
0.790972	-12.6953	0.1V
0.791667	-12.3037	0.1V
0.792361	-12.5183	0.1V
0.793056	-12.2077	0.1V
0.79375	-12.3998	0.1V
0.794444	-12.4778	0.1V
0.795139	-12.0742	0.1V
0.795833	-12.0561	0.1V
0.796528	-12.2677	0.1V
0.797222	-12.4013	0.1V
0.797917	-12.4358	0.1V
0.798611	-12.3667	0.1V
0.799306	-12.6128	0.1V
0.8	-12.3487	0.1V
0.800694	-12.3968	0.1V
0.801389	-12.2917	0.1V
0.802083	-12.1972	0.1V
0.802778	-12.6863	0.1V
0.803472	-12.3937	0.1V
0.804167	-12.6638	0.1V
0.804861	-12.6833	0.1V
0.805556	-12.3727	0.1V
0.80625	-12.3397	0.1V
0.806944	-12.4928	0.1V
0.807639	-12.2227	0.1V
0.808333	-12.2062	0.1V
0.809028	-12.3742	0.1V
0.809722	-12.2062	0.1V
0.810417	-12.6788	0.1V
0.811111	-12.3157	0.1V
0.811806	-12.7839	0.1V
0.8125	-12.4643	0.1V
0.813194	-12.5513	0.1V
0.813889	-12.2032	0.1V
0.814583	-12.5213	0.1V
0.815278	-12.2062	0.1V
0.815972	-12.8409	0.1V
0.816667	-12.7103	0.1V
0.817361	-12.7824	0.1V
0.818056	-12.8514	0.1V
0.81875	-12.9309	0.1V
0.819444	-13.0945	0.1V
0.820139	-13.4666	0.1V
0.820833	-12.7599	0.1V
0.821528	-12.9564	0.1V
0.822222	-12.9339	0.1V
0.822917	-12.7959	0.1V
0.823611	-12.8259	0.1V
0.824306	-12.9369	0.1V
0.825	-12.5363	0.1V
0.825694	-12.9489	0.1V
0.826389	-12.6293	0.1V
0.827083	-12.3307	0.1V
0.827778	-12.4958	0.1V
0.828472	-12.6968	0.1V
0.829167	-12.3532	0.1V
0.829861	-12.3277	0.1V
0.830556	-12.6818	0.1V
0.83125	-12.5243	0.1V
0.831944	-13.1275	0.1V
0.832639	-12.8049	0.1V
0.833333	-12.6773	0.1V
0.834028	-12.5993	0.1V
0.834722	-12.9984	0.1V
0.835417	-12.8514	0.1V
0.836111	-12.7659	0.1V
0.836806	-12.5918	0.1V
0.8375	-12.5753	0.1V
0.838194	-12.7674	0.1V
0.838889	-12.7374	0.1V
0.839583	-12.6098	0.1V
0.840278	-12.7674	0.1V
0.840972	-12.9744	0.1V
0.841667	-12.3052	0.1V
0.842361	-12.4253	0.1V
0.843056	-12.8469	0.1V
0.84375	-12.6533	0.1V
0.844444	-12.6308	0.1V
0.845139	-12.6593	0.1V
0.845833	-12.6803	0.1V
0.846528	-12.4328	0.1V
0.847222	-12.4823	0.1V
0.847917	-12.4718	0.1V
0.848611	-12.4358	0.1V
0.849306	-12.6833	0.1V
0.85	-12.6278	0.1V
0.850694	-12.4868	0.1V
0.851389	-13.5776	0.1V
0.852083	-13.3825	0.1V
0.852778	-12.9129	0.1V
0.853472	-12.9909	0.1V
0.854167	-12.8649	0.1V
0.854861	-12.7989	0.1V
0.855556	-12.8589	0.1V
0.85625	-12.9699	0.1V
0.856944	-12.8979	0.1V
0.857639	-13.0284	0.1V
0.858333	-12.3832	0.1V
0.859028	-12.7359	0.1V
0.859722	-12.8739	0.1V
0.860417	-12.5903	0.1V
0.861111	-12.6563	0.1V
0.861806	-12.5888	0.1V
0.8625	-13.0104	0.1V
0.863194	-13.8852	0.1V
0.863889	-13.4606	0.1V
0.864583	-13.7562	0.1V
0.865278	-14.2243	0.1V
0.865972	-13.6106	0.1V
0.866667	-13.5386	0.1V
0.867361	-14.6324	0.1V
0.868056	-14.7525	0.1V
0.86875	-14.6324	0.1V
0.869444	-14.6594	0.1V
0.870139	-14.3593	0.1V
0.870833	-14.5694	0.1V
0.871528	-14.2588	0.1V
0.872222	-14.6144	0.1V
0.872917	-14.3383	0.1V
0.873611	-14.4209	0.1V
0.874306	-14.3623	0.1V
0.875	-14.4329	0.1V
0.875694	-14.2738	0.1V
0.876389	-14.3849	0.1V
0.877083	-14.733	0.1V
0.877778	-14.3758	0.1V
0.878472	-14.862	0.1V
0.879167	-14.2543	0.1V
0.879861	-13.9587	0.1V
0.880556	-14.0247	0.1V
0.88125	-14.1658	0.1V
0.881944	-14.0758	0.1V
0.882639	-14.1538	0.1V
0.883333	-13.7982	0.1V
0.884028	-13.8057	0.1V
0.884722	-14.1598	0.1V
0.885417	-13.8687	0.1V
0.886111	-14.0503	0.1V
0.886806	-13.9827	0.1V
0.8875	-13.9617	0.1V
0.888194	-14.0578	0.1V
0.888889	-14.0427	0.1V
0.889583	-13.8402	0.1V
0.890278	-13.4606	0.1V
0.890972	-13.6076	0.1V
0.891667	-13.6766	0.1V
0.892361	-13.8282	0.1V
0.893056	-13.7847	0.1V
0.89375	-14.5169	0.1V
0.894444	-14.6624	0.1V
0.895139	-14.4704	0.1V
0.895833	-14.4389	0.1V
0.896528	-14.4149	0.1V
0.897222	-14.2378	0.1V
0.897917	-14.6069	0.1V
0.898611	-14.2603	0.1V
0.899306	-14.3398	0.1V
0.9	-14.3413	0.1V
0.900694	-14.2198	0.1V
0.901389	-14.3894	0.1V
0.902083	-14.5559	0.1V
0.902778	-14.1028	0.1V
0.903472	-14.4644	0.1V
0.904167	-14.928	0.1V
0.904861	-14.946	0.1V
0.905556	-14.955	0.1V
0.90625	-15.1546	0.1V
0.906944	-14.5574	0.1V
0.907639	-14.3593	0.1V
0.908333	-14.5694	0.1V
0.909028	-14.2813	0.1V
0.909722	-14.3864	0.1V
0.910417	-14.5139	0.1V
0.911111	-14.4689	0.1V
0.911806	-14.3128	0.1V
0.9125	-14.5484	0.1V
0.913194	-14.0337	0.1V
0.913889	-14.3248	0.1V
0.914583	-14.3819	0.1V
0.915278	-14.2093	0.1V
0.915972	-13.8522	0.1V
0.916667	-14.0773	0.1V
0.917361	-14.3398	0.1V
0.918056	-13.9707	0.1V
0.91875	-13.9422	0.1V
0.919444	-14.0142	0.1V
0.920139	-14.0908	0.1V
0.920833	-14.0908	0.1V
0.921528	-14.1283	0.1V
0.922222	-13.9647	0.1V
0.922917	-14.0803	0.1V
0.923611	-14.2513	0.1V
0.924306	-13.9587	0.1V
0.925	-14.2723	0.1V
0.925694	-14.4209	0.1V
0.926389	-14.1118	0.1V
0.927083	-14.3879	0.1V
0.927778	-14.91	0.1V
0.928472	-14.0232	0.1V
0.929167	-14.5424	0.1V
0.929861	-14.4269	0.1V
0.930556	-14.4419	0.1V
0.93125	-14.3999	0.1V
0.931944	-14.4989	0.1V
0.932639	-14.6024	0.1V
0.933333	-14.3548	0.1V
0.934028	-15.0496	0.1V
0.934722	-14.5589	0.1V
0.935417	-14.5574	0.1V
0.936111	-14.874	0.1V
0.936806	-14.3488	0.1V
0.9375	-14.5109	0.1V
0.938194	-14.5784	0.1V
0.938889	-14.5544	0.1V
0.939583	-14.88	0.1V
0.940278	-14.4659	0.1V
0.940972	-14.5364	0.1V
0.941667	-14.4599	0.1V
0.942361	-14.1703	0.1V
0.943056	-15.9648	0.1V
0.94375	-16.0098	0.1V
0.944444	-15.7548	0.1V
0.945139	-15.9048	0.1V
0.945833	-15.8148	0.1V
0.946528	-15.8448	0.1V
0.947222	-15.7998	0.1V
0.947917	-15.7998	0.1V
0.948611	-15.7698	0.1V
0.949306	-15.6497	0.1V
0.95	-16.0849	0.1V
0.950694	-15.7848	0.1V
0.951389	-15.7098	0.1V
0.952083	-15.7698	0.1V
0.952778	-15.8298	0.1V
0.953472	-15.7698	0.1V
0.954167	-16.0098	0.1V
0.954861	-15.8598	0.1V
0.955556	-15.9198	0.1V
0.95625	-15.9348	0.1V
0.956944	-16.3099	0.1V
0.957639	-16.0699	0.1V
0.958333	-16.1299	0.1V
0.959028	-16.1299	0.1V
0.959722	-16.0549	0.1V
0.960417	-16.1899	0.1V
0.961111	-16.0098	0.1V
0.961806	-16.0248	0.1V
0.9625	-16.415	0.1V
0.963194	-16.3099	0.1V
0.963889	-16.565	0.1V
0.964583	-16.49	0.1V
0.965278	-16.385	0.1V
0.965972	-16.415	0.1V
0.966667	-16.43	0.1V
0.967361	-16.3249	0.1V
0.968056	-16.2049	0.1V
0.96875	-16.2499	0.1V
0.969444	-16.37	0.1V
0.970139	-16.4	0.1V
0.970833	-16.2649	0.1V
0.971528	-16.475	0.1V
0.972222	-16.52	0.1V
0.972917	-16.64	0.1V
0.973611	-16.415	0.1V
0.974306	-16.9851	0.1V
0.975	-16.8351	0.1V
0.975694	-16.64	0.1V
0.976389	-16.655	0.1V
0.977083	-16.7301	0.1V
0.977778	-16.7901	0.1V
0.978472	-16.505	0.1V
0.979167	-16.8651	0.1V
0.979861	-16.7751	0.1V
0.980556	-16.9401	0.1V
0.98125	-16.595	0.1V
0.981944	-16.8051	0.1V
0.982639	-16.7301	0.1V
0.983333	-16.64	0.1V
0.984028	-16.9851	0.1V
0.984722	-16.8801	0.1V
0.985417	-16.8051	0.1V
0.986111	-18.3656	0.1V
0.986806	-16.7301	0.1V
0.9875	-17.2402	0.1V
0.988194	-17.1502	0.1V
0.988889	-16.9251	0.1V
0.989583	-17.0602	0.1V
0.990278	-17.3002	0.1V
0.990972	-17.4503	0.1V
0.991667	-17.5553	0.1V
0.992361	-17.7804	0.1V
0.993056	-17.5553	0.1V
0.99375	-17.5853	0.1V
0.994444	-17.5103	0.1V
0.995139	-17.2852	0.1V
0.995833	-17.2552	0.1V
0.996528	-17.3753	0.1V
0.997222	-17.4953	0.1V
0.997917	-17.5403	0.1V
0.998611	-17.1952	0.1V
0.999306	-17.5853	0.1V
1	-17.7954	0.1V
1.00069	-17.5853	0.1V
1.00139	-17.5253	0.1V
1.00208	-17.6303	0.1V
1.00278	-17.6603	0.1V
1.00347	-17.5553	0.1V
1.00417	-17.5253	0.1V
1.00486	-17.3002	0.1V
1.00556	-17.4803	0.1V
1.00625	-17.4953	0.1V
1.00694	-17.3603	0.1V
1.00764	-17.5403	0.1V
1.00833	-17.6153	0.1V
1.00903	-17.9304	0.1V
1.00972	-17.9604	0.1V
1.01042	-17.9604	0.1V
1.01111	-17.8554	0.1V
1.01181	-17.9904	0.1V
1.0125	-17.8104	0.1V
1.01319	-18.1555	0.1V
1.01389	-17.6603	0.1V
1.01458	-17.9304	0.1V
1.01528	-17.6603	0.1V
1.01597	-17.6603	0.1V
1.01667	-17.4803	0.1V
1.01736	-17.3152	0.1V
1.01806	-17.3452	0.1V
1.01875	-17.4353	0.1V
1.01944	-17.5703	0.1V
1.02014	-17.3753	0.1V
1.02083	-17.3603	0.1V
1.02153	-17.7654	0.1V
1.02222	-17.4353	0.1V
1.02292	-17.5853	0.1V
1.02361	-17.8854	0.1V
1.02431	-17.4653	0.1V
1.025	-17.3603	0.1V
1.02569	-17.8254	0.1V
1.02639	-17.6753	0.1V
1.02708	-17.2702	0.1V
1.02778	-18.1105	0.1V
1.02847	-18.5306	0.1V
1.02917	-18.5906	0.1V
1.02986	-18.1105	0.1V
1.03056	-19.791	0.1V
1.03125	-20.0311	0.1V
1.03194	-19.806	0.1V
1.03264	-19.851	0.1V
1.03333	-19.896	0.1V
1.03403	-20.0461	0.1V
1.03472	-19.956	0.1V
1.03542	-19.971	0.1V
1.03611	-19.941	0.1V
1.03681	-20.1661	0.1V
1.0375	-20.1511	0.1V
1.03819	-20.1511	0.1V
1.03889	-20.1061	0.1V
1.03958	-20.1211	0.1V
1.04028	-20.2111	0.1V
1.04097	-20.1661	0.1V
1.04167	-20.3612	0.1V
1.04236	-20.3912	0.1V
1.04306	-20.7063	0.1V
1.04375	-20.3312	0.1V
1.04444	-20.2861	0.1V
1.04514	-20.6763	0.1V
1.04583	-21.0814	0.1V
1.04653	-21.1414	0.1V
1.04722	-20.8863	0.1V
1.04792	-20.9763	0.1V
1.04861	-20.8713	0.1V
1.04931	-20.6162	0.1V
1.05	-20.9163	0.1V
1.05069	-20.9313	0.1V
1.05139	-20.5862	0.1V
1.05208	-20.9013	0.1V
1.05278	-21.1414	0.1V
1.05347	-21.0964	0.1V
1.05417	-21.2764	0.1V
1.05486	-20.6913	0.1V
1.05556	-20.9313	0.1V
1.05625	-21.3214	0.1V
1.05694	-21.0064	0.1V
1.05764	-21.0214	0.1V
1.05833	-20.8413	0.1V
1.05903	-21.0514	0.1V
1.05972	-21.1414	0.1V
1.06042	-21.1864	0.1V
1.06111	-21.1414	0.1V
1.06181	-20.9913	0.1V
1.0625	-21.0664	0.1V
1.06319	-21.1264	0.1V
1.06389	-20.7813	0.1V
1.06458	-20.8863	0.1V
1.06528	-23.9172	0.1V
1.06597	-21.3665	0.1V
1.06667	-21.2764	0.1V
1.06736	-21.2614	0.1V
1.06806	-21.3515	0.1V
1.06875	-21.4115	0.1V
1.06944	-21.6215	0.1V
1.07014	-21.5165	0.1V
1.07083	-21.8616	0.1V
1.07153	-21.9967	0.1V
1.07222	-21.8916	0.1V
1.07292	-21.8766	0.1V
1.07361	-21.5465	0.1V
1.07431	-21.7566	0.1V
1.075	-21.9066	0.1V
1.07569	-21.7866	0.1V
1.07639	-21.8616	0.1V
1.07708	-21.8316	0.1V
1.07778	-21.9516	0.1V
1.07847	-21.8166	0.1V
1.07917	-22.0867	0.1V
1.07986	-22.2067	0.1V
1.08056	-22.1467	0.1V
1.08125	-22.3718	0.1V
1.08194	-22.2517	0.1V
1.08264	-22.2667	0.1V
1.08333	-22.2967	0.1V
1.08403	-22.2517	0.1V
1.08472	-22.4618	0.1V
1.08542	-22.5068	0.1V
1.08611	-22.5218	0.1V
1.08681	-22.4168	0.1V
1.0875	-22.7619	0.1V
1.08819	-22.7019	0.1V
1.08889	-22.7319	0.1V
1.08958	-22.7319	0.1V
1.09028	-22.6418	0.1V
1.09097	-22.8219	0.1V
1.09167	-22.5068	0.1V
1.09236	-22.8969	0.1V
1.09306	-22.8519	0.1V
1.09375	-22.9119	0.1V
1.09444	-23.077	0.1V
1.09514	-22.7769	0.1V
1.09583	-22.987	0.1V
1.09653	-22.9419	0.1V
1.09722	-23.137	0.1V
1.09792	-23.302	0.1V
1.09861	-23.077	0.1V
1.09931	-23.167	0.1V
1.1	-23.077	0.1V
1.10069	-23.032	0.1V
1.10139	-23.152	0.1V
1.10208	-23.227	0.1V
1.10278	-23.3921	0.1V
1.10347	-23.077	0.1V
1.10417	-23.3771	0.1V
1.10486	-23.3171	0.1V
1.10556	-23.7222	0.1V
1.10625	-23.8872	0.1V
1.10694	-24.0373	0.1V
1.10764	-23.6321	0.1V
1.10833	-23.6171	0.1V
1.10903	-23.8572	0.1V
1.10972	-23.6622	0.1V
1.11042	-23.8722	0.1V
1.11111	-23.9773	0.1V
1.11181	-24.2023	0.1V
1.1125	-24.2023	0.1V
1.11319	-24.0073	0.1V
1.11389	-24.1573	0.1V
1.11458	-24.2023	0.1V
1.11528	-23.9622	0.1V
1.11597	-23.9923	0.1V
1.11667	-25.1176	0.1V
1.11736	-24.3374	0.1V
1.11806	-24.2023	0.1V
1.11875	-24.1873	0.1V
1.11944	-24.4424	0.1V
1.12014	-24.5174	0.1V
1.12083	-24.5324	0.1V
1.12153	-24.4874	0.1V
1.12222	-24.7575	0.1V
1.12292	-24.6525	0.1V
1.12361	-31.3895	0.1V
1.12431	-26.378	0.1V
1.125	-26.1529	0.1V
1.12569	-25.7928	0.1V
1.12639	-25.2977	0.1V
1.12708	-25.5377	0.1V
1.12778	-25.2676	0.1V
1.12847	-25.2226	0.1V
1.12917	-24.8175	0.1V
1.12986	-24.7425	0.1V
1.13056	-24.5024	0.1V
1.13125	-24.4574	0.1V
1.13194	-24.5774	0.1V
1.13264	-24.0973	0.1V
1.13333	-23.8422	0.1V
1.13403	-23.9773	0.1V
1.13472	-24.3674	0.1V
1.13542	-24.0073	0.1V
1.13611	-23.7822	0.1V
1.13681	-23.6922	0.1V
1.1375	-23.4971	0.1V
1.13819	-24.0373	0.1V
1.13889	-23.6622	0.1V
1.13958	-23.5871	0.1V
1.14028	-23.4521	0.1V
1.14097	-23.5121	0.1V
1.14167	-23.287	0.1V
1.14236	-23.5421	0.1V
1.14306	-23.3471	0.1V
1.14375	-23.8872	0.1V
1.14444	-23.7972	0.1V
1.14514	-23.4371	0.1V
1.14583	-23.3771	0.1V
1.14653	-23.062	0.1V
1.14722	-23.5271	0.1V
1.14792	-23.6622	0.1V
1.14861	-23.5721	0.1V
1.14931	-23.9773	0.1V
1.15	-23.7372	0.1V
1.15069	-23.152	0.1V
1.15139	-23.6472	0.1V
1.15208	-23.6772	0.1V
1.15278	-23.6321	0.1V
1.15347	-23.9172	0.1V
1.15417	-24.0823	0.1V
1.15486	-23.8572	0.1V
1.15556	-24.1573	0.1V
1.15625	-24.1273	0.1V
1.15694	-23.8572	0.1V
1.15741	-24.0523	0.1V
1.15856	-24.1273	0.1V
1.15856	-24.4574	0.1V
1.15972	-24.3674	0.1V
1.16088	-24.0523	0.1V
1.16088	-24.5174	0.1V
1.16204	-24.2023	0.1V
1.16204	-24.3224	0.1V
1.16319	-24.6675	0.1V
1.16435	-24.6975	0.1V
1.16435	-24.5924	0.1V
1.16551	-24.7275	0.1V
1.16551	-24.7575	0.1V
1.16667	-24.5774	0.1V
1.16782	-24.6825	0.1V
1.16782	-24.9676	0.1V
1.16898	-25.2376	0.1V
1.16898	-24.8325	0.1V
1.17014	-26.0479	0.1V
1.1713	-26.2129	0.1V
1.1713	-25.8678	0.1V
1.17245	-25.9729	0.1V
1.17245	-26.528	0.1V
1.17361	-26.8281	0.1V
1.17477	-26.9331	0.1V
1.17477	-26.6931	0.1V
1.17593	-26.9632	0.1V
1.17593	-26.9031	0.1V
1.17708	-26.603	0.1V
1.17824	-26.7381	0.1V
1.17824	-26.6481	0.1V
1.1794	-26.9632	0.1V
1.1794	-27.2783	0.1V
1.18056	-27.1732	0.1V
1.18171	-26.603	0.1V
1.18171	-27.1282	0.1V
1.18287	-26.8281	0.1V
1.18287	-26.9782	0.1V
1.18403	-27.1432	0.1V
1.18519	-26.9181	0.1V
1.18519	-26.603	0.1V
1.18634	-26.483	0.1V
1.18634	-26.1379	0.1V
1.1875	-26.423	0.1V
1.18866	-26.8881	0.1V
1.18866	-26.558	0.1V
1.18981	-26.603	0.1V
1.18981	-26.2579	0.1V
1.19097	-26.393	0.1V
1.19213	-26.1829	0.1V
1.19213	-26.0629	0.1V
1.19329	-26.1829	0.1V
1.19329	-26.1229	0.1V
1.19444	-26.378	0.1V
1.1956	-26.528	0.1V
1.1956	-26.333	0.1V
1.19676	-26.318	0.1V
1.19676	-26.2279	0.1V
1.19792	-26.588	0.1V
1.19907	-26.408	0.1V
1.19907	-26.378	0.1V
1.20023	-26.438	0.1V
1.20023	-26.8281	0.1V
1.20139	-26.543	0.1V
1.20255	-26.9932	0.1V
1.20255	-26.8131	0.1V
1.2037	-26.513	0.1V
1.2037	-26.2279	0.1V
1.20486	-26.588	0.1V
1.20602	-26.318	0.1V
1.20602	-26.543	0.1V
1.20718	-26.2579	0.1V
1.20718	-26.6781	0.1V
1.20833	-26.2579	0.1V
1.20949	-26.468	0.1V
1.20949	-26.8581	0.1V
1.21065	-26.483	0.1V
1.21065	-26.453	0.1V
1.21181	-26.468	0.1V
1.21296	-26.6631	0.1V
1.21296	-26.498	0.1V
1.21412	-26.498	0.1V
1.21412	-26.2579	0.1V
1.21528	-26.483	0.1V
1.21644	-26.543	0.1V
1.21644	-26.333	0.1V
1.21759	-26.363	0.1V
1.21759	-26.378	0.1V
1.21875	-26.288	0.1V
1.21991	-26.6631	0.1V
1.21991	-26.453	0.1V
1.22106	-26.363	0.1V
1.22106	-26.6331	0.1V
1.22222	-26.483	0.1V
1.22338	-26.453	0.1V
1.22338	-26.2729	0.1V
1.22454	-26.1529	0.1V
1.22454	-26.318	0.1V
1.22569	-26.303	0.1V
1.22685	-26.378	0.1V
1.22685	-26.453	0.1V
1.22801	-26.8731	0.1V
1.22801	-26.6481	0.1V
1.22917	-26.573	0.1V
1.23032	-26.7081	0.1V
1.23032	-26.603	0.1V
1.23148	-26.6181	0.1V
1.23148	-26.6481	0.1V
1.23264	-26.1379	0.1V
1.2338	-26.2279	0.1V
1.2338	-26.2729	0.1V
1.23495	-26.348	0.1V
1.23495	-26.2729	0.1V
1.23611	-26.423	0.1V
1.23727	-26.318	0.1V
1.23727	-26.423	0.1V
1.23843	-26.528	0.1V
1.23843	-27.1132	0.1V
1.23958	-26.8131	0.1V
1.24074	-26.8431	0.1V
1.24074	-26.8281	0.1V
1.2419	-26.9181	0.1V
1.2419	-26.6931	0.1V
1.24306	-26.6931	0.1V
1.24421	-26.6631	0.1V
1.24421	-26.7531	0.1V
1.24537	-26.8431	0.1V
1.24537	-26.8131	0.1V
1.24653	-27.1732	0.1V
1.24769	-26.7081	0.1V
1.24769	-27.1732	0.1V
1.24884	-26.9482	0.1V
1.24884	-27.0082	0.1V
1.25	-26.573	0.1V
1.25116	-26.8431	0.1V
1.25116	-26.6931	0.1V
1.25231	-26.7531	0.1V
1.25231	-26.7231	0.1V
1.25347	-26.6181	0.1V
1.25463	-26.6781	0.1V
1.25463	-26.7981	0.1V
1.25579	-26.8281	0.1V
1.25579	-27.0082	0.1V
1.25694	-26.9031	0.1V
1.2581	-26.8431	0.1V
1.2581	-27.0232	0.1V
1.25926	-27.0832	0.1V
1.25926	-26.9031	0.1V
1.26042	-26.8881	0.1V
1.26157	-26.9331	0.1V
1.26157	-26.9932	0.1V
1.26273	-26.7831	0.1V
1.26273	-27.0532	0.1V
1.26389	-27.0382	0.1V
1.26505	-27.0682	0.1V
1.26505	-26.8581	0.1V
1.2662	-26.9782	0.1V
1.2662	-27.0232	0.1V
1.26736	-27.1432	0.1V
1.26852	-26.9782	0.1V
1.26852	-27.0232	0.1V
1.26968	-26.9181	0.1V
1.26968	-26.9782	0.1V
1.27083	-26.9782	0.1V
1.27199	-26.9031	0.1V
1.27199	-26.9331	0.1V
1.27315	-26.7981	0.1V
1.27315	-26.8131	0.1V
1.27431	-26.8881	0.1V
1.27546	-27.0082	0.1V
1.27546	-26.9331	0.1V
1.27662	-26.7081	0.1V
1.27662	-26.558	0.1V
1.27778	-26.558	0.1V
1.27894	-26.6631	0.1V
1.27894	-26.7531	0.1V
1.28009	-26.7081	0.1V
1.28009	-26.7231	0.1V
1.28125	-26.7531	0.1V
1.28241	-26.9632	0.1V
1.28241	-26.8431	0.1V
1.28356	-26.7231	0.1V
1.28356	-26.528	0.1V
1.28472	-26.7981	0.1V
1.28588	-26.7231	0.1V
1.28588	-26.6781	0.1V
1.28704	-26.7381	0.1V
1.28704	-26.8431	0.1V
1.28819	-27.0082	0.1V
1.28935	-27.0232	0.1V
1.28935	-27.0982	0.1V
1.29051	-27.0832	0.1V
1.29051	-26.9331	0.1V
1.29167	-26.8881	0.1V
1.29282	-26.9782	0.1V
1.29282	-26.9482	0.1V
1.29398	-26.8881	0.1V
1.29398	-27.1132	0.1V
1.29514	-26.9031	0.1V
1.2963	-26.9482	0.1V
1.2963	-27.0532	0.1V
1.29745	-27.2783	0.1V
1.29745	-27.0532	0.1V
1.29861	-26.6781	0.1V
1.29977	-27.2182	0.1V
1.29977	-26.9782	0.1V
1.30093	-26.9932	0.1V
1.30093	-26.8881	0.1V
1.30208	-27.3383	0.1V
1.30324	-27.3383	0.1V
1.30324	-27.0682	0.1V
1.3044	-27.0982	0.1V
1.3044	-27.1432	0.1V
1.30556	-27.3083	0.1V
1.30671	-27.1132	0.1V
1.30671	-27.4433	0.1V
1.30787	-27.3833	0.1V
1.30787	-27.0232	0.1V
1.30903	-26.8431	0.1V
1.31019	-26.8431	0.1V
1.31019	-26.9331	0.1V
1.31134	-26.7681	0.1V
1.31134	-26.9331	0.1V
1.3125	-26.7231	0.1V
1.31366	-27.3083	0.1V
1.31366	-26.8431	0.1V
1.31481	-26.8131	0.1V
1.31481	-26.6781	0.1V
1.31597	-26.8131	0.1V
1.31713	-26.8131	0.1V
1.31713	-26.7381	0.1V
1.31829	-26.9331	0.1V
1.31829	-26.7981	0.1V
1.31944	-26.7531	0.1V
1.3206	-26.9181	0.1V
1.3206	-26.8281	0.1V
1.32176	-26.9482	0.1V
1.32176	-26.7681	0.1V
1.32292	-26.9181	0.1V
1.32407	-26.603	0.1V
1.32407	-26.6181	0.1V
1.32523	-26.8281	0.1V
1.32523	-27.2032	0.1V
1.32639	-26.8881	0.1V
1.32755	-26.9482	0.1V
1.32755	-26.498	0.1V
1.3287	-26.6481	0.1V
1.3287	-26.8581	0.1V
1.32986	-26.7081	0.1V
1.33102	-26.7231	0.1V
1.33102	-26.7981	0.1V
1.33218	-26.8581	0.1V
1.33218	-26.7531	0.1V
1.33333	-26.6331	0.1V
1.33449	-26.9331	0.1V
1.33449	-26.8281	0.1V
1.33565	-26.9482	0.1V
1.33565	-26.6631	0.1V
1.33681	-27.0382	0.1V
1.33796	-26.9031	0.1V
1.33796	-27.0232	0.1V
1.33912	-26.9782	0.1V
1.33912	-27.0382	0.1V
1.34028	-26.9482	0.1V
1.34144	-27.0832	0.1V
1.34144	-27.0082	0.1V
1.34259	-26.7981	0.1V
1.34259	-27.1882	0.1V
1.34375	-27.6084	0.1V
1.34491	-27.1432	0.1V
1.34491	-27.4433	0.1V
1.34606	-27.2783	0.1V
1.34606	-27.1732	0.1V
1.34722	-26.9181	0.1V
1.34838	-27.0982	0.1V
1.34838	-27.0382	0.1V
1.34954	-27.2482	0.1V
1.34954	-26.8131	0.1V
1.35069	-27.1132	0.1V
1.35185	-27.0832	0.1V
1.35185	-26.9632	0.1V
1.35301	-26.9632	0.1V
1.35301	-26.9031	0.1V
1.35417	-27.0982	0.1V
1.35532	-26.9782	0.1V
1.35532	-27.0682	0.1V
1.35648	-27.1432	0.1V
1.35648	-27.1132	0.1V
1.35764	-26.9782	0.1V
1.3588	-26.8431	0.1V
1.3588	-27.0082	0.1V
1.35995	-27.0982	0.1V
1.35995	-26.9782	0.1V
1.36111	-26.7381	0.1V
1.36227	-26.6781	0.1V
1.36227	-26.8431	0.1V
1.36343	-26.7081	0.1V
1.36343	-27.1582	0.1V
1.36458	-26.9632	0.1V
1.36574	-26.9632	0.1V
1.36574	-26.8581	0.1V
1.3669	-26.9782	0.1V
1.3669	-26.9181	0.1V
1.36806	-27.0982	0.1V
1.36921	-27.0082	0.1V
1.36921	-27.1282	0.1V
1.37037	-27.2032	0.1V
1.37037	-27.4733	0.1V
1.37153	-27.2482	0.1V
1.37269	-26.9181	0.1V
1.37269	-27.1732	0.1V
1.37384	-27.0832	0.1V
1.37384	-27.1732	0.1V
1.375	-27.3083	0.1V
1.37616	-26.9482	0.1V
1.37616	-27.1882	0.1V
1.37731	-27.0982	0.1V
1.37731	-27.0982	0.1V
1.37847	-27.0532	0.1V
1.37963	-26.8281	0.1V
1.37963	-26.8131	0.1V
1.38079	-26.558	0.1V
1.38079	-26.9331	0.1V
1.38194	-26.6481	0.1V
1.3831	-26.8581	0.1V
1.3831	-27.0832	0.1V
1.38426	-27.1282	0.1V
1.38426	-26.7081	0.1V
1.38542	-26.9181	0.1V
1.38657	-27.0832	0.1V
1.38657	-26.8731	0.1V
1.38773	-27.1582	0.1V
1.38773	-26.8281	0.1V
[truncated: 332,573+ more rows]

## Sheet: Fig. 2b
Time (Days)	Current density (mA m-2)	Applied potential
33.3475	0	0.1V
33.3482	0	0.1V
33.3488	0	0.1V
33.3495	0	0.1V
33.3502	0	0.1V
33.3509	0	0.1V
33.3516	0	0.1V
33.3523	0	0.1V
33.353	0	0.1V
33.3537	0	0.1V
33.3544	0	0.1V
33.3551	0	0.1V
33.3558	0	0.1V
33.3565	0	0.1V
33.3572	0	0.1V
33.3579	0	0.1V
33.3586	0	0.1V
33.3593	0	0.1V
33.36	0	0.1V
33.3607	0	0.1V
33.3613	0	0.1V
33.362	0	0.1V
33.3627	0	0.1V
33.3634	0	0.1V
33.3641	0	0.1V
33.3648	0	0.1V
33.3655	0	0.1V
33.3662	0	0.1V
33.3669	0	0.1V
33.3676	0	0.1V
33.3683	0	0.1V
33.369	0	0.1V
33.3697	0	0.1V
33.3704	0	0.1V
33.3711	0	0.1V
33.3718	0	0.1V
33.3725	0	0.1V
33.3732	0	0.1V
33.3738	0	0.1V
33.3745	0	0.1V
33.3752	0	0.1V
33.3759	0	0.1V
33.3766	0	0.1V
33.3773	0	0.1V
33.378	0	0.1V
33.3787	0	0.1V
33.3794	0	0.1V
33.3801	0	0.1V
33.3808	0	0.1V
33.3815	0	0.1V
33.3822	0	0.1V
33.3829	0	0.1V
33.3836	0	0.1V
33.3843	0	0.1V
33.385	0	0.1V
33.3857	0	0.1V
33.3863	0	0.1V
33.387	0	0.1V
33.3877	0	0.1V
33.3884	0	0.1V
33.3891	0	0.1V
33.3898	0	0.1V
33.3905	0	0.1V
33.3912	0	0.1V
33.3919	0	0.1V
33.3926	0	0.1V
33.3933	0	0.1V
33.394	0	0.1V
33.3947	0	0.1V
33.3954	0	0.1V
33.3961	0	0.1V
33.3968	0	0.1V
33.3975	0	0.1V
33.3982	0	0.1V
33.3988	0	0.1V
33.3995	0	0.1V
33.4002	0	0.1V
33.4009	0	0.1V
33.4016	0	0.1V
33.4023	0	0.1V
33.403	0	0.1V
33.4037	0	0.1V
33.4044	0	0.1V
33.4051	0	0.1V
33.4058	0	0.1V
33.4065	0	0.1V
33.4072	0	0.1V
33.4079	0	0.1V
33.4086	0	0.1V
33.4093	0	0.1V
33.41	0	0.1V
33.4107	0	0.1V
33.4113	0	0.1V
33.412	0	0.1V
33.4127	0	0.1V
33.4134	0	0.1V
33.4141	0	0.1V
33.4148	0	0.1V
33.4155	0	0.1V
33.4162	0	0.1V
33.4169	0	0.1V
33.4176	0	0.1V
33.4183	0	0.1V
33.419	0	0.1V
33.4197	0	0.1V
33.4204	0	0.1V
33.4211	0	0.1V
33.4218	0	0.1V
33.4225	0	0.1V
33.4232	0	0.1V
33.4238	0	0.1V
33.4245	0	0.1V
33.4252	0	0.1V
33.4259	0	0.1V
33.4266	0	0.1V
33.4273	0	0.1V
33.428	0	0.1V
33.4287	0	0.1V
33.4294	0	0.1V
33.4301	0	0.1V
33.4308	0	0.1V
33.4315	0	0.1V
33.4322	0	0.1V
33.4329	0	0.1V
33.4336	0	0.1V
33.4343	0	0.1V
33.435	0	0.1V
33.4357	0	0.1V
33.4363	0	0.1V
33.437	0	0.1V
33.4377	0	0.1V
33.4384	0	0.1V
33.4391	0	0.1V
33.4398	0	0.1V
33.4405	0	0.1V
33.4412	0	0.1V
33.4419	0	0.1V
33.4426	0	0.1V
33.4433	0	0.1V
33.444	0	0.1V
33.4447	0	0.1V
33.4454	0	0.1V
33.4461	0	0.1V
33.4468	0	0.1V
33.4475	0	0.1V
33.4482	0	0.1V
33.4488	0	0.1V
33.4495	0	0.1V
33.4502	0	0.1V
33.4509	0	0.1V
33.4516	0	0.1V
33.4523	0	0.1V
33.453	0	0.1V
33.4537	0	0.1V
33.4544	0	0.1V
33.4551	0	0.1V
33.4558	0	0.1V
33.4565	0	0.1V
33.4572	0	0.1V
33.4579	0	0.1V
33.4586	0	0.1V
33.4593	0	0.1V
33.46	0	0.1V
33.4607	0	0.1V
33.4613	0	0.1V
33.462	0	0.1V
33.4627	0	0.1V
33.4634	0	0.1V
33.4641	0	0.1V
33.4648	0	0.1V
33.4655	0	0.1V
33.4662	0	0.1V
33.4669	0	0.1V
33.4676	0	0.1V
33.4683	0	0.1V
33.469	0	0.1V
33.4697	0	0.1V
33.4704	0	0.1V
33.4711	0	0.1V
33.4718	0	0.1V
33.4725	0	0.1V
33.4732	0	0.1V
33.4738	0	0.1V
33.4745	0	0.1V
33.4752	0	0.1V
33.4759	0	0.1V
33.4766	0	0.1V
33.4773	0	0.1V
33.478	0	0.1V
33.4787	0	0.1V
33.4794	0	0.1V
33.4801	0	0.1V
33.4808	0	0.1V
33.4815	0	0.1V
33.4822	0	0.1V
33.4829	0	0.1V
33.4836	0	0.1V
33.4843	0	0.1V
33.485	0	0.1V
33.4857	0	0.1V
33.4863	0	0.1V
33.487	0	0.1V
33.4877	0	0.1V
33.4884	0	0.1V
33.4891	0	0.1V
33.4898	0	0.1V
33.4905	0	0.1V
33.4912	0	0.1V
33.4919	0	0.1V
33.4926	0	0.1V
33.4933	0	0.1V
33.494	0	0.1V
33.4947	0	0.1V
33.4954	0	0.1V
33.4961	0	0.1V
33.4968	0	0.1V
33.4975	0	0.1V
33.4982	0	0.1V
33.4988	0	0.1V
33.4995	0	0.1V
33.5002	0	0.1V
33.5009	0	0.1V
33.5016	0	0.1V
33.5023	0	0.1V
33.503	0	0.1V
33.5037	0	0.1V
33.5044	0	0.1V
33.5051	0	0.1V
33.5058	0	0.1V
33.5065	0	0.1V
33.5072	0	0.1V
33.5079	0	0.1V
33.5086	0	0.1V
33.5093	0	0.1V
33.51	0	0.1V
33.5107	0	0.1V
33.5113	0	0.1V
33.512	0	0.1V
33.5127	0	0.1V
33.5134	0	0.1V
33.5141	0	0.1V
33.5148	0	0.1V
33.5155	0	0.1V
33.5162	0	0.1V
33.5169	0	0.1V
33.5176	0	0.1V
33.5183	0	0.1V
33.519	0	0.1V
33.5197	0	0.1V
33.5204	0	0.1V
33.5211	0	0.1V
33.5218	0	0.1V
33.5225	0	0.1V
33.5232	0	0.1V
33.5238	0	0.1V
33.5245	0	0.1V
33.5252	0	0.1V
33.5259	0	0.1V
33.5266	0	0.1V
33.5273	0	0.1V
33.528	0	0.1V
33.5287	0	0.1V
33.5294	0	0.1V
33.5301	0	0.1V
33.5308	0	0.1V
33.5315	0	0.1V
33.5322	0	0.1V
33.5329	0	0.1V
33.5336	0	0.1V
33.5343	0	0.1V
33.535	0	0.1V
33.5357	0	0.1V
33.5363	0	0.1V
33.537	0	0.1V
33.5377	0	0.1V
33.5384	0	0.1V
33.5391	0	0.1V
33.5398	0	0.1V
33.5405	0	0.1V
33.5412	0	0.1V
33.5419	0	0.1V
33.5426	0	0.1V
33.5433	0	0.1V
33.544	0	0.1V
33.5447	0	0.1V
33.5454	0	0.1V
33.5461	0	0.1V
33.5468	0	0.1V
33.5475	0	0.1V
33.5482	0	0.1V
33.5488	0	0.1V
33.5495	0	0.1V
33.5502	0	0.1V
33.5509	0	0.1V
33.5516	0	0.1V
33.5523	0	0.1V
33.553	0	0.1V
33.5537	0	0.1V
33.5544	0	0.1V
33.5551	0	0.1V
33.5558	0	0.1V
33.5565	0	0.1V
33.5572	0	0.1V
33.5579	0	0.1V
33.5586	0	0.1V
33.5593	0	0.1V
33.56	0	0.1V
33.5607	0	0.1V
33.5613	0	0.1V
33.562	0	0.1V
33.5627	0	0.1V
33.5634	0	0.1V
33.5641	0	0.1V
33.5648	0	0.1V
33.5655	0	0.1V
33.5662	0	0.1V
33.5669	0	0.1V
33.5676	0	0.1V
33.5683	0	0.1V
33.569	0	0.1V
33.5697	0	0.1V
33.5704	0	0.1V
33.5711	0	0.1V
33.5718	0	0.1V
33.5725	0	0.1V
33.5732	0	0.1V
33.5738	0	0.1V
33.5745	0	0.1V
33.5752	0	0.1V
33.5759	0	0.1V
33.5766	0	0.1V
33.5773	0	0.1V
33.578	0	0.1V
33.5787	0	0.1V
33.5794	0	0.1V
33.5801	0	0.1V
33.5808	0	0.1V
33.5815	0	0.1V
33.5822	0	0.1V
33.5829	0	0.1V
33.5836	0	0.1V
33.5843	0	0.1V
33.585	0	0.1V
33.5857	0	0.1V
33.5863	0	0.1V
33.587	0	0.1V
33.5877	0	0.1V
33.5884	0	0.1V
33.5891	0	0.1V
33.5898	0	0.1V
33.5905	0	0.1V
33.5912	0	0.1V
33.5919	0	0.1V
33.5926	0	0.1V
33.5933	0	0.1V
33.594	0	0.1V
33.5947	0	0.1V
33.5954	0	0.1V
33.5961	0	0.1V
33.5968	0	0.1V
33.5975	0	0.1V
33.5982	0	0.1V
33.5988	0	0.1V
33.5995	0	0.1V
33.6002	0	0.1V
33.6009	0	0.1V
33.6016	0	0.1V
33.6023	0	0.1V
33.603	0	0.1V
33.6037	0	0.1V
33.6044	0	0.1V
33.6051	0	0.1V
33.6058	0	0.1V
33.6065	0	0.1V
33.6072	0	0.1V
33.6079	0	0.1V
33.6086	0	0.1V
33.6093	0	0.1V
33.61	0	0.1V
33.6107	0	0.1V
33.6113	0	0.1V
33.612	0	0.1V
33.6127	0	0.1V
33.6134	0	0.1V
33.6141	0	0.1V
33.6148	0	0.1V
33.6155	0	0.1V
33.6162	0	0.1V
33.6169	0	0.1V
33.6176	0	0.1V
33.6183	0	0.1V
33.619	0	0.1V
33.6197	0	0.1V
33.6204	0	0.1V
33.6211	0	0.1V
33.6218	0	0.1V
33.6225	0	0.1V
33.6232	0	0.1V
33.6238	0	0.1V
33.6245	0	0.1V
33.6252	0	0.1V
33.6259	0	0.1V
33.6266	0	0.1V
33.6273	0	0.1V
33.628	0	0.1V
33.6287	0	0.1V
33.6294	0	0.1V
33.6301	0	0.1V
33.6308	0	0.1V
33.6315	0	0.1V
33.6322	0	0.1V
33.6329	0	0.1V
33.6336	0	0.1V
33.6343	0	0.1V
33.635	0	0.1V
33.6357	0	0.1V
33.6363	0	0.1V
33.637	0	0.1V
33.6377	0	0.1V
33.6384	0	0.1V
33.6391	0	0.1V
33.6398	0	0.1V
33.6405	0	0.1V
33.6412	0	0.1V
33.6419	0	0.1V
33.6426	0	0.1V
33.6433	0	0.1V
33.644	0	0.1V
33.6447	0	0.1V
33.6454	0	0.1V
33.6461	0	0.1V
33.6468	0	0.1V
33.6475	0	0.1V
33.6482	0	0.1V
33.6488	0	0.1V
33.6495	0	0.1V
33.6502	0	0.1V
33.6509	0	0.1V
33.6516	0	0.1V
33.6523	0	0.1V
33.653	0	0.1V
33.6537	0	0.1V
33.6544	0	0.1V
33.6551	0	0.1V
33.6558	0	0.1V
33.6565	0	0.1V
33.6572	0	0.1V
33.6579	0	0.1V
33.6586	0	0.1V
33.6593	0	0.1V
33.66	0	0.1V
33.6607	0	0.1V
33.6613	0	0.1V
33.662	0	0.1V
33.6627	0	0.1V
33.6634	0	0.1V
33.6641	0	0.1V
33.6648	0	0.1V
33.6655	0	0.1V
33.6662	0	0.1V
33.6669	0	0.1V
33.6676	0	0.1V
33.6683	0	0.1V
33.669	0	0.1V
33.6697	0	0.1V
33.6704	0	0.1V
33.6711	0	0.1V
33.6718	0	0.1V
33.6725	0	0.1V
33.6732	0	0.1V
33.6738	0	0.1V
33.6745	0	0.1V
33.6752	0	0.1V
33.6759	0	0.1V
33.6766	0	0.1V
33.6773	0	0.1V
33.678	0	0.1V
33.6787	0	0.1V
33.6794	0	0.1V
33.6801	0	0.1V
33.6808	0	0.1V
33.6815	0	0.1V
33.6822	0	0.1V
33.6829	0	0.1V
33.6836	0	0.1V
33.6843	0	0.1V
33.685	0	0.1V
33.6857	0	0.1V
33.6863	0	0.1V
33.687	0	0.1V
33.6877	0	0.1V
33.6884	0	0.1V
33.6891	0	0.1V
33.6898	0	0.1V
33.6905	0	0.1V
33.6912	0	0.1V
33.6919	0	0.1V
33.6926	0	0.1V
33.6933	0	0.1V
33.694	0	0.1V
33.6947	0	0.1V
33.6954	0	0.1V
33.6961	0	0.1V
33.6968	0	0.1V
33.6975	0	0.1V
33.6982	0	0.1V
33.6988	0	0.1V
33.6995	0	0.1V
33.7002	0	0.1V
33.7009	0	0.1V
33.7016	0	0.1V
33.7023	0	0.1V
33.703	0	0.1V
33.7037	0	0.1V
33.7044	0	0.1V
33.7051	0	0.1V
33.7058	0	0.1V
33.7065	0	0.1V
33.7072	0	0.1V
33.7079	0	0.1V
33.7086	0	0.1V
33.7093	0	0.1V
33.71	0	0.1V
33.7107	0	0.1V
33.7113	0	0.1V
33.712	0	0.1V
33.7127	0	0.1V
33.7134	0	0.1V
33.7141	0	0.1V
33.7148	0	0.1V
33.7155	0	0.1V
33.7162	0	0.1V
33.7169	0	0.1V
33.7176	0	0.1V
33.7183	0	0.1V
33.719	0	0.1V
33.7197	0	0.1V
33.7204	0	0.1V
33.7211	0	0.1V
33.7218	0	0.1V
33.7225	0	0.1V
33.7232	0	0.1V
33.7238	0	0.1V
33.7245	0	0.1V
33.7252	0	0.1V
33.7259	0	0.1V
33.7266	0	0.1V
33.7273	0	0.1V
33.728	0	0.1V
33.7287	0	0.1V
33.7294	0	0.1V
33.7301	0	0.1V
33.7308	0	0.1V
33.7315	0	0.1V
33.7322	0	0.1V
33.7329	0	0.1V
33.7336	0	0.1V
33.7343	0	0.1V
33.735	0	0.1V
33.7357	0	0.1V
33.7363	0	0.1V
33.737	0	0.1V
33.7377	0	0.1V
33.7384	0	0.1V
33.7391	0	0.1V
33.7398	0	0.1V
33.7405	0	0.1V
33.7412	0	0.1V
33.7419	0	0.1V
33.7426	0	0.1V
33.7433	0	0.1V
33.744	0	0.1V
33.7447	0	0.1V
33.7454	0	0.1V
33.7461	0	0.1V
33.7468	0	0.1V
33.7475	0	0.1V
33.7482	0	0.1V
33.7488	0	0.1V
33.7495	0	0.1V
33.7502	0	0.1V
33.7509	0	0.1V
33.7516	0	0.1V
33.7523	0	0.1V
33.753	0	0.1V
33.7537	0	0.1V
33.7544	0	0.1V
33.7551	0	0.1V
33.7558	0	0.1V
33.7565	0	0.1V
33.7572	0	0.1V
33.7579	0	0.1V
33.7586	0	0.1V
33.7593	0	0.1V
33.76	0	0.1V
33.7607	0	0.1V
33.7613	0	0.1V
33.762	0	0.1V
33.7627	0	0.1V
33.7634	0	0.1V
33.7641	0	0.1V
33.7648	0	0.1V
33.7655	0	0.1V
33.7662	0	0.1V
33.7669	0	0.1V
33.7676	0	0.1V
33.7683	0	0.1V
33.769	0	0.1V
33.7697	0	0.1V
33.7704	0	0.1V
33.7711	0	0.1V
33.7718	0	0.1V
33.7725	0	0.1V
33.7732	0	0.1V
33.7738	0	0.1V
33.7745	0	0.1V
33.7752	0	0.1V
33.7759	0	0.1V
33.7766	0	0.1V
33.7773	0	0.1V
33.778	0	0.1V
33.7787	0	0.1V
33.7794	0	0.1V
33.7801	0	0.1V
33.7808	0	0.1V
33.7815	0	0.1V
33.7822	0	0.1V
33.7829	0	0.1V
33.7836	0	0.1V
33.7843	0	0.1V
33.785	0	0.1V
33.7857	0	0.1V
33.7863	0	0.1V
33.787	0	0.1V
33.7877	0	0.1V
33.7884	0	0.1V
33.7891	0	0.1V
33.7898	0	0.1V
33.7905	0	0.1V
33.7912	0	0.1V
33.7919	0	0.1V
33.7926	0	0.1V
33.7933	0	0.1V
33.794	0	0.1V
33.7947	0	0.1V
33.7954	0	0.1V
33.7961	0	0.1V
33.7968	0	0.1V
33.7975	0	0.1V
33.7982	0	0.1V
33.7988	0	0.1V
33.7995	0	0.1V
33.8002	0	0.1V
33.8009	0	0.1V
33.8016	0	0.1V
33.8023	0	0.1V
33.803	0	0.1V
33.8037	0	0.1V
33.8044	0	0.1V
33.8051	0	0.1V
33.8058	0	0.1V
33.8065	0	0.1V
33.8072	0	0.1V
33.8079	0	0.1V
33.8086	0	0.1V
33.8093	0	0.1V
33.81	0	0.1V
33.8107	0	0.1V
33.8113	0	0.1V
33.812	0	0.1V
33.8127	0	0.1V
33.8134	0	0.1V
33.8141	0	0.1V
33.8148	0	0.1V
33.8155	0	0.1V
33.8162	0	0.1V
33.8169	0	0.1V
33.8176	0	0.1V
33.8183	0	0.1V
33.819	0	0.1V
33.8197	0	0.1V
33.8204	0	0.1V
33.8211	0	0.1V
33.8218	0	0.1V
33.8225	0	0.1V
33.8232	0	0.1V
33.8238	0	0.1V
33.8245	0	0.1V
33.8252	0	0.1V
33.8259	0	0.1V
33.8266	0	0.1V
33.8273	0	0.1V
33.828	0	0.1V
33.8287	0	0.1V
33.8294	0	0.1V
33.8301	0	0.1V
33.8308	0	0.1V
33.8315	0	0.1V
33.8322	0	0.1V
33.8329	0	0.1V
33.8336	0	0.1V
33.8343	0	0.1V
33.835	0	0.1V
33.8357	0	0.1V
33.8363	0	0.1V
33.837	0	0.1V
33.8377	0	0.1V
33.8384	0	0.1V
33.8391	0	0.1V
33.8398	0	0.1V
33.8405	0	0.1V
33.8412	0	0.1V
33.8419	0	0.1V
33.8426	0	0.1V
33.8433	0	0.1V
33.844	0	0.1V
33.8447	0	0.1V
33.8454	0	0.1V
33.8461	0	0.1V
33.8468	0	0.1V
33.8475	0	0.1V
33.8482	0	0.1V
33.8488	0	0.1V
33.8495	0	0.1V
33.8502	0	0.1V
33.8509	0	0.1V
33.8516	0	0.1V
33.8523	0	0.1V
33.853	0	0.1V
33.8537	0	0.1V
33.8544	0	0.1V
33.8551	0	0.1V
33.8558	0	0.1V
33.8565	0	0.1V
33.8572	0	0.1V
33.8579	0	0.1V
33.8586	0	0.1V
33.8593	0	0.1V
33.86	0	0.1V
33.8607	0	0.1V
33.8613	0	0.1V
33.862	0	0.1V
33.8627	0	0.1V
33.8634	0	0.1V
33.8641	0	0.1V
33.8648	0	0.1V
33.8655	0	0.1V
33.8662	0	0.1V
33.8669	0	0.1V
33.8676	0	0.1V
33.8683	0	0.1V
33.869	0	0.1V
33.8697	0	0.1V
33.8704	0	0.1V
33.8711	0	0.1V
33.8718	0	0.1V
33.8725	0	0.1V
33.8732	0	0.1V
33.8738	0	0.1V
33.8745	0	0.1V
33.8752	0	0.1V
33.8759	0	0.1V
33.8766	0	0.1V
33.8773	0	0.1V
33.878	0	0.1V
33.8787	0	0.1V
33.8794	0	0.1V
33.8801	0	0.1V
33.8808	0	0.1V
33.8815	0	0.1V
33.8822	0	0.1V
33.8829	0	0.1V
33.8836	0	0.1V
33.8843	0	0.1V
33.885	0	0.1V
33.8857	0	0.1V
33.8863	0	0.1V
33.887	0	0.1V
33.8877	0	0.1V
33.8884	0	0.1V
33.8891	0	0.1V
33.8898	0	0.1V
33.8905	0	0.1V
33.8912	0	0.1V
33.8919	0	0.1V
33.8926	0	0.1V
33.3475	0	0.2V
33.3482	0	0.2V
33.3488	0	0.2V
33.3495	0	0.2V
33.3502	0	0.2V
33.3509	0	0.2V
33.3516	0	0.2V
33.3523	0	0.2V
33.353	0	0.2V
33.3537	0	0.2V
33.3544	0	0.2V
33.3551	0	0.2V
33.3558	0	0.2V
33.3565	0	0.2V
33.3572	0	0.2V
33.3579	0	0.2V
33.3586	0	0.2V
33.3593	0	0.2V
33.36	0	0.2V
33.3607	0	0.2V
33.3613	0	0.2V
33.362	0	0.2V
33.3627	0	0.2V
33.3634	0	0.2V
33.3641	0	0.2V
33.3648	0	0.2V
33.3655	0	0.2V
33.3662	0	0.2V
33.3669	0	0.2V
33.3676	0	0.2V
33.3683	0	0.2V
33.369	0	0.2V
33.3697	0	0.2V
33.3704	0	0.2V
33.3711	0	0.2V
33.3718	0	0.2V
33.3725	0	0.2V
33.3732	0	0.2V
33.3738	0	0.2V
33.3745	0	0.2V
33.3752	0	0.2V
33.3759	0	0.2V
33.3766	0	0.2V
33.3773	0	0.2V
33.378	0	0.2V
33.3787	0	0.2V
33.3794	0	0.2V
33.3801	0	0.2V
33.3808	0	0.2V
33.3815	0	0.2V
33.3822	0	0.2V
33.3829	0	0.2V
33.3836	0	0.2V
33.3843	0	0.2V
33.385	0	0.2V
33.3857	0	0.2V
33.3863	0	0.2V
33.387	0	0.2V
33.3877	0	0.2V
33.3884	0	0.2V
33.3891	0	0.2V
33.3898	0	0.2V
33.3905	0	0.2V
33.3912	0	0.2V
33.3919	0	0.2V
33.3926	0	0.2V
33.3933	0	0.2V
33.394	0	0.2V
33.3947	0	0.2V
33.3954	0	0.2V
33.3961	0	0.2V
33.3968	0	0.2V
33.3975	0	0.2V
33.3982	0	0.2V
33.3988	0	0.2V
33.3995	0	0.2V
33.4002	0	0.2V
33.4009	0	0.2V
33.4016	0	0.2V
33.4023	0	0.2V
33.403	0	0.2V
33.4037	0	0.2V
33.4044	0	0.2V
33.4051	0	0.2V
33.4058	0	0.2V
33.4065	0	0.2V
33.4072	0	0.2V
33.4079	0	0.2V
33.4086	0	0.2V
33.4093	0	0.2V
33.41	0	0.2V
33.4107	0	0.2V
33.4113	0	0.2V
33.412	0	0.2V
33.4127	0	0.2V
33.4134	0	0.2V
33.4141	0	0.2V
33.4148	0	0.2V
33.4155	0	0.2V
33.4162	0	0.2V
33.4169	0	0.2V
33.4176	0	0.2V
33.4183	0	0.2V
33.419	0	0.2V
33.4197	0	0.2V
33.4204	0	0.2V
33.4211	0	0.2V
33.4218	0	0.2V
33.4225	0	0.2V
33.4232	0	0.2V
33.4238	0	0.2V
33.4245	0	0.2V
33.4252	0	0.2V
33.4259	0	0.2V
33.4266	0	0.2V
33.4273	0	0.2V
33.428	0	0.2V
33.4287	0	0.2V
33.4294	0	0.2V
33.4301	0	0.2V
33.4308	0	0.2V
33.4315	0	0.2V
33.4322	0	0.2V
33.4329	0	0.2V
33.4336	0	0.2V
33.4343	0	0.2V
33.435	0	0.2V
33.4357	0	0.2V
33.4363	0	0.2V
33.437	0	0.2V
33.4377	0	0.2V
33.4384	0	0.2V
33.4391	0	0.2V
33.4398	0	0.2V
33.4405	0	0.2V
33.4412	0	0.2V
33.4419	0	0.2V
33.4426	0	0.2V
33.4433	0	0.2V
33.444	0	0.2V
33.4447	0	0.2V
33.4454	0	0.2V
33.4461	0	0.2V
33.4468	0	0.2V
33.4475	0	0.2V
33.4482	0	0.2V
33.4488	0	0.2V
33.4495	0	0.2V
33.4502	0	0.2V
33.4509	0	0.2V
33.4516	0	0.2V
33.4523	0	0.2V
33.453	0	0.2V
33.4537	0	0.2V
33.4544	0	0.2V
33.4551	0	0.2V
33.4558	0	0.2V
33.4565	0	0.2V
33.4572	0	0.2V
33.4579	0	0.2V
33.4586	0	0.2V
33.4593	0	0.2V
33.46	0	0.2V
33.4607	0	0.2V
33.4613	0	0.2V
33.462	0	0.2V
33.4627	0	0.2V
33.4634	0	0.2V
33.4641	0	0.2V
33.4648	0	0.2V
33.4655	0	0.2V
33.4662	0	0.2V
33.4669	0	0.2V
33.4676	0	0.2V
33.4683	0	0.2V
33.469	0	0.2V
33.4697	0	0.2V
33.4704	0	0.2V
33.4711	0	0.2V
33.4718	0	0.2V
33.4725	0	0.2V
33.4732	0	0.2V
33.4738	0	0.2V
33.4745	0	0.2V
33.4752	0	0.2V
33.4759	0	0.2V
33.4766	0	0.2V
33.4773	0	0.2V
33.478	0	0.2V
33.4787	0	0.2V
33.4794	0	0.2V
33.4801	0	0.2V
33.4808	0	0.2V
33.4815	0	0.2V
33.4822	0	0.2V
33.4829	0	0.2V
33.4836	0	0.2V
33.4843	0	0.2V
33.485	0	0.2V
33.4857	0	0.2V
33.4863	0	0.2V
33.487	0	0.2V
33.4877	0	0.2V
33.4884	0	0.2V
33.4891	0	0.2V
33.4898	0	0.2V
33.4905	0	0.2V
33.4912	0	0.2V
33.4919	0	0.2V
33.4926	0	0.2V
33.4933	0	0.2V
33.494	0	0.2V
33.4947	0	0.2V
33.4954	0	0.2V
33.4961	0	0.2V
33.4968	0	0.2V
33.4975	0	0.2V
33.4982	0	0.2V
33.4988	0	0.2V
33.4995	0	0.2V
33.5002	0	0.2V
33.5009	0	0.2V
33.5016	0	0.2V
33.5023	0	0.2V
33.503	0	0.2V
33.5037	0	0.2V
33.5044	0	0.2V
33.5051	0	0.2V
33.5058	0	0.2V
33.5065	0	0.2V
33.5072	0	0.2V
33.5079	0	0.2V
33.5086	0	0.2V
33.5093	0	0.2V
33.51	0	0.2V
33.5107	0	0.2V
33.5113	0	0.2V
33.512	0	0.2V
33.5127	0	0.2V
33.5134	0	0.2V
33.5141	0	0.2V
33.5148	0	0.2V
33.5155	0	0.2V
33.5162	0	0.2V
33.5169	0	0.2V
33.5176	0	0.2V
33.5183	0	0.2V
33.519	0	0.2V
33.5197	0	0.2V
33.5204	0	0.2V
33.5211	0	0.2V
33.5218	0	0.2V
33.5225	0	0.2V
33.5232	0	0.2V
33.5238	0	0.2V
33.5245	0	0.2V
33.5252	0	0.2V
33.5259	0	0.2V
33.5266	0	0.2V
33.5273	0	0.2V
33.528	0	0.2V
33.5287	0	0.2V
33.5294	0	0.2V
33.5301	0	0.2V
33.5308	0	0.2V
33.5315	0	0.2V
33.5322	0	0.2V
33.5329	0	0.2V
33.5336	0	0.2V
33.5343	0	0.2V
33.535	0	0.2V
33.5357	0	0.2V
33.5363	0	0.2V
33.537	0	0.2V
33.5377	0	0.2V
33.5384	0	0.2V
33.5391	0	0.2V
33.5398	0	0.2V
33.5405	0	0.2V
33.5412	0	0.2V
33.5419	0	0.2V
33.5426	0	0.2V
33.5433	0	0.2V
33.544	0	0.2V
33.5447	0	0.2V
33.5454	0	0.2V
33.5461	0	0.2V
33.5468	0	0.2V
33.5475	0	0.2V
33.5482	0	0.2V
33.5488	0	0.2V
33.5495	0	0.2V
33.5502	0	0.2V
33.5509	0	0.2V
33.5516	0	0.2V
33.5523	0	0.2V
33.553	0	0.2V
33.5537	0	0.2V
33.5544	0	0.2V
33.5551	0	0.2V
33.5558	0	0.2V
33.5565	0	0.2V
33.5572	0	0.2V
33.5579	0	0.2V
33.5586	0	0.2V
33.5593	0	0.2V
33.56	0	0.2V
33.5607	0	0.2V
33.5613	0	0.2V
33.562	0	0.2V
33.5627	0	0.2V
33.5634	0	0.2V
33.5641	0	0.2V
33.5648	0	0.2V
33.5655	0	0.2V
33.5662	0	0.2V
33.5669	0	0.2V
33.5676	0	0.2V
33.5683	0	0.2V
33.569	0	0.2V
33.5697	0	0.2V
33.5704	0	0.2V
33.5711	0	0.2V
33.5718	0	0.2V
33.5725	0	0.2V
33.5732	0	0.2V
33.5738	0	0.2V
33.5745	0	0.2V
33.5752	0	0.2V
33.5759	0	0.2V
33.5766	0	0.2V
33.5773	0	0.2V
33.578	0	0.2V
33.5787	0	0.2V
33.5794	0	0.2V
33.5801	0	0.2V
33.5808	0	0.2V
33.5815	0	0.2V
33.5822	0	0.2V
33.5829	0	0.2V
33.5836	0	0.2V
33.5843	0	0.2V
33.585	0	0.2V
33.5857	0	0.2V
33.5863	0	0.2V
33.587	0	0.2V
33.5877	0	0.2V
33.5884	0	0.2V
33.5891	0	0.2V
33.5898	0	0.2V
33.5905	0	0.2V
33.5912	0	0.2V
33.5919	0	0.2V
33.5926	0	0.2V
33.5933	0	0.2V
33.594	0	0.2V
33.5947	0	0.2V
33.5954	0	0.2V
33.5961	0	0.2V
33.5968	0	0.2V
33.5975	0	0.2V
33.5982	0	0.2V
33.5988	0	0.2V
33.5995	0	0.2V
33.6002	0	0.2V
33.6009	0	0.2V
33.6016	0	0.2V
33.6023	0	0.2V
33.603	0	0.2V
33.6037	0	0.2V
33.6044	0	0.2V
33.6051	0	0.2V
33.6058	0	0.2V
33.6065	0	0.2V
33.6072	0	0.2V
33.6079	0	0.2V
33.6086	0	0.2V
33.6093	0	0.2V
33.61	0	0.2V
33.6107	0	0.2V
33.6113	0	0.2V
33.612	0	0.2V
33.6127	0	0.2V
33.6134	0	0.2V
33.6141	0	0.2V
33.6148	0	0.2V
33.6155	0	0.2V
33.6162	0	0.2V
33.6169	0	0.2V
33.6176	0	0.2V
33.6183	0	0.2V
33.619	0	0.2V
33.6197	0	0.2V
33.6204	0	0.2V
33.6211	0	0.2V
33.6218	0	0.2V
33.6225	0	0.2V
33.6232	0	0.2V
33.6238	0	0.2V
33.6245	0	0.2V
33.6252	0	0.2V
33.6259	0	0.2V
33.6266	0	0.2V
33.6273	0	0.2V
33.628	0	0.2V
33.6287	0	0.2V
33.6294	0	0.2V
33.6301	0	0.2V
33.6308	0	0.2V
33.6315	0	0.2V
33.6322	0	0.2V
33.6329	0	0.2V
33.6336	0	0.2V
33.6343	0	0.2V
33.635	0	0.2V
33.6357	0	0.2V
33.6363	0	0.2V
33.637	0	0.2V
33.6377	0	0.2V
33.6384	0	0.2V
33.6391	0	0.2V
33.6398	0	0.2V
33.6405	0	0.2V
33.6412	0	0.2V
33.6419	0	0.2V
33.6426	0	0.2V
33.6433	0	0.2V
33.644	0	0.2V
33.6447	0	0.2V
33.6454	0	0.2V
33.6461	0	0.2V
33.6468	0	0.2V
33.6475	0	0.2V
33.6482	0	0.2V
33.6488	0	0.2V
33.6495	0	0.2V
33.6502	0	0.2V
33.6509	0	0.2V
33.6516	0	0.2V
33.6523	0	0.2V
33.653	0	0.2V
33.6537	0	0.2V
33.6544	0	0.2V
33.6551	0	0.2V
33.6558	0	0.2V
33.6565	0	0.2V
33.6572	0	0.2V
33.6579	0	0.2V
33.6586	0	0.2V
33.6593	0	0.2V
33.66	0	0.2V
33.6607	0	0.2V
33.6613	0	0.2V
33.662	0	0.2V
33.6627	0	0.2V
33.6634	0	0.2V
33.6641	0	0.2V
33.6648	0	0.2V
33.6655	0	0.2V
33.6662	0	0.2V
33.6669	0	0.2V
33.6676	0	0.2V
33.6683	0	0.2V
33.669	0	0.2V
33.6697	0	0.2V
33.6704	0	0.2V
33.6711	0	0.2V
33.6718	0	0.2V
33.6725	0	0.2V
33.6732	0	0.2V
33.6738	0	0.2V
33.6745	0	0.2V
33.6752	0	0.2V
33.6759	0	0.2V
33.6766	0	0.2V
33.6773	0	0.2V
33.678	0	0.2V
33.6787	0	0.2V
33.6794	0	0.2V
33.6801	0	0.2V
33.6808	0	0.2V
33.6815	0	0.2V
33.6822	0	0.2V
33.6829	0	0.2V
33.6836	0	0.2V
33.6843	0	0.2V
33.685	0	0.2V
33.6857	0	0.2V
33.6863	0	0.2V
33.687	0	0.2V
33.6877	0	0.2V
33.6884	0	0.2V
33.6891	0	0.2V
33.6898	0	0.2V
33.6905	0	0.2V
33.6912	0	0.2V
33.6919	0	0.2V
33.6926	0	0.2V
33.6933	0	0.2V
33.694	0	0.2V
33.6947	0	0.2V
33.6954	0	0.2V
33.6961	0	0.2V
33.6968	0	0.2V
33.6975	0	0.2V
33.6982	0	0.2V
33.6988	0	0.2V
33.6995	0	0.2V
33.7002	0	0.2V
33.7009	0	0.2V
33.7016	0	0.2V
33.7023	0	0.2V
33.703	0	0.2V
33.7037	0	0.2V
33.7044	0	0.2V
33.7051	0	0.2V
33.7058	0	0.2V
33.7065	0	0.2V
33.7072	0	0.2V
33.7079	0	0.2V
33.7086	0	0.2V
33.7093	0	0.2V
33.71	0	0.2V
33.7107	0	0.2V
33.7113	0	0.2V
33.712	0	0.2V
33.7127	0	0.2V
33.7134	0	0.2V
33.7141	0	0.2V
33.7148	0	0.2V
33.7155	0	0.2V
33.7162	0	0.2V
33.7169	0	0.2V
33.7176	0	0.2V
33.7183	0	0.2V
33.719	0	0.2V
33.7197	0	0.2V
33.7204	0	0.2V
33.7211	0	0.2V
33.7218	0	0.2V
33.7225	0	0.2V
33.7232	0	0.2V
33.7238	0	0.2V
33.7245	0	0.2V
33.7252	0	0.2V
33.7259	0	0.2V
33.7266	0	0.2V
33.7273	0	0.2V
33.728	0	0.2V
33.7287	0	0.2V
33.7294	0	0.2V
33.7301	0	0.2V
33.7308	0	0.2V
33.7315	0	0.2V
33.7322	0	0.2V
33.7329	0	0.2V
33.7336	0	0.2V
33.7343	0	0.2V
33.735	0	0.2V
33.7357	0	0.2V
33.7363	0	0.2V
33.737	0	0.2V
33.7377	0	0.2V
33.7384	0	0.2V
33.7391	0	0.2V
33.7398	0	0.2V
33.7405	0	0.2V
33.7412	0	0.2V
33.7419	0	0.2V
33.7426	0	0.2V
33.7433	0	0.2V
33.744	0	0.2V
33.7447	0	0.2V
33.7454	0	0.2V
33.7461	0	0.2V
33.7468	0	0.2V
33.7475	0	0.2V
33.7482	0	0.2V
33.7488	0	0.2V
33.7495	0	0.2V
33.7502	0	0.2V
33.7509	0	0.2V
33.7516	0	0.2V
33.7523	0	0.2V
33.753	0	0.2V
33.7537	0	0.2V
33.7544	0	0.2V
33.7551	0	0.2V
33.7558	0	0.2V
33.7565	0	0.2V
33.7572	0	0.2V
33.7579	0	0.2V
33.7586	0	0.2V
33.7593	0	0.2V
33.76	0	0.2V
33.7607	0	0.2V
33.7613	0	0.2V
33.762	0	0.2V
33.7627	0	0.2V
33.7634	0	0.2V
33.7641	0	0.2V
33.7648	0	0.2V
33.7655	0	0.2V
33.7662	0	0.2V
33.7669	0	0.2V
33.7676	0	0.2V
33.7683	0	0.2V
33.769	0	0.2V
33.7697	0	0.2V
33.7704	0	0.2V
33.7711	0	0.2V
33.7718	0	0.2V
33.7725	0	0.2V
33.7732	0	0.2V
33.7738	0	0.2V
33.7745	0	0.2V
33.7752	0	0.2V
33.7759	0	0.2V
33.7766	0	0.2V
33.7773	0	0.2V
33.778	0	0.2V
33.7787	0	0.2V
33.7794	0	0.2V
33.7801	0	0.2V
33.7808	0	0.2V
33.7815	0	0.2V
33.7822	0	0.2V
33.7829	0	0.2V
33.7836	0	0.2V
33.7843	0	0.2V
33.785	0	0.2V
33.7857	0	0.2V
33.7863	0	0.2V
33.787	0	0.2V
33.7877	0	0.2V
33.7884	0	0.2V
33.7891	0	0.2V
33.7898	0	0.2V
33.7905	0	0.2V
33.7912	0	0.2V
33.7919	0	0.2V
33.7926	0	0.2V
33.7933	0	0.2V
33.794	0	0.2V
33.7947	0	0.2V
33.7954	0	0.2V
33.7961	0	0.2V
33.7968	0	0.2V
33.7975	0	0.2V
33.7982	0	0.2V
33.7988	0	0.2V
33.7995	0	0.2V
33.8002	0	0.2V
33.8009	0	0.2V
33.8016	0	0.2V
33.8023	0	0.2V
33.803	0	0.2V
33.8037	0	0.2V
33.8044	0	0.2V
33.8051	0	0.2V
33.8058	0	0.2V
33.8065	0	0.2V
33.8072	0	0.2V
33.8079	0	0.2V
33.8086	0	0.2V
33.8093	0	0.2V
33.81	0	0.2V
33.8107	0	0.2V
33.8113	0	0.2V
33.812	0	0.2V
33.8127	0	0.2V
33.8134	0	0.2V
33.8141	0	0.2V
33.8148	0	0.2V
33.8155	0	0.2V
33.8162	0	0.2V
33.8169	0	0.2V
33.8176	0	0.2V
33.8183	0	0.2V
33.819	0	0.2V
33.8197	0	0.2V
33.8204	0	0.2V
33.8211	0	0.2V
33.8218	0	0.2V
33.8225	0	0.2V
33.8232	0	0.2V
33.8238	0	0.2V
33.8245	0	0.2V
33.8252	0	0.2V
33.8259	0	0.2V
33.8266	0	0.2V
33.8273	0	0.2V
33.828	0	0.2V
33.8287	0	0.2V
33.8294	0	0.2V
33.8301	0	0.2V
33.8308	0	0.2V
33.8315	0	0.2V
33.8322	0	0.2V
33.8329	0	0.2V
33.8336	0	0.2V
33.8343	0	0.2V
33.835	0	0.2V
33.8357	0	0.2V
33.8363	0	0.2V
33.837	0	0.2V
33.8377	0	0.2V
33.8384	0	0.2V
33.8391	0	0.2V
33.8398	0	0.2V
33.8405	0	0.2V
33.8412	0	0.2V
33.8419	0	0.2V
33.8426	0	0.2V
33.8433	0	0.2V
33.844	0	0.2V
33.8447	0	0.2V
33.8454	0	0.2V
33.8461	0	0.2V
33.8468	0	0.2V
33.8475	0	0.2V
33.8482	0	0.2V
33.8488	0	0.2V
33.8495	0	0.2V
33.8502	0	0.2V
33.8509	0	0.2V
33.8516	0	0.2V
33.8523	0	0.2V
33.853	0	0.2V
33.8537	0	0.2V
33.8544	0	0.2V
33.8551	0	0.2V
33.8558	0	0.2V
33.8565	0	0.2V
33.8572	0	0.2V
33.8579	0	0.2V
33.8586	0	0.2V
33.8593	0	0.2V
33.86	0	0.2V
33.8607	0	0.2V
33.8613	0	0.2V
33.862	0	0.2V
33.8627	0	0.2V
33.8634	0	0.2V
33.8641	0	0.2V
33.8648	0	0.2V
33.8655	0	0.2V
33.8662	0	0.2V
33.8669	0	0.2V
33.8676	0	0.2V
33.8683	0	0.2V
33.869	0	0.2V
33.8697	0	0.2V
33.8704	0	0.2V
33.8711	0	0.2V
33.8718	0	0.2V
33.8725	0	0.2V
33.8732	0	0.2V
33.8738	0	0.2V
33.8745	0	0.2V
33.8752	0	0.2V
33.8759	0	0.2V
33.8766	0	0.2V
33.8773	0	0.2V
33.878	0	0.2V
33.8787	0	0.2V
33.8794	0	0.2V
33.8801	0	0.2V
33.8808	0	0.2V
33.8815	0	0.2V
33.8822	0	0.2V
33.8829	0	0.2V
33.8836	0	0.2V
33.8843	0	0.2V
33.885	0	0.2V
33.8857	0	0.2V
33.8863	0	0.2V
33.887	0	0.2V
33.8877	0	0.2V
33.8884	0	0.2V
33.8891	0	0.2V
33.8898	0	0.2V
33.8905	0	0.2V
33.8912	0	0.2V
33.8919	0	0.2V
33.8926	0	0.2V
33.3475	0	0.3V
33.3482	0	0.3V
33.3488	0	0.3V
33.3495	0	0.3V
33.3502	0	0.3V
33.3509	0	0.3V
33.3516	0	0.3V
33.3523	0	0.3V
33.353	0	0.3V
33.3537	0	0.3V
33.3544	0	0.3V
33.3551	0	0.3V
33.3558	0	0.3V
33.3565	0	0.3V
33.3572	0	0.3V
33.3579	0	0.3V
33.3586	0	0.3V
33.3593	0	0.3V
33.36	0	0.3V
33.3607	0	0.3V
33.3613	0	0.3V
33.362	0	0.3V
33.3627	0	0.3V
33.3634	0	0.3V
33.3641	0	0.3V
33.3648	0	0.3V
33.3655	0	0.3V
33.3662	0	0.3V
33.3669	0	0.3V
33.3676	0	0.3V
33.3683	0	0.3V
33.369	0	0.3V
33.3697	0	0.3V
33.3704	0	0.3V
33.3711	0	0.3V
33.3718	0	0.3V
33.3725	0	0.3V
33.3732	0	0.3V
33.3738	0	0.3V
33.3745	0	0.3V
33.3752	0	0.3V
33.3759	0	0.3V
33.3766	0	0.3V
33.3773	0	0.3V
33.378	0	0.3V
33.3787	0	0.3V
33.3794	0	0.3V
33.3801	0	0.3V
33.3808	0	0.3V
33.3815	0	0.3V
33.3822	0	0.3V
33.3829	0	0.3V
33.3836	0	0.3V
33.3843	0	0.3V
33.385	0	0.3V
33.3857	0	0.3V
33.3863	0	0.3V
33.387	0	0.3V
33.3877	0	0.3V
33.3884	0	0.3V
33.3891	0	0.3V
33.3898	0	0.3V
33.3905	0	0.3V
33.3912	0	0.3V
33.3919	0	0.3V
33.3926	0	0.3V
33.3933	0	0.3V
33.394	0	0.3V
33.3947	0	0.3V
33.3954	0	0.3V
33.3961	0	0.3V
33.3968	0	0.3V
33.3975	0	0.3V
33.3982	0	0.3V
33.3988	0	0.3V
33.3995	0	0.3V
33.4002	0	0.3V
33.4009	0	0.3V
33.4016	0	0.3V
33.4023	0	0.3V
33.403	0	0.3V
33.4037	0	0.3V
33.4044	0	0.3V
33.4051	0	0.3V
33.4058	0	0.3V
33.4065	0	0.3V
33.4072	0	0.3V
33.4079	0	0.3V
33.4086	0	0.3V
33.4093	0	0.3V
33.41	0	0.3V
33.4107	0	0.3V
33.4113	0	0.3V
33.412	0	0.3V
33.4127	0	0.3V
33.4134	0	0.3V
33.4141	0	0.3V
33.4148	0	0.3V
33.4155	0	0.3V
33.4162	0	0.3V
33.4169	0	0.3V
33.4176	0	0.3V
33.4183	0	0.3V
33.419	0	0.3V
33.4197	0	0.3V
33.4204	0	0.3V
33.4211	0	0.3V
33.4218	0	0.3V
33.4225	0	0.3V
33.4232	0	0.3V
33.4238	0	0.3V
33.4245	0	0.3V
33.4252	0	0.3V
33.4259	0	0.3V
33.4266	0	0.3V
33.4273	0	0.3V
33.428	0	0.3V
33.4287	0	0.3V
33.4294	0	0.3V
33.4301	0	0.3V
33.4308	0	0.3V
33.4315	0	0.3V
33.4322	0	0.3V
33.4329	0	0.3V
33.4336	0	0.3V
33.4343	0	0.3V
33.435	0	0.3V
33.4357	0	0.3V
33.4363	0	0.3V
33.437	0	0.3V
33.4377	0	0.3V
33.4384	0	0.3V
33.4391	0	0.3V
33.4398	0	0.3V
33.4405	0	0.3V
33.4412	0	0.3V
33.4419	0	0.3V
33.4426	0	0.3V
33.4433	0	0.3V
33.444	0	0.3V
33.4447	0	0.3V
33.4454	0	0.3V
33.4461	0	0.3V
33.4468	0	0.3V
33.4475	0	0.3V
33.4482	0	0.3V
33.4488	0	0.3V
33.4495	0	0.3V
33.4502	0	0.3V
33.4509	0	0.3V
33.4516	0	0.3V
33.4523	0	0.3V
33.453	0	0.3V
33.4537	0	0.3V
33.4544	0	0.3V
33.4551	0	0.3V
33.4558	0	0.3V
33.4565	0	0.3V
33.4572	0	0.3V
33.4579	0	0.3V
33.4586	0	0.3V
33.4593	0	0.3V
33.46	0	0.3V
33.4607	0	0.3V
33.4613	0	0.3V
33.462	0	0.3V
33.4627	0	0.3V
33.4634	0	0.3V
33.4641	0	0.3V
33.4648	0	0.3V
33.4655	0	0.3V
33.4662	0	0.3V
33.4669	0	0.3V
33.4676	0	0.3V
33.4683	0	0.3V
33.469	0	0.3V
33.4697	0	0.3V
33.4704	0	0.3V
33.4711	0	0.3V
33.4718	0	0.3V
33.4725	0	0.3V
33.4732	0	0.3V
33.4738	0	0.3V
33.4745	0	0.3V
33.4752	0	0.3V
33.4759	0	0.3V
33.4766	0	0.3V
33.4773	0	0.3V
33.478	0	0.3V
33.4787	0	0.3V
33.4794	0	0.3V
33.4801	0	0.3V
33.4808	0	0.3V
33.4815	0	0.3V
33.4822	0	0.3V
33.4829	0	0.3V
33.4836	0	0.3V
33.4843	0	0.3V
33.485	0	0.3V
33.4857	0	0.3V
33.4863	0	0.3V
33.487	0	0.3V
33.4877	0	0.3V
33.4884	0	0.3V
33.4891	0	0.3V
33.4898	0	0.3V
33.4905	0	0.3V
33.4912	0	0.3V
33.4919	0	0.3V
33.4926	0	0.3V
33.4933	0	0.3V
33.494	0	0.3V
33.4947	0	0.3V
33.4954	0	0.3V
33.4961	0	0.3V
33.4968	0	0.3V
33.4975	0	0.3V
33.4982	0	0.3V
33.4988	0	0.3V
33.4995	0	0.3V
33.5002	0	0.3V
33.5009	0	0.3V
33.5016	0	0.3V
33.5023	0	0.3V
33.503	0	0.3V
33.5037	0	0.3V
33.5044	0	0.3V
33.5051	0	0.3V
33.5058	0	0.3V
33.5065	0	0.3V
33.5072	0	0.3V
33.5079	0	0.3V
33.5086	0	0.3V
33.5093	0	0.3V
33.51	0	0.3V
33.5107	0	0.3V
33.5113	0	0.3V
33.512	0	0.3V
33.5127	0	0.3V
33.5134	0	0.3V
33.5141	0	0.3V
33.5148	0	0.3V
33.5155	0	0.3V
33.5162	0	0.3V
33.5169	0	0.3V
33.5176	0	0.3V
33.5183	0	0.3V
33.519	0	0.3V
33.5197	0	0.3V
33.5204	0	0.3V
33.5211	0	0.3V
33.5218	0	0.3V
33.5225	0	0.3V
33.5232	0	0.3V
33.5238	0	0.3V
33.5245	0	0.3V
33.5252	0	0.3V
33.5259	0	0.3V
33.5266	0	0.3V
33.5273	0	0.3V
33.528	0	0.3V
33.5287	0	0.3V
33.5294	0	0.3V
33.5301	0	0.3V
33.5308	0	0.3V
33.5315	0	0.3V
33.5322	0	0.3V
33.5329	0	0.3V
33.5336	0	0.3V
33.5343	0	0.3V
33.535	0	0.3V
33.5357	0	0.3V
33.5363	0	0.3V
33.537	0	0.3V
33.5377	0	0.3V
33.5384	0	0.3V
33.5391	0	0.3V
33.5398	0	0.3V
33.5405	0	0.3V
33.5412	0	0.3V
33.5419	0	0.3V
33.5426	0	0.3V
33.5433	0	0.3V
33.544	0	0.3V
33.5447	0	0.3V
33.5454	0	0.3V
33.5461	0	0.3V
33.5468	0	0.3V
33.5475	0	0.3V
33.5482	0	0.3V
33.5488	0	0.3V
33.5495	0	0.3V
33.5502	0	0.3V
33.5509	0	0.3V
33.5516	0	0.3V
33.5523	0	0.3V
33.553	0	0.3V
33.5537	0	0.3V
33.5544	0	0.3V
33.5551	0	0.3V
33.5558	0	0.3V
33.5565	0	0.3V
33.5572	0	0.3V
33.5579	0	0.3V
33.5586	0	0.3V
33.5593	0	0.3V
33.56	0	0.3V
33.5607	0	0.3V
33.5613	0	0.3V
33.562	0	0.3V
33.5627	0	0.3V
33.5634	0	0.3V
33.5641	0	0.3V
33.5648	0	0.3V
33.5655	0	0.3V
33.5662	0	0.3V
33.5669	0	0.3V
33.5676	0	0.3V
33.5683	0	0.3V
33.569	0	0.3V
33.5697	0	0.3V
33.5704	0	0.3V
33.5711	0	0.3V
33.5718	0	0.3V
33.5725	0	0.3V
33.5732	0	0.3V
33.5738	0	0.3V
33.5745	0	0.3V
33.5752	0	0.3V
33.5759	0	0.3V
33.5766	0	0.3V
33.5773	0	0.3V
33.578	0	0.3V
33.5787	0	0.3V
33.5794	0	0.3V
33.5801	0	0.3V
33.5808	0	0.3V
33.5815	0	0.3V
33.5822	0	0.3V
33.5829	0	0.3V
33.5836	0	0.3V
33.5843	0	0.3V
33.585	0	0.3V
33.5857	0	0.3V
33.5863	0	0.3V
33.587	0	0.3V
33.5877	0	0.3V
33.5884	0	0.3V
33.5891	0	0.3V
33.5898	0	0.3V
33.5905	0	0.3V
33.5912	0	0.3V
33.5919	0	0.3V
33.5926	0	0.3V
33.5933	0	0.3V
33.594	0	0.3V
33.5947	0	0.3V
33.5954	0	0.3V
33.5961	0	0.3V
33.5968	0	0.3V
33.5975	0	0.3V
33.5982	0	0.3V
33.5988	0	0.3V
33.5995	0	0.3V
33.6002	0	0.3V
33.6009	0	0.3V
33.6016	0	0.3V
33.6023	0	0.3V
33.603	0	0.3V
33.6037	0	0.3V
33.6044	0	0.3V
33.6051	0	0.3V
33.6058	0	0.3V
33.6065	0	0.3V
33.6072	0	0.3V
33.6079	0	0.3V
33.6086	0	0.3V
33.6093	0	0.3V
33.61	0	0.3V
33.6107	0	0.3V
33.6113	0	0.3V
33.612	0	0.3V
33.6127	0	0.3V
33.6134	0	0.3V
33.6141	0	0.3V
33.6148	0	0.3V
33.6155	0	0.3V
33.6162	0	0.3V
33.6169	0	0.3V
33.6176	0	0.3V
33.6183	0	0.3V
33.619	0	0.3V
33.6197	0	0.3V
33.6204	0	0.3V
33.6211	0	0.3V
33.6218	0	0.3V
33.6225	0	0.3V
33.6232	0	0.3V
33.6238	0	0.3V
33.6245	0	0.3V
33.6252	0	0.3V
33.6259	0	0.3V
33.6266	0	0.3V
33.6273	0	0.3V
33.628	0	0.3V
33.6287	0	0.3V
33.6294	0	0.3V
33.6301	0	0.3V
33.6308	0	0.3V
33.6315	0	0.3V
33.6322	0	0.3V
33.6329	0	0.3V
33.6336	0	0.3V
33.6343	0	0.3V
33.635	0	0.3V
33.6357	0	0.3V
33.6363	0	0.3V
33.637	0	0.3V
33.6377	0	0.3V
33.6384	0	0.3V
33.6391	0	0.3V
33.6398	0	0.3V
33.6405	0	0.3V
33.6412	0	0.3V
33.6419	0	0.3V
33.6426	0	0.3V
33.6433	0	0.3V
[truncated: 1,145 more rows]

## Sheet: Fig. 2c
Time (Days)	Current density (mA m-2)	Applied potential
45.4502	169.701	0.1V
45.4509	145.034	0.1V
45.4516	124.433	0.1V
45.4523	108.378	0.1V
45.453	95.789	0.1V
45.4537	85.0307	0.1V
45.4544	75.4278	0.1V
45.4551	67.2353	0.1V
45.4558	61.5486	0.1V
45.4565	55.5318	0.1V
45.4572	50.6553	0.1V
45.4579	46.0489	0.1V
45.4586	42.1928	0.1V
45.4593	38.4866	0.1V
45.46	35.2006	0.1V
45.4607	32.2448	0.1V
45.4613	29.619	0.1V
45.462	26.9782	0.1V
45.4627	24.8025	0.1V
45.4634	22.6418	0.1V
45.4641	20.5712	0.1V
45.4648	19.0558	0.1V
45.4655	17.2702	0.1V
45.4662	15.7248	0.1V
45.4669	14.1433	0.1V
45.4676	12.9129	0.1V
45.4683	11.1019	0.1V
45.469	10.4732	0.1V
45.4697	9.11226	0.1V
45.4704	8.29451	0.1V
45.4711	7.34622	0.1V
45.4718	6.614	0.1V
45.4725	5.6252	0.1V
45.4732	5.02802	0.1V
45.4738	4.25379	0.1V
45.4745	3.298	0.1V
45.4752	2.75933	0.1V
45.4759	2.24468	0.1V
45.4766	1.62499	0.1V
45.4773	0.993451	0.1V
45.478	0.739874	0.1V
45.4787	-0.089232	0.1V
45.4794	-0.323798	0.1V
45.4801	-0.919328	0.1V
45.4808	-1.40653	0.1V
45.4815	-1.71652	0.1V
45.4822	-2.15465	0.1V
45.4829	-2.36321	0.1V
45.4836	-2.69331	0.1V
45.4843	-3.34151	0.1V
45.485	-3.44654	0.1V
45.4857	-3.56058	0.1V
45.4863	-4.21928	0.1V
45.487	-4.46835	0.1V
45.4877	-4.74143	0.1V
45.4884	-4.87047	0.1V
45.4891	-5.08204	0.1V
45.4898	-5.08654	0.1V
45.4905	-5.40313	0.1V
45.4912	-5.79625	0.1V
45.4919	-5.71073	0.1V
45.4926	-6.05433	0.1V
45.4933	-6.13986	0.1V
45.494	-6.43395	0.1V
45.4947	-6.58249	0.1V
45.4954	-6.87358	0.1V
45.4961	-6.84207	0.1V
45.4968	-7.19918	0.1V
45.4975	-7.20218	0.1V
45.4982	-7.46176	0.1V
45.4988	-7.65382	0.1V
45.4995	-7.55929	0.1V
45.5002	-7.70033	0.1V
45.5009	-7.98992	0.1V
45.5016	-7.90589	0.1V
45.5023	-7.82337	0.1V
45.503	-8.20148	0.1V
45.5037	-8.15347	0.1V
45.5044	-8.23599	0.1V
45.5051	-8.33952	0.1V
45.5058	-8.55409	0.1V
45.5065	-8.56309	0.1V
45.5072	-8.73564	0.1V
45.5079	-8.67712	0.1V
45.5086	-8.98922	0.1V
45.5093	-9.03723	0.1V
45.51	-9.03723	0.1V
45.5107	-8.95321	0.1V
45.5113	-9.10926	0.1V
45.512	-9.33882	0.1V
45.5127	-9.36283	0.1V
45.5134	-9.32382	0.1V
45.5141	-9.45436	0.1V
45.5148	-9.39434	0.1V
45.5155	-9.5744	0.1V
45.5162	-9.45886	0.1V
45.5169	-9.68393	0.1V
45.5176	-9.79196	0.1V
45.5183	-9.70944	0.1V
45.519	-9.81447	0.1V
45.5197	-9.80247	0.1V
45.5204	-9.81447	0.1V
45.5211	-9.85048	0.1V
45.5218	-9.94051	0.1V
45.5225	-9.98102	0.1V
45.5232	-9.96752	0.1V
45.5238	-9.87599	0.1V
45.5245	-9.86698	0.1V
45.5252	-9.97052	0.1V
45.5259	-10.2331	0.1V
45.5266	-10.1941	0.1V
45.5273	-10.1311	0.1V
45.528	-10.3831	0.1V
45.5287	-10.3261	0.1V
45.5294	-10.2886	0.1V
45.5301	-10.2871	0.1V
45.5308	-10.4131	0.1V
45.5315	-10.5842	0.1V
45.5322	-10.3426	0.1V
45.5329	-10.3456	0.1V
45.5336	-10.4492	0.1V
45.5343	-10.3936	0.1V
45.535	-10.4957	0.1V
45.5357	-10.4071	0.1V
45.5363	-10.4327	0.1V
45.537	-10.4687	0.1V
45.5377	-10.4927	0.1V
45.5384	-10.6322	0.1V
45.5391	-10.6622	0.1V
45.5398	-10.7252	0.1V
45.5405	-10.5872	0.1V
45.5412	-10.6832	0.1V
45.5419	-10.6742	0.1V
45.5426	-10.7417	0.1V
45.5433	-10.8663	0.1V
45.544	-10.7312	0.1V
45.5447	-10.7312	0.1V
45.5454	-10.9788	0.1V
45.5461	-10.8963	0.1V
45.5468	-10.7478	0.1V
45.5475	-10.7072	0.1V
45.5482	-10.8498	0.1V
45.5488	-10.7853	0.1V
45.5495	-10.8093	0.1V
45.5502	-10.8393	0.1V
45.5509	-10.9728	0.1V
45.5516	-11.0058	0.1V
45.5523	-10.8963	0.1V
45.553	-10.8738	0.1V
45.5537	-11.0013	0.1V
45.5544	-10.8438	0.1V
45.5551	-10.9158	0.1V
45.5558	-10.8873	0.1V
45.5565	-10.9008	0.1V
45.5572	-11.0538	0.1V
45.5579	-10.7823	0.1V
45.5586	-10.9533	0.1V
45.5593	-11.0028	0.1V
45.56	-11.0238	0.1V
45.5607	-10.9338	0.1V
45.5613	-10.9128	0.1V
45.562	-10.9218	0.1V
45.5627	-10.9593	0.1V
45.5634	-10.8813	0.1V
45.5641	-10.9263	0.1V
45.5648	-11.0959	0.1V
45.5655	-10.8498	0.1V
45.5662	-10.8543	0.1V
45.5669	-10.8318	0.1V
45.5676	-11.0133	0.1V
45.5683	-10.8468	0.1V
45.569	-10.8558	0.1V
45.5697	-11.0103	0.1V
45.5704	-10.8213	0.1V
45.5711	-11.0794	0.1V
45.5718	-11.0583	0.1V
45.5725	-10.7237	0.1V
45.5732	-10.9293	0.1V
45.5738	-10.8078	0.1V
45.5745	-10.8783	0.1V
45.5752	-11.1634	0.1V
45.5759	-10.8918	0.1V
45.5766	-10.8663	0.1V
45.5773	-10.8468	0.1V
45.578	-10.9188	0.1V
45.5787	-10.7928	0.1V
45.5794	-10.9713	0.1V
45.5801	-10.9713	0.1V
45.5808	-10.9008	0.1V
45.5815	-10.8648	0.1V
45.5822	-10.8828	0.1V
45.5829	-10.8123	0.1V
45.5836	-10.8408	0.1V
45.5843	-10.8198	0.1V
45.585	-10.7958	0.1V
45.5857	-10.8123	0.1V
45.5863	-10.8708	0.1V
45.587	-10.7478	0.1V
45.5877	-10.8123	0.1V
45.5884	-10.8633	0.1V
45.5891	-10.9458	0.1V
45.5898	-10.8498	0.1V
45.5905	-10.7988	0.1V
45.5912	-10.8333	0.1V
45.5919	-10.7493	0.1V
45.5926	-10.7568	0.1V
45.5933	-10.7628	0.1V
45.594	-10.8693	0.1V
45.5947	-10.7598	0.1V
45.5954	-10.7748	0.1V
45.5961	-10.7387	0.1V
45.5968	-10.6817	0.1V
45.5975	-10.6592	0.1V
45.5982	-10.8618	0.1V
45.5988	-10.6757	0.1V
45.5995	-10.6952	0.1V
45.6002	-10.7147	0.1V
45.6009	-10.7432	0.1V
45.6016	-10.5902	0.1V
45.6023	-10.6202	0.1V
45.603	-10.6322	0.1V
45.6037	-10.6382	0.1V
45.6044	-10.4927	0.1V
45.6051	-10.5962	0.1V
45.6058	-10.5677	0.1V
45.6065	-10.5812	0.1V
45.6072	-10.5467	0.1V
45.6079	-10.5137	0.1V
45.6086	-10.7177	0.1V
45.6093	-10.6742	0.1V
45.61	-10.6457	0.1V
45.6107	-10.5512	0.1V
45.6113	-10.4762	0.1V
45.612	-10.5692	0.1V
45.6127	-10.5947	0.1V
45.6134	-10.5632	0.1V
45.6141	-10.4086	0.1V
45.6148	-10.4882	0.1V
45.6155	-10.5482	0.1V
45.6162	-10.5197	0.1V
45.6169	-10.4417	0.1V
45.6176	-10.3861	0.1V
45.6183	-10.3846	0.1V
45.619	-10.3996	0.1V
45.6197	-10.3876	0.1V
45.6204	-10.3876	0.1V
45.6211	-10.4116	0.1V
45.6218	-10.3591	0.1V
45.6225	-10.3096	0.1V
45.6232	-10.2856	0.1V
45.6238	-10.2331	0.1V
45.6245	-10.2046	0.1V
45.6252	-10.2976	0.1V
45.6259	-10.2706	0.1V
45.6266	-10.2916	0.1V
45.6273	-10.2961	0.1V
45.628	-10.3096	0.1V
45.6287	-10.2511	0.1V
45.6294	-10.3081	0.1V
45.6301	-10.2601	0.1V
45.6308	-10.2601	0.1V
45.6315	-10.1896	0.1V
45.6322	-10.3006	0.1V
45.6329	-10.1881	0.1V
45.6336	-10.1881	0.1V
45.6343	-10.1491	0.1V
45.635	-10.2466	0.1V
45.6357	-10.1851	0.1V
45.6363	-10.1716	0.1V
45.637	-10.2646	0.1V
45.6377	-10.1701	0.1V
45.6384	-10.2076	0.1V
45.6391	-10.1236	0.1V
45.6398	-10.1911	0.1V
45.6405	-10.1491	0.1V
45.6412	-10.0876	0.1V
45.6419	-10.1611	0.1V
45.6426	-10.08	0.1V
45.6433	-10.0936	0.1V
45.644	-10.2151	0.1V
45.6447	-10.3216	0.1V
45.6454	-10.1581	0.1V
45.6461	-10.1461	0.1V
45.6468	-10.0455	0.1V
45.6475	-9.94351	0.1V
45.6482	-10.2031	0.1V
45.6488	-10.077	0.1V
45.6495	-9.99602	0.1V
45.6502	-10.0185	0.1V
45.6509	-10.05	0.1V
45.6516	-9.94501	0.1V
45.6523	-10.014	0.1V
45.653	-9.89699	0.1V
45.6537	-10.0215	0.1V
45.6544	-9.9315	0.1V
45.6551	-10.0185	0.1V
45.6558	-9.933	0.1V
45.6565	-9.86849	0.1V
45.6572	-9.78296	0.1V
45.6579	-9.79196	0.1V
45.6586	-9.9255	0.1V
45.6593	-9.89549	0.1V
45.66	-9.88499	0.1V
45.6607	-9.86548	0.1V
45.6613	-9.93	0.1V
45.662	-9.84748	0.1V
45.6627	-9.89849	0.1V
45.6634	-9.84448	0.1V
45.6641	-9.75745	0.1V
45.6648	-9.85048	0.1V
45.6655	-9.87449	0.1V
45.6662	-9.903	0.1V
45.6669	-11.8776	0.1V
45.6676	-9.5729	0.1V
45.6683	-8.2615	0.1V
45.669	-7.45726	0.1V
45.6697	-6.90209	0.1V
45.6704	-6.31541	0.1V
45.6711	-5.9388	0.1V
45.6718	-5.55768	0.1V
45.6725	-5.2981	0.1V
45.6732	-5.10755	0.1V
45.6738	-4.98601	0.1V
45.6745	-4.88248	0.1V
45.6752	-4.79695	0.1V
45.6759	-4.76844	0.1V
45.6766	-4.73993	0.1V
45.6773	-4.72343	0.1V
45.678	-4.68742	0.1V
45.6787	-4.72043	0.1V
45.6794	-4.67992	0.1V
45.6801	-4.76394	0.1V
45.6808	-4.66491	0.1V
45.6815	-4.70242	0.1V
45.6822	-4.75344	0.1V
45.6829	-4.77444	0.1V
45.6836	-4.76544	0.1V
45.6843	-4.76844	0.1V
45.685	-4.82846	0.1V
45.6857	-4.85997	0.1V
45.6863	-4.92299	0.1V
45.687	-4.9455	0.1V
45.6877	-4.947	0.1V
45.6884	-5.00401	0.1V
45.6891	-4.93199	0.1V
45.6898	-4.956	0.1V
45.6905	-5.02502	0.1V
45.6912	-5.10454	0.1V
45.6919	-5.11055	0.1V
45.6926	-5.16606	0.1V
45.6933	-5.13455	0.1V
45.694	-5.20958	0.1V
45.6947	-5.16456	0.1V
45.6954	-5.20357	0.1V
45.6961	-5.2906	0.1V
45.6968	-5.33411	0.1V
45.6975	-5.26359	0.1V
45.6982	-5.32811	0.1V
45.6988	-5.36262	0.1V
45.6995	-5.35512	0.1V
45.7002	-5.41964	0.1V
45.7009	-5.47516	0.1V
45.7016	-5.44065	0.1V
45.7023	-5.45115	0.1V
45.703	-5.53067	0.1V
45.7037	-5.56068	0.1V
45.7044	-5.55768	0.1V
45.7051	-5.57869	0.1V
45.7058	-5.6267	0.1V
45.7065	-5.67922	0.1V
45.7072	-5.6267	0.1V
45.7079	-5.67172	0.1V
45.7086	-5.76474	0.1V
45.7093	-5.69572	0.1V
45.71	-5.79025	0.1V
45.7107	-5.77825	0.1V
45.7113	-5.82926	0.1V
45.712	-5.85477	0.1V
45.7127	-5.9448	0.1V
45.7134	-5.9448	0.1V
45.7141	-5.92529	0.1V
45.7148	-5.9433	0.1V
45.7155	-5.98081	0.1V
45.7162	-6.01682	0.1V
45.7169	-5.98081	0.1V
45.7176	-6.04083	0.1V
45.7183	-6.04233	0.1V
45.719	-6.11435	0.1V
45.7197	-6.09184	0.1V
45.7204	-6.13536	0.1V
45.7211	-6.14886	0.1V
45.7218	-6.19387	0.1V
45.7225	-6.21638	0.1V
45.7232	-6.24189	0.1V
45.7238	-6.2674	0.1V
45.7245	-6.36342	0.1V
45.7252	-6.24939	0.1V
45.7259	-6.30341	0.1V
45.7266	-6.34992	0.1V
45.7273	-6.33942	0.1V
45.728	-6.39043	0.1V
45.7287	-6.36643	0.1V
45.7294	-6.37543	0.1V
45.7301	-6.33342	0.1V
45.7308	-6.40244	0.1V
45.7315	-6.44295	0.1V
45.7322	-6.51497	0.1V
45.7329	-6.46696	0.1V
45.7336	-6.57799	0.1V
45.7343	-6.54948	0.1V
45.735	-6.50297	0.1V
45.7357	-6.56299	0.1V
45.7363	-6.611	0.1V
45.737	-6.56899	0.1V
45.7377	-6.64701	0.1V
45.7384	-6.68752	0.1V
45.7391	-6.59299	0.1V
45.7398	-6.6275	0.1V
45.7405	-6.64851	0.1V
45.7412	-6.74154	0.1V
45.7419	-6.69953	0.1V
45.7426	-6.72954	0.1V
45.7433	-6.72954	0.1V
45.744	-6.76555	0.1V
45.7447	-6.77455	0.1V
45.7454	-6.76405	0.1V
45.7461	-6.77905	0.1V
45.7468	-6.78505	0.1V
45.7475	-6.81656	0.1V
45.7482	-6.86908	0.1V
45.7488	-6.87508	0.1V
45.7495	-6.9381	0.1V
45.7502	-6.78055	0.1V
45.7509	-6.9366	0.1V
45.7516	-6.9441	0.1V
45.7523	-6.91559	0.1V
45.753	-6.9561	0.1V
45.7537	-6.9561	0.1V
45.7544	-6.97561	0.1V
45.7551	-6.98911	0.1V
45.7558	-7.05663	0.1V
45.7565	-7.01462	0.1V
45.7572	-6.97711	0.1V
45.7579	-7.00112	0.1V
45.7586	-6.99962	0.1V
45.7593	-7.02362	0.1V
45.76	-7.04013	0.1V
45.7607	-7.13616	0.1V
45.7613	-7.01312	0.1V
45.762	-7.02813	0.1V
45.7627	-7.06114	0.1V
45.7634	-7.07014	0.1V
45.7641	-7.07314	0.1V
45.7648	-7.11065	0.1V
45.7655	-7.07464	0.1V
45.7662	-7.10915	0.1V
45.7669	-7.10015	0.1V
45.7676	-7.15566	0.1V
45.7683	-7.10615	0.1V
45.769	-7.15266	0.1V
45.7697	-7.12265	0.1V
45.7704	-7.16317	0.1V
45.7711	-7.17067	0.1V
45.7718	-7.14666	0.1V
45.7725	-7.25319	0.1V
45.7732	-7.21868	0.1V
45.7738	-7.22018	0.1V
45.7745	-7.18867	0.1V
45.7752	-7.17667	0.1V
45.7759	-7.2817	0.1V
45.7766	-7.23519	0.1V
45.7773	-7.18867	0.1V
45.778	-7.29521	0.1V
45.7787	-7.2787	0.1V
45.7794	-7.20368	0.1V
45.7801	-7.24569	0.1V
45.7808	-7.2832	0.1V
45.7815	-7.29071	0.1V
45.7822	-7.2802	0.1V
45.7829	-7.2697	0.1V
45.7836	-7.2697	0.1V
45.7843	-7.29071	0.1V
45.785	-7.2592	0.1V
45.7857	-7.2847	0.1V
45.7863	-7.2847	0.1V
45.787	-7.34172	0.1V
45.7877	-7.30271	0.1V
45.7884	-7.32221	0.1V
45.7891	-7.32071	0.1V
45.7898	-7.37173	0.1V
45.7905	-7.35072	0.1V
45.7912	-7.36873	0.1V
45.7919	-7.36273	0.1V
45.7926	-7.42725	0.1V
45.7933	-7.34322	0.1V
45.794	-7.35372	0.1V
45.7947	-7.37023	0.1V
45.7954	-7.40174	0.1V
45.7961	-7.37623	0.1V
45.7968	-7.37923	0.1V
45.7975	-7.38673	0.1V
45.7982	-7.41374	0.1V
45.7988	-7.39874	0.1V
45.7995	-7.41224	0.1V
45.8002	-7.34322	0.1V
45.8009	-7.38974	0.1V
45.8016	-7.45726	0.1V
45.8023	-7.37623	0.1V
45.803	-7.41824	0.1V
45.8037	-7.45726	0.1V
45.8044	-7.43025	0.1V
45.8051	-7.43025	0.1V
45.8058	-7.42425	0.1V
45.8065	-7.41224	0.1V
45.8072	-7.40474	0.1V
45.8079	-7.45125	0.1V
45.8086	-7.43475	0.1V
45.8093	-7.47226	0.1V
45.81	-7.45576	0.1V
45.8107	-7.41374	0.1V
45.8113	-7.44525	0.1V
45.812	-7.44225	0.1V
45.8127	-7.50527	0.1V
45.8134	-7.44225	0.1V
45.8141	-7.47526	0.1V
45.8148	-7.46776	0.1V
45.8155	-7.49327	0.1V
45.8162	-7.46626	0.1V
45.8169	-7.43625	0.1V
45.8176	-7.49327	0.1V
45.8183	-7.47226	0.1V
45.819	-7.45876	0.1V
45.8197	-7.50827	0.1V
45.8204	-7.46626	0.1V
45.8211	-7.51577	0.1V
45.8218	-7.46626	0.1V
45.8225	-7.49777	0.1V
45.8232	-7.50077	0.1V
45.8238	-7.45576	0.1V
45.8245	-7.49327	0.1V
45.8252	-7.49927	0.1V
45.8259	-7.50227	0.1V
45.8266	-7.50527	0.1V
45.8273	-7.50077	0.1V
45.828	-7.49927	0.1V
45.8287	-7.47976	0.1V
45.8294	-7.52478	0.1V
45.8301	-7.52928	0.1V
45.8308	-7.52778	0.1V
45.8315	-7.50227	0.1V
45.8322	-7.48726	0.1V
45.8329	-7.49927	0.1V
45.8336	-7.48726	0.1V
45.8343	-7.54128	0.1V
45.835	-7.50827	0.1V
45.8357	-7.55479	0.1V
45.8363	-7.53828	0.1V
45.837	-7.5908	0.1V
45.8377	-7.55479	0.1V
45.8384	-7.53528	0.1V
45.8391	-7.50677	0.1V
45.8398	-7.52328	0.1V
45.8405	-7.57579	0.1V
45.8412	-7.56379	0.1V
45.8419	-7.53528	0.1V
45.8426	-7.54578	0.1V
45.8433	-7.52928	0.1V
45.844	-7.58179	0.1V
45.8447	-7.52778	0.1V
45.8454	-7.62381	0.1V
45.8461	-7.55929	0.1V
45.8468	-7.5878	0.1V
45.8475	-7.57279	0.1V
45.8482	-7.5878	0.1V
45.8488	-7.54878	0.1V
45.8495	-7.56379	0.1V
45.8502	-7.56979	0.1V
45.8509	-7.51877	0.1V
45.8516	-7.57129	0.1V
45.8523	-7.6088	0.1V
45.853	-7.53228	0.1V
45.8537	-7.54728	0.1V
45.8544	-7.58629	0.1V
45.8551	-7.54878	0.1V
45.8558	-7.5938	0.1V
45.8565	-7.57279	0.1V
45.8572	-7.58179	0.1V
45.8579	-7.52928	0.1V
45.8586	-7.56379	0.1V
45.8593	-7.58029	0.1V
45.86	-7.57579	0.1V
45.8607	-7.57279	0.1V
45.8613	-7.57729	0.1V
45.862	-7.5938	0.1V
45.8627	-7.57729	0.1V
45.8634	-7.57879	0.1V
45.8641	-7.5878	0.1V
45.8648	-7.57429	0.1V
45.8655	-7.6013	0.1V
45.8662	-7.62681	0.1V
45.8669	-7.56379	0.1V
45.8676	-7.5938	0.1V
45.8683	-7.58479	0.1V
45.869	-7.56379	0.1V
45.8697	-7.57579	0.1V
45.8704	-7.54878	0.1V
45.8711	-7.5923	0.1V
45.8718	-7.56529	0.1V
45.8725	-7.57279	0.1V
45.8732	-7.5938	0.1V
45.8738	-7.55629	0.1V
45.8745	-7.56979	0.1V
45.8752	-7.57279	0.1V
45.8759	-7.54878	0.1V
45.8766	-7.62681	0.1V
45.8773	-7.55479	0.1V
45.878	-7.56379	0.1V
45.8787	-7.54428	0.1V
45.8794	-7.6073	0.1V
45.8801	-7.56979	0.1V
45.8808	-7.54128	0.1V
45.8815	-7.56079	0.1V
45.8822	-7.55328	0.1V
45.8829	-7.53228	0.1V
45.8836	-7.57729	0.1V
45.8843	-7.54128	0.1V
45.885	-7.55479	0.1V
45.8857	-7.53828	0.1V
45.8863	-7.54428	0.1V
45.887	-7.52628	0.1V
45.8877	-7.52027	0.1V
45.8884	-7.51127	0.1V
45.8891	-7.49027	0.1V
45.8898	-7.52628	0.1V
45.8905	-7.49627	0.1V
45.8912	-7.47676	0.1V
45.8919	-7.46176	0.1V
45.8926	-7.46926	0.1V
45.8933	-7.41674	0.1V
45.894	-7.44375	0.1V
45.8947	-7.41824	0.1V
45.8954	-7.39874	0.1V
45.8961	-7.40024	0.1V
45.8968	-7.36123	0.1V
45.8975	-7.34322	0.1V
45.8982	-7.32221	0.1V
45.8988	-7.32221	0.1V
45.8995	-7.29521	0.1V
45.9002	-7.29521	0.1V
45.9009	-7.29821	0.1V
45.9016	-7.20818	0.1V
45.9023	-7.23969	0.1V
45.903	-7.20218	0.1V
45.9037	-7.19318	0.1V
45.9044	-7.20368	0.1V
45.9051	-7.17367	0.1V
45.9058	-7.13166	0.1V
45.9065	-7.11365	0.1V
45.9072	-7.11665	0.1V
45.9079	-7.07764	0.1V
45.9086	-7.08664	0.1V
45.9093	-7.02813	0.1V
45.91	-6.99662	0.1V
45.9107	-7.00412	0.1V
45.9113	-6.96511	0.1V
45.912	-6.9471	0.1V
45.9127	-6.9531	0.1V
45.9134	-6.9381	0.1V
45.9141	-6.90509	0.1V
45.9148	-6.88708	0.1V
45.9155	-6.89008	0.1V
45.9162	-6.86308	0.1V
45.9169	-6.85557	0.1V
45.9176	-6.81656	0.1V
45.9183	-6.81206	0.1V
45.919	-6.79556	0.1V
45.9197	-6.78055	0.1V
45.9204	-6.74154	0.1V
45.9211	-6.73554	0.1V
45.9218	-6.70853	0.1V
45.9225	-6.65901	0.1V
45.9232	-6.66352	0.1V
45.9238	-6.66352	0.1V
45.9245	-6.66352	0.1V
45.9252	-6.59449	0.1V
45.9259	-6.6005	0.1V
45.9266	-6.56449	0.1V
45.9273	-6.51347	0.1V
45.928	-6.54798	0.1V
45.9287	-6.51647	0.1V
45.9294	-6.53298	0.1V
45.9301	-6.49396	0.1V
45.9308	-6.46396	0.1V
45.9315	-6.44895	0.1V
45.9322	-6.39043	0.1V
45.9329	-6.39643	0.1V
45.9336	-6.41444	0.1V
45.9343	-6.37843	0.1V
45.935	-6.40244	0.1V
45.9357	-6.34992	0.1V
45.9363	-6.30941	0.1V
45.937	-6.30041	0.1V
45.9377	-6.2914	0.1V
45.9384	-6.30641	0.1V
45.9391	-6.24639	0.1V
45.9398	-6.23739	0.1V
45.9405	-6.23139	0.1V
45.9412	-6.21488	0.1V
45.9419	-6.19387	0.1V
45.9426	-6.15936	0.1V
45.9433	-6.13386	0.1V
45.944	-6.13236	0.1V
45.9447	-6.15036	0.1V
45.9454	-6.10835	0.1V
45.9461	-6.13236	0.1V
45.9468	-6.12185	0.1V
45.9475	-6.07384	0.1V
45.9482	-6.07084	0.1V
45.9488	-6.05883	0.1V
45.9495	-6.02732	0.1V
45.9502	-6.00932	0.1V
45.9509	-5.97031	0.1V
45.9516	-6.02282	0.1V
45.9523	-5.9598	0.1V
45.953	-5.9418	0.1V
45.9537	-5.91629	0.1V
45.9544	-5.9343	0.1V
45.9551	-5.88928	0.1V
45.9558	-5.90429	0.1V
45.9565	-5.91029	0.1V
45.9572	-5.85777	0.1V
45.9579	-5.86227	0.1V
45.9586	-5.83076	0.1V
45.9593	-5.83226	0.1V
45.96	-5.80526	0.1V
45.9607	-5.78725	0.1V
45.9613	-5.73774	0.1V
45.962	-5.73624	0.1V
45.9627	-5.73774	0.1V
45.9634	-5.75274	0.1V
45.9641	-5.74824	0.1V
45.9648	-5.71673	0.1V
45.9655	-5.71973	0.1V
45.9662	-5.68672	0.1V
45.9669	-5.67172	0.1V
45.9676	-5.64021	0.1V
45.9683	-5.65371	0.1V
45.969	-5.6132	0.1V
45.9697	-5.65671	0.1V
45.9704	-5.6207	0.1V
45.9711	-5.6057	0.1V
45.9718	-5.59369	0.1V
45.9725	-5.57869	0.1V
45.9732	-5.56068	0.1V
45.9738	-5.51567	0.1V
45.9745	-5.51117	0.1V
45.9752	-5.52767	0.1V
45.9759	-5.50517	0.1V
45.9766	-5.51117	0.1V
45.9773	-5.48716	0.1V
45.978	-5.45415	0.1V
45.9787	-5.43464	0.1V
45.9794	-5.47516	0.1V
45.9801	-5.49316	0.1V
45.9808	-5.45115	0.1V
45.9815	-5.41514	0.1V
45.9822	-5.46465	0.1V
45.9829	-5.41814	0.1V
45.9836	-5.40914	0.1V
45.9843	-5.38213	0.1V
45.985	-5.39713	0.1V
45.9857	-5.38963	0.1V
45.9863	-5.39113	0.1V
45.987	-5.36712	0.1V
45.9877	-5.34312	0.1V
45.9884	-5.37763	0.1V
45.9891	-5.33411	0.1V
45.9898	-5.31611	0.1V
45.9905	-5.32961	0.1V
45.9912	-5.31611	0.1V
45.9919	-5.31611	0.1V
45.9926	-5.31611	0.1V
45.9933	-5.3011	0.1V
45.994	-5.2906	0.1V
45.9947	-5.30861	0.1V
45.9954	-5.20657	0.1V
45.9961	-5.23958	0.1V
45.9968	-5.2981	0.1V
45.9975	-5.24859	0.1V
45.9982	-5.23058	0.1V
45.9988	-5.22758	0.1V
45.9995	-5.24259	0.1V
46.0002	-5.19607	0.1V
46.0009	-5.18407	0.1V
46.0016	-5.20357	0.1V
46.0023	-5.18407	0.1V
46.003	-5.19757	0.1V
46.0037	-5.20808	0.1V
46.0044	-5.17356	0.1V
46.0051	-5.13305	0.1V
46.0058	-5.14356	0.1V
46.0065	-5.13455	0.1V
46.0072	-5.14806	0.1V
46.0079	-5.13005	0.1V
46.0086	-5.05203	0.1V
46.0093	-5.08354	0.1V
46.01	-5.08054	0.1V
46.0107	-5.08354	0.1V
46.0113	-5.06403	0.1V
46.012	-5.05053	0.1V
46.0127	-5.05203	0.1V
46.0134	-5.07003	0.1V
46.0141	-5.01602	0.1V
46.0148	-5.05503	0.1V
46.0155	-5.05653	0.1V
46.0162	-5.04002	0.1V
46.0169	-5.02352	0.1V
46.0176	-5.00852	0.1V
46.0183	-5.00701	0.1V
46.019	-5.03252	0.1V
46.0197	-5.00101	0.1V
46.0204	-5.01452	0.1V
46.0211	-4.98901	0.1V
46.0218	-4.98001	0.1V
46.0225	-4.971	0.1V
46.0232	-4.98301	0.1V
46.0238	-4.974	0.1V
46.0245	-4.98151	0.1V
46.0252	-4.95	0.1V
46.0259	-4.944	0.1V
46.0266	-4.97851	0.1V
46.0273	-4.953	0.1V
46.028	-4.93949	0.1V
46.0287	-4.93799	0.1V
46.0294	-4.91849	0.1V
46.0301	-4.971	0.1V
46.0308	-4.944	0.1V
46.0315	-4.9485	0.1V
46.0322	-4.94099	0.1V
46.0329	-4.953	0.1V
46.0336	-4.91399	0.1V
46.0343	-4.90348	0.1V
46.035	-4.88398	0.1V
46.0357	-4.86897	0.1V
46.0363	-4.87497	0.1V
46.037	-4.89898	0.1V
46.0377	-4.88548	0.1V
46.0384	-4.86897	0.1V
46.0391	-4.88998	0.1V
46.0398	-4.88698	0.1V
46.0405	-4.87948	0.1V
46.0412	-4.87347	0.1V
46.0419	-4.87047	0.1V
46.0426	-4.82546	0.1V
46.0433	-4.80145	0.1V
46.044	-4.84046	0.1V
46.0447	-4.81946	0.1V
46.0454	-4.82396	0.1V
46.0461	-4.83896	0.1V
46.0468	-4.84046	0.1V
46.0475	-4.83746	0.1V
46.0482	-4.80295	0.1V
46.0488	-4.81946	0.1V
46.0495	-4.78645	0.1V
46.0502	-4.82996	0.1V
46.0509	-4.80895	0.1V
46.0516	-4.78345	0.1V
46.0523	-4.78795	0.1V
46.053	-4.78195	0.1V
46.0537	-4.79845	0.1V
46.0544	-4.76994	0.1V
46.0551	-4.76244	0.1V
46.0558	-4.75944	0.1V
46.0565	-4.79395	0.1V
46.0572	-4.76244	0.1V
46.0579	-4.80745	0.1V
46.0586	-4.77444	0.1V
46.0593	-4.79245	0.1V
46.06	-4.77144	0.1V
46.0607	-4.75194	0.1V
46.0613	-4.75044	0.1V
46.062	-4.75344	0.1V
46.0627	-4.75644	0.1V
46.0634	-4.67992	0.1V
46.0641	-4.70992	0.1V
46.0648	-4.73243	0.1V
46.0655	-4.76544	0.1V
46.0662	-4.75644	0.1V
46.0669	-4.79545	0.1V
46.0676	-4.75794	0.1V
46.0683	-4.70542	0.1V
46.069	-4.73843	0.1V
46.0697	-4.72643	0.1V
46.0704	-4.73543	0.1V
46.0711	-4.76094	0.1V
46.0718	-4.72943	0.1V
46.0725	-4.73843	0.1V
46.0732	-4.73843	0.1V
46.0738	-4.71593	0.1V
46.0745	-4.75344	0.1V
46.0752	-4.74894	0.1V
46.0759	-4.75944	0.1V
46.0766	-4.74444	0.1V
46.0773	-4.74293	0.1V
46.078	-4.73543	0.1V
46.0787	-4.75794	0.1V
46.0794	-4.75944	0.1V
46.0801	-4.72343	0.1V
46.0808	-4.70692	0.1V
46.0815	-4.74143	0.1V
46.0822	-4.73243	0.1V
46.0829	-4.75194	0.1V
46.0836	-4.78645	0.1V
46.0843	-4.74744	0.1V
46.085	-4.72643	0.1V
46.0857	-4.71743	0.1V
46.0863	-4.78645	0.1V
46.087	-4.74444	0.1V
46.0877	-4.75044	0.1V
46.0884	-4.76244	0.1V
46.0891	-4.78945	0.1V
46.0898	-4.75794	0.1V
46.0905	-4.73243	0.1V
46.0912	-4.73543	0.1V
46.0919	-4.75044	0.1V
46.0926	-4.65291	0.1V
46.0933	-4.70842	0.1V
46.094	-4.66941	0.1V
46.0947	-4.68442	0.1V
46.0954	-4.75344	0.1V
46.0961	-4.74894	0.1V
46.0968	-4.72343	0.1V
46.0975	-4.70542	0.1V
46.0982	-4.73093	0.1V
46.0988	-4.67842	0.1V
46.0995	-4.73843	0.1V
46.1002	-4.77294	0.1V
46.1009	-4.71593	0.1V
46.1016	-4.71743	0.1V
46.1023	-4.72793	0.1V
46.103	-4.75344	0.1V
46.1037	-4.70242	0.1V
46.1044	-4.70842	0.1V
46.1051	-4.69192	0.1V
46.1058	-4.70992	0.1V
46.1065	-4.73243	0.1V
46.1072	-4.72343	0.1V
46.1079	-4.75944	0.1V
46.1086	-4.76544	0.1V
46.1093	-4.80145	0.1V
46.11	-4.79845	0.1V
46.1107	-4.75644	0.1V
46.1113	-4.74744	0.1V
46.112	-4.76844	0.1V
46.1127	-4.76094	0.1V
46.1134	-4.73693	0.1V
46.1141	-4.72943	0.1V
46.1148	-4.78045	0.1V
46.1155	-4.75644	0.1V
46.1162	-4.75944	0.1V
46.1169	-4.75044	0.1V
46.1176	-4.75944	0.1V
46.1183	-4.76544	0.1V
46.119	-4.77144	0.1V
46.1197	-4.75044	0.1V
46.1204	-4.76244	0.1V
46.1211	-4.76244	0.1V
46.1218	-4.81046	0.1V
46.1225	-4.76844	0.1V
46.1232	-4.80895	0.1V
46.1238	-4.77745	0.1V
46.1245	-4.73093	0.1V
46.1252	-4.75344	0.1V
46.1259	-4.75644	0.1V
46.1266	-4.72643	0.1V
46.1273	-4.74894	0.1V
46.128	-4.80295	0.1V
46.1287	-4.76694	0.1V
46.1294	-4.77594	0.1V
46.1301	-4.79545	0.1V
46.1308	-4.80745	0.1V
46.1315	-4.78795	0.1V
46.1322	-4.82096	0.1V
46.1329	-4.77745	0.1V
46.1336	-4.78945	0.1V
46.1343	-4.78045	0.1V
46.135	-4.74744	0.1V
46.1357	-4.75194	0.1V
46.1363	-4.77144	0.1V
46.137	-4.73693	0.1V
46.1377	-4.80745	0.1V
46.1384	-4.81796	0.1V
46.1391	-4.79545	0.1V
46.1398	-4.79545	0.1V
46.1405	-4.79245	0.1V
46.1412	-4.80145	0.1V
46.1419	-4.77144	0.1V
46.1426	-4.77444	0.1V
46.1433	-4.82246	0.1V
46.144	-4.80445	0.1V
46.1447	-4.79545	0.1V
46.1454	-4.78045	0.1V
46.1461	-4.80145	0.1V
46.1468	-4.82546	0.1V
46.1475	-4.81946	0.1V
46.1482	-4.78795	0.1V
46.1488	-4.84497	0.1V
46.1495	-4.78645	0.1V
46.1502	-4.81646	0.1V
46.1509	-4.79095	0.1V
46.1516	-4.81496	0.1V
46.1523	-4.80445	0.1V
46.153	-4.81046	0.1V
46.1537	-4.78645	0.1V
46.1544	-4.77594	0.1V
46.1551	-4.79395	0.1V
46.1558	-4.79095	0.1V
46.1565	-4.81346	0.1V
46.1572	-4.79995	0.1V
46.1579	-4.76094	0.1V
46.1586	-4.82246	0.1V
46.1593	-4.80295	0.1V
46.16	-4.78945	0.1V
46.1607	-4.78345	0.1V
46.1613	-4.80445	0.1V
46.162	-4.80745	0.1V
46.1627	-4.84046	0.1V
46.1634	-4.76544	0.1V
46.1641	-4.74293	0.1V
46.1648	-4.82696	0.1V
46.1655	-4.75794	0.1V
46.1662	-4.79845	0.1V
46.1669	-4.83146	0.1V
46.1676	-4.80445	0.1V
46.1683	-4.80745	0.1V
46.169	-4.81796	0.1V
46.1697	-4.80595	0.1V
46.1704	-4.80895	0.1V
46.1711	-4.78945	0.1V
46.1718	-4.81496	0.1V
46.1725	-4.79095	0.1V
46.1732	-4.82546	0.1V
46.1738	-4.78645	0.1V
46.1745	-4.82546	0.1V
46.1752	-4.77294	0.1V
46.1759	-4.77444	0.1V
46.1766	-4.77444	0.1V
46.1773	-4.77144	0.1V
46.178	-4.80745	0.1V
46.1787	-4.77144	0.1V
46.1794	-4.50886	0.1V
46.1801	-4.46385	0.1V
46.1808	-4.34081	0.1V
46.1815	-4.33781	0.1V
46.1822	-4.2988	0.1V
46.1829	-4.27179	0.1V
46.1836	-4.27479	0.1V
46.1843	-4.24628	0.1V
46.185	-4.27329	0.1V
46.1857	-4.25829	0.1V
46.1863	-4.24929	0.1V
46.187	-4.26279	0.1V
46.1877	-4.27629	0.1V
46.1884	-4.26579	0.1V
46.1891	-4.21778	0.1V
46.1898	-4.22828	0.1V
46.1905	-4.19227	0.1V
46.1912	-4.22978	0.1V
46.1919	-4.19527	0.1V
46.1926	-4.26129	0.1V
46.1933	-4.23578	0.1V
46.194	-4.20277	0.1V
46.1947	-4.23728	0.1V
46.1954	-4.27779	0.1V
46.1961	-4.22378	0.1V
46.1968	-4.22378	0.1V
46.1975	-4.15176	0.1V
46.1982	-4.18327	0.1V
46.1988	-4.14876	0.1V
46.1995	-4.18327	0.1V
46.2002	-4.14425	0.1V
46.2009	-4.09474	0.1V
46.2016	-4.13975	0.1V
46.2023	-4.14876	0.1V
46.203	-4.13375	0.1V
46.2037	-4.12475	0.1V
46.2044	-4.10824	0.1V
46.2051	-4.15776	0.1V
46.2058	-4.15926	0.1V
46.2065	-4.07823	0.1V
46.2072	-4.10074	0.1V
46.2079	-4.07523	0.1V
46.2086	-4.10224	0.1V
46.2093	-4.11274	0.1V
46.21	-4.01672	0.1V
46.2107	-4.00921	0.1V
46.2113	-4.04222	0.1V
46.212	-3.9612	0.1V
46.2127	-3.90418	0.1V
46.2134	-3.88618	0.1V
46.2141	-3.89968	0.1V
46.2148	-3.93569	0.1V
46.2155	-3.91919	0.1V
46.2162	-3.91919	0.1V
46.2169	-3.88768	0.1V
46.2176	-3.85917	0.1V
46.2183	-3.87717	0.1V
46.219	-3.90418	0.1V
46.2197	-3.89968	0.1V
46.2204	-3.78715	0.1V
46.2211	-3.83216	0.1V
46.2218	-3.86967	0.1V
46.2225	-3.80665	0.1V
46.2232	-3.74513	0.1V
46.2238	-3.77364	0.1V
46.2245	-3.78114	0.1V
46.2252	-3.76764	0.1V
46.2259	-3.78264	0.1V
46.2266	-3.72563	0.1V
46.2273	-3.76164	0.1V
46.228	-3.72863	0.1V
46.2287	-3.76014	0.1V
46.2294	-3.69562	0.1V
46.2301	-3.72563	0.1V
46.2308	-3.69112	0.1V
46.2315	-3.74213	0.1V
46.2322	-3.67911	0.1V
46.2329	-3.71212	0.1V
46.2336	-3.67311	0.1V
46.2343	-3.68662	0.1V
46.235	-3.71512	0.1V
46.2357	-3.6341	0.1V
46.2363	-3.6401	0.1V
46.237	-3.6416	0.1V
46.2377	-3.70462	0.1V
46.2384	-3.66861	0.1V
46.2391	-3.68662	0.1V
46.2398	-3.61309	0.1V
46.2405	-3.6296	0.1V
46.2412	-3.53657	0.1V
46.2419	-3.58458	0.1V
46.2426	-3.59359	0.1V
46.2433	-3.56358	0.1V
46.244	-3.50356	0.1V
46.2447	-3.51556	0.1V
46.2454	-3.43454	0.1V
46.2461	-3.50956	0.1V
46.2468	-3.46605	0.1V
46.2475	-3.43154	0.1V
46.2482	-3.44654	0.1V
46.2488	-3.41503	0.1V
46.2495	-3.41953	0.1V
46.2502	-3.42254	0.1V
46.2509	-3.38352	0.1V
46.2516	-3.43754	0.1V
46.2523	-3.36102	0.1V
46.253	-3.35802	0.1V
46.2537	-3.38352	0.1V
46.2544	-3.34001	0.1V
46.2551	-3.32651	0.1V
46.2558	-3.34901	0.1V
46.2565	-3.33851	0.1V
46.2572	-3.34601	0.1V
46.2579	-3.33551	0.1V
46.2586	-3.36402	0.1V
46.2593	-3.34001	0.1V
46.26	-3.35201	0.1V
46.2607	-3.32651	0.1V
46.2613	-3.28149	0.1V
46.262	-3.34601	0.1V
46.2627	-3.3145	0.1V
46.2634	-3.28899	0.1V
46.2641	-3.27399	0.1V
46.2648	-3.27249	0.1V
46.2655	-3.28299	0.1V
46.2662	-3.25749	0.1V
46.2669	-3.24248	0.1V
46.2676	-3.18996	0.1V
46.2683	-3.20647	0.1V
46.269	-3.17346	0.1V
46.2697	-3.18096	0.1V
46.2704	-3.16146	0.1V
46.2711	-3.18846	0.1V
46.2718	-3.19297	0.1V
46.2725	-3.15245	0.1V
46.2732	-3.18546	0.1V
46.2738	-3.14045	0.1V
46.2745	-3.15846	0.1V
46.2752	-3.17046	0.1V
46.2759	-3.13445	0.1V
46.2766	-3.13595	0.1V
46.2773	-3.15695	0.1V
46.278	-3.16746	0.1V
46.2787	-3.12094	0.1V
46.2794	-3.13895	0.1V
46.2801	-3.14645	0.1V
46.2808	-3.12845	0.1V
46.2815	-3.15545	0.1V
46.2822	-3.07893	0.1V
46.2829	-3.11344	0.1V
46.2836	-3.09694	0.1V
46.2843	-3.05943	0.1V
46.285	-3.07143	0.1V
46.2857	-3.04892	0.1V
46.2863	-3.06543	0.1V
46.287	-3.03392	0.1V
46.2877	-3.06243	0.1V
46.2884	-3.03092	0.1V
46.2891	-3.02942	0.1V
46.2898	-3.01891	0.1V
46.2905	-2.9769	0.1V
46.2912	-3.00091	0.1V
46.2919	-3.04742	0.1V
46.2926	-3.02792	0.1V
46.2933	-2.94239	0.1V
46.294	-3.00391	0.1V
46.2947	-2.9694	0.1V
46.2954	-3.00991	0.1V
46.2961	-2.99641	0.1V
46.2968	-3.00841	0.1V
46.2975	-2.9724	0.1V
46.2982	-2.93489	0.1V
46.2988	-2.89738	0.1V
46.2995	-2.93789	0.1V
46.3002	-2.92138	0.1V
46.3009	-2.89288	0.1V
46.3016	-2.89588	0.1V
46.3023	-2.9619	0.1V
46.303	-2.86437	0.1V
46.3037	-2.90038	0.1V
46.3044	-2.88537	0.1V
46.3051	-2.90188	0.1V
46.3058	-2.88687	0.1V
46.3065	-2.92889	0.1V
46.3072	-2.84936	0.1V
46.3079	-2.86287	0.1V
46.3086	-2.84036	0.1V
46.3093	-2.86587	0.1V
46.31	-2.91088	0.1V
46.3107	-2.86887	0.1V
46.3113	-2.84336	0.1V
46.312	-2.83736	0.1V
46.3127	-2.84636	0.1V
46.3134	-2.84936	0.1V
46.3141	-2.82986	0.1V
46.3148	-2.86587	0.1V
46.3155	-2.88237	0.1V
46.3162	-2.85987	0.1V
46.3169	-2.81935	0.1V
46.3176	-2.77734	0.1V
46.3183	-2.79535	0.1V
46.319	-2.77434	0.1V
46.3197	-2.80135	0.1V
46.3204	-2.71882	0.1V
46.3211	-2.82085	0.1V
46.3218	-2.78334	0.1V
46.3225	-2.80285	0.1V
46.3232	-2.71732	0.1V
46.3238	-2.76234	0.1V
46.3245	-2.74283	0.1V
46.3252	-2.77284	0.1V
46.3259	-2.73233	0.1V
46.3266	-2.68431	0.1V
46.3273	-2.68131	0.1V
46.328	-2.70232	0.1V
46.3287	-2.73383	0.1V
46.3294	-2.69932	0.1V
46.3301	-2.68881	0.1V
46.3308	-2.67531	0.1V
46.3315	-2.70532	0.1V
46.3322	-2.6603	0.1V
46.3329	-2.67831	0.1V
46.3336	-2.71582	0.1V
46.3343	-2.67381	0.1V
46.335	-2.60029	0.1V
46.3357	-2.56578	0.1V
46.3363	-2.57778	0.1V
46.337	-2.56428	0.1V
46.3377	-2.55677	0.1V
46.3384	-2.61079	0.1V
46.3391	-2.57778	0.1V
46.3398	-2.53427	0.1V
46.3405	-2.57178	0.1V
46.3412	-2.51926	0.1V
46.3419	-2.55677	0.1V
46.3426	-2.51776	0.1V
46.3433	-2.49976	0.1V
46.344	-2.49676	0.1V
46.3447	-2.60179	0.1V
46.3454	-2.56578	0.1V
46.3461	-2.53577	0.1V
46.3468	-2.54027	0.1V
46.3475	-2.56127	0.1V
46.3482	-2.49075	0.1V
46.3488	-2.50726	0.1V
46.3495	-2.57028	0.1V
46.3502	-2.61229	0.1V
46.3509	-2.50876	0.1V
46.3516	-2.48475	0.1V
46.3523	-2.51176	0.1V
46.353	-2.46975	0.1V
46.3537	-2.46375	0.1V
46.3544	-2.55827	0.1V
46.3551	-2.54777	0.1V
46.3558	-2.54177	0.1V
46.3565	-2.53577	0.1V
46.3572	-2.52076	0.1V
46.3579	-2.57778	0.1V
46.3586	-2.52977	0.1V
46.3593	-2.53577	0.1V
46.36	-2.53427	0.1V
46.3607	-2.53727	0.1V
46.3613	-2.54927	0.1V
46.362	-2.48775	0.1V
46.3627	-2.52826	0.1V
46.3634	-2.49525	0.1V
46.3641	-2.45774	0.1V
46.3648	-2.44874	0.1V
46.3655	-2.47575	0.1V
46.3662	-2.44724	0.1V
46.3669	-2.45474	0.1V
46.3676	-2.51776	0.1V
46.3683	-2.48925	0.1V
46.369	-2.50726	0.1V
46.3697	-2.53577	0.1V
46.3704	-2.54327	0.1V
46.3711	-2.51326	0.1V
46.3718	-2.54177	0.1V
46.3725	-2.49375	0.1V
46.3732	-2.55827	0.1V
46.3738	-2.44124	0.1V
46.3745	-2.52977	0.1V
46.3752	-2.51626	0.1V
46.3759	-2.52977	0.1V
46.3766	-2.52076	0.1V
46.3773	-2.55227	0.1V
46.378	-2.46675	0.1V
46.3787	-2.49976	0.1V
46.3794	-2.52076	0.1V
46.3801	-2.54477	0.1V
46.3808	-2.51926	0.1V
46.3815	-2.49525	0.1V
46.3822	-2.53577	0.1V
46.3829	-2.50876	0.1V
46.3836	-2.50876	0.1V
46.3843	-2.48625	0.1V
46.385	-2.46825	0.1V
46.3857	-2.45774	0.1V
46.3863	-2.49075	0.1V
46.387	-2.49375	0.1V
46.3877	-2.54627	0.1V
46.3884	-2.53577	0.1V
46.3891	-2.53427	0.1V
46.3898	-2.55527	0.1V
46.3905	-2.59278	0.1V
46.3912	-2.44274	0.1V
46.3919	-2.45174	0.1V
46.3926	-2.45924	0.1V
46.3933	-2.49525	0.1V
46.394	-2.46074	0.1V
46.3947	-2.47875	0.1V
46.3954	-2.46825	0.1V
46.3961	-2.44424	0.1V
46.3968	-2.48775	0.1V
46.3975	-2.43824	0.1V
46.3982	-2.42473	0.1V
46.3988	-2.41723	0.1V
46.3995	-2.47575	0.1V
46.4002	-2.48175	0.1V
46.4009	-2.41723	0.1V
46.4016	-2.43674	0.1V
46.4023	-2.43074	0.1V
46.403	-2.42923	0.1V
46.4037	-2.43374	0.1V
46.4044	-2.43524	0.1V
46.4051	-2.41123	0.1V
46.4058	-2.45774	0.1V
46.4065	-2.40673	0.1V
46.4072	-2.38422	0.1V
46.4079	-2.42173	0.1V
46.4086	-2.43374	0.1V
46.4093	-2.41273	0.1V
46.41	-2.42623	0.1V
46.4107	-2.39322	0.1V
46.4113	-2.42473	0.1V
46.412	-2.38272	0.1V
46.4127	-2.42773	0.1V
46.4134	-2.40223	0.1V
46.4141	-2.35121	0.1V
46.4148	-2.3272	0.1V
46.4155	-2.3257	0.1V
46.4162	-2.33621	0.1V
46.4169	-2.36472	0.1V
46.4176	-2.40373	0.1V
46.4183	-2.36021	0.1V
46.419	-2.3152	0.1V
46.4197	-2.28219	0.1V
46.4204	-2.29719	0.1V
46.4211	-2.3212	0.1V
46.4218	-2.35421	0.1V
46.4225	-2.36171	0.1V
46.4232	-2.26719	0.1V
46.4238	-2.26869	0.1V
46.4245	-2.28519	0.1V
46.4252	-2.25368	0.1V
46.4259	-2.19816	0.1V
46.4266	-2.23418	0.1V
46.4273	-2.23568	0.1V
46.428	-2.27169	0.1V
46.4287	-2.19516	0.1V
46.4294	-2.21917	0.1V
46.4301	-2.23568	0.1V
46.4308	-2.21917	0.1V
46.4315	-2.24168	0.1V
46.4322	-2.22967	0.1V
46.4329	-2.28219	0.1V
46.4336	-2.27919	0.1V
46.4343	-2.21917	0.1V
46.435	-2.23418	0.1V
46.4357	-2.20717	0.1V
46.4363	-2.25518	0.1V
46.437	-2.15915	0.1V
46.4377	-2.18016	0.1V
46.4384	-2.21317	0.1V
46.4391	-2.20117	0.1V
46.4398	-2.18466	0.1V
46.4405	-2.27769	0.1V
46.4412	-2.19816	0.1V
46.4419	-2.17416	0.1V
46.4426	-2.24618	0.1V
46.4433	-2.12164	0.1V
46.444	-2.17866	0.1V
46.4447	-2.18316	0.1V
46.4454	-2.19816	0.1V
46.4461	-2.14265	0.1V
46.4468	-2.17266	0.1V
46.4475	-2.13815	0.1V
46.4482	-2.13064	0.1V
46.4488	-2.13214	0.1V
46.4495	-2.15615	0.1V
46.4502	-2.11564	0.1V
46.4509	-2.12164	0.1V
46.4516	-2.10514	0.1V
46.4523	-2.10664	0.1V
46.453	-2.17416	0.1V
46.4537	-2.10964	0.1V
46.4544	-2.15015	0.1V
46.4551	-2.13665	0.1V
46.4558	-2.06913	0.1V
46.4565	-2.10064	0.1V
46.4572	-2.16215	0.1V
46.4579	-2.09463	0.1V
46.4586	-2.14715	0.1V
46.4593	-2.10214	0.1V
46.46	-2.15615	0.1V
46.4607	-2.09613	0.1V
46.4613	-2.10364	0.1V
46.462	-2.08863	0.1V
46.4627	-2.08413	0.1V
46.4634	-2.10064	0.1V
46.4641	-2.09163	0.1V
46.4648	-2.08263	0.1V
46.4655	-2.07813	0.1V
46.4662	-2.04062	0.1V
46.4669	-2.10814	0.1V
46.4676	-2.02561	0.1V
46.4683	-2.10214	0.1V
46.469	-2.10664	0.1V
46.4697	-2.12464	0.1V
46.4704	-2.16065	0.1V
46.4711	-2.11264	0.1V
46.4718	-2.07363	0.1V
46.4725	-2.05712	0.1V
46.4732	-2.12914	0.1V
46.4738	-2.07063	0.1V
46.4745	-2.05562	0.1V
46.4752	-2.12314	0.1V
46.4759	-2.13064	0.1V
46.4766	-2.14715	0.1V
46.4773	-2.12164	0.1V
46.478	-2.15615	0.1V
46.4787	-2.10064	0.1V
46.4794	-2.11864	0.1V
46.4801	-2.11714	0.1V
46.4808	-2.13064	0.1V
46.4815	-2.07363	0.1V
46.4822	-2.10814	0.1V
46.4829	-2.10364	0.1V
46.4836	-2.10964	0.1V
46.4843	-2.17116	0.1V
46.485	-2.25668	0.1V
46.4857	-2.13515	0.1V
46.4863	-2.14715	0.1V
46.487	-2.13665	0.1V
46.4877	-2.15615	0.1V
46.4884	-2.13515	0.1V
46.4891	-2.15465	0.1V
46.4898	-2.18016	0.1V
46.4905	-2.15615	0.1V
46.4912	-2.21617	0.1V
46.4919	-2.18616	0.1V
46.4926	-2.20117	0.1V
46.4933	-2.19216	0.1V
46.494	-2.24318	0.1V
46.4947	-2.25968	0.1V
46.4954	-0.739874	0.1V
45.4502	187.557	0.2V
45.4509	156.197	0.2V
45.4516	132.67	0.2V
45.4523	113.899	0.2V
45.453	98.8649	0.2V
45.4537	86.9363	0.2V
45.4544	76.7332	0.2V
45.4551	68.4507	0.2V
45.4558	61.5036	0.2V
45.4565	55.5468	0.2V
45.4572	50.2802	0.2V
45.4579	45.7038	0.2V
45.4586	41.8327	0.2V
45.4593	38.3066	0.2V
45.46	35.0956	0.2V
45.4607	32.1547	0.2V
45.4613	29.664	0.2V
45.462	27.5183	0.2V
45.4627	25.4027	0.2V
45.4634	23.5721	0.2V
45.4641	21.8916	0.2V
45.4648	20.3011	0.2V
45.4655	18.9057	0.2V
45.4662	17.6603	0.2V
45.4669	16.55	0.2V
45.4676	15.3346	0.2V
45.4683	14.3398	0.2V
45.469	13.5236	0.2V
45.4697	12.6308	0.2V
45.4704	11.8626	0.2V
45.4711	11.1124	0.2V
45.4718	10.4687	0.2V
45.4725	9.76645	0.2V
45.4732	9.27581	0.2V
45.4738	8.6066	0.2V
45.4745	8.15347	0.2V
45.4752	7.62081	0.2V
45.4759	7.22919	0.2V
45.4766	6.76405	0.2V
45.4773	6.34392	0.2V
45.478	6.09184	0.2V
45.4787	5.69722	0.2V
45.4794	5.27109	0.2V
45.4801	4.99651	0.2V
45.4808	4.72493	0.2V
45.4815	4.40983	0.2V
45.4822	4.13075	0.2V
45.4829	3.90568	0.2V
45.4836	3.68211	0.2V
45.4843	3.45705	0.2V
45.485	3.21397	0.2V
45.4857	2.93789	0.2V
45.4863	2.82385	0.2V
45.487	2.61829	0.2V
45.4877	2.46825	0.2V
45.4884	2.3137	0.2V
45.4891	2.10814	0.2V
45.4898	1.9761	0.2V
45.4905	1.73903	0.2V
45.4912	1.54397	0.2V
45.4919	1.41763	0.2V
45.4926	1.3384	0.2V
45.4933	1.21102	0.2V
45.494	1.05062	0.2V
45.4947	0.977396	0.2V
45.4954	0.853158	0.2V
45.4961	0.746926	0.2V
45.4968	0.658699	0.2V
45.4975	0.532361	0.2V
45.4982	0.3319	0.2V
45.4988	0.368962	0.2V
45.4995	0.225518	0.2V
45.5002	0.129324	0.2V
45.5009	0.043108	0.2V
45.5016	-0.0491249	0.2V
45.5023	-0.127329	0.2V
45.503	-0.181405	0.2V
45.5037	-0.305793	0.2V
45.5044	-0.398971	0.2V
45.5051	-0.410974	0.2V
45.5058	-0.43108	0.2V
45.5065	-0.586527	0.2V
45.5072	-0.638593	0.2V
45.5079	-0.676705	0.2V
45.5086	-0.686758	0.2V
45.5093	-0.749927	0.2V
45.51	-0.810095	0.2V
45.5107	-0.879266	0.2V
45.5113	-0.933282	0.2V
45.512	-0.966442	0.2V
45.5127	-0.967493	0.2V
45.5134	-1.08468	0.2V
45.5141	-1.11589	0.2V
45.5148	-1.15895	0.2V
45.5155	-1.163	0.2V
45.5162	-1.30524	0.2V
45.5169	-1.30434	0.2V
45.5176	-1.30735	0.2V
45.5183	-1.36046	0.2V
45.519	-1.39347	0.2V
45.5197	-1.50646	0.2V
45.5204	-1.44269	0.2V
45.5211	-1.57098	0.2V
45.5218	-1.54997	0.2V
45.5225	-1.6385	0.2V
45.5232	-1.58448	0.2V
45.5238	-1.664	0.2V
45.5245	-1.68351	0.2V
45.5252	-1.75253	0.2V
45.5259	-1.78104	0.2V
45.5266	-1.78104	0.2V
45.5273	-1.88307	0.2V
45.528	-1.81105	0.2V
45.5287	-1.85756	0.2V
45.5294	-1.93559	0.2V
45.5301	-1.93859	0.2V
45.5308	-1.95359	0.2V
45.5315	-1.9836	0.2V
45.5322	-1.92058	0.2V
45.5329	-2.06462	0.2V
45.5336	-2.03912	0.2V
45.5343	-2.07213	0.2V
45.535	-2.06763	0.2V
45.5357	-2.07513	0.2V
45.5363	-2.12764	0.2V
45.537	-2.20567	0.2V
45.5377	-2.16365	0.2V
45.5384	-2.24018	0.2V
45.5391	-2.26118	0.2V
45.5398	-2.21767	0.2V
45.5405	-2.24318	0.2V
45.5412	-2.26268	0.2V
45.5419	-2.3002	0.2V
45.5426	-2.27919	0.2V
45.5433	-2.33321	0.2V
45.544	-2.35871	0.2V
45.5447	-2.3062	0.2V
45.5454	-2.41273	0.2V
45.5461	-2.3302	0.2V
45.5468	-2.43224	0.2V
45.5475	-2.40973	0.2V
45.5482	-2.39773	0.2V
45.5488	-2.36772	0.2V
45.5495	-2.48625	0.2V
45.5502	-2.45474	0.2V
45.5509	-2.44874	0.2V
45.5516	-2.53577	0.2V
45.5523	-2.49826	0.2V
45.553	-2.51026	0.2V
45.5537	-2.48925	0.2V
45.5544	-2.54927	0.2V
45.5551	-2.57178	0.2V
45.5558	-2.58228	0.2V
45.5565	-2.59428	0.2V
45.5572	-2.60629	0.2V
45.5579	-2.6288	0.2V
45.5586	-2.57778	0.2V
45.5593	-2.68581	0.2V
45.56	-2.6588	0.2V
45.5607	-2.68431	0.2V
45.5613	-2.69482	0.2V
45.562	-2.67531	0.2V
45.5627	-2.70382	0.2V
45.5634	-2.69932	0.2V
45.5641	-2.69031	0.2V
45.5648	-2.70382	0.2V
45.5655	-2.74433	0.2V
45.5662	-2.69632	0.2V
45.5669	-2.76084	0.2V
45.5676	-2.77284	0.2V
45.5683	-2.77584	0.2V
45.569	-2.74733	0.2V
45.5697	-2.77734	0.2V
45.5704	-2.75783	0.2V
45.5711	-2.79084	0.2V
45.5718	-2.78034	0.2V
45.5725	-2.76234	0.2V
45.5732	-2.75933	0.2V
45.5738	-2.82385	0.2V
45.5745	-2.75933	0.2V
45.5752	-2.79234	0.2V
45.5759	-2.79685	0.2V
45.5766	-2.83886	0.2V
45.5773	-2.86887	0.2V
45.578	-2.83586	0.2V
45.5787	-2.84486	0.2V
45.5794	-2.81335	0.2V
45.5801	-2.83436	0.2V
45.5808	-2.86587	0.2V
45.5815	-2.83436	0.2V
45.5822	-2.88687	0.2V
45.5829	-2.83436	0.2V
45.5836	-2.87337	0.2V
45.5843	-2.83286	0.2V
45.585	-2.88987	0.2V
45.5857	-2.88537	0.2V
45.5863	-2.86437	0.2V
45.587	-2.93189	0.2V
45.5877	-2.87937	0.2V
45.5884	-2.88387	0.2V
45.5891	-2.93339	0.2V
45.5898	-2.93789	0.2V
45.5905	-2.90188	0.2V
45.5912	-2.88987	0.2V
45.5919	-2.94389	0.2V
45.5926	-2.9649	0.2V
45.5933	-2.9604	0.2V
45.594	-2.9649	0.2V
45.5947	-2.9754	0.2V
45.5954	-2.91538	0.2V
45.5961	-2.9709	0.2V
45.5968	-2.9859	0.2V
45.5975	-2.9589	0.2V
45.5982	-2.90488	0.2V
45.5988	-2.93339	0.2V
45.5995	-2.94389	0.2V
45.6002	-2.94389	0.2V
45.6009	-2.88987	0.2V
45.6016	-2.92138	0.2V
45.6023	-2.95139	0.2V
45.603	-2.92889	0.2V
45.6037	-2.94089	0.2V
45.6044	-2.9754	0.2V
45.6051	-2.93789	0.2V
45.6058	-3.02191	0.2V
45.6065	-2.9709	0.2V
45.6072	-2.9874	0.2V
45.6079	-2.9664	0.2V
45.6086	-3.02041	0.2V
45.6093	-3.03692	0.2V
45.61	-3.00541	0.2V
45.6107	-2.9799	0.2V
45.6113	-2.9724	0.2V
45.612	-2.9679	0.2V
45.6127	-2.9844	0.2V
45.6134	-2.9769	0.2V
45.6141	-2.9874	0.2V
45.6148	-2.9619	0.2V
45.6155	-2.9904	0.2V
45.6162	-2.9904	0.2V
45.6169	-2.92288	0.2V
45.6176	-2.9829	0.2V
45.6183	-2.91988	0.2V
45.619	-2.9754	0.2V
45.6197	-2.91688	0.2V
45.6204	-2.92589	0.2V
45.6211	-2.95589	0.2V
45.6218	-2.9604	0.2V
45.6225	-2.95589	0.2V
45.6232	-2.9814	0.2V
45.6238	-2.9619	0.2V
45.6245	-2.9619	0.2V
45.6252	-2.9634	0.2V
45.6259	-2.93789	0.2V
45.6266	-2.95589	0.2V
45.6273	-2.9724	0.2V
45.628	-2.9604	0.2V
45.6287	-2.9619	0.2V
45.6294	-2.89738	0.2V
45.6301	-2.93489	0.2V
45.6308	-2.92438	0.2V
45.6315	-2.95589	0.2V
45.6322	-2.91838	0.2V
45.6329	-2.93639	0.2V
45.6336	-2.94689	0.2V
45.6343	-2.93189	0.2V
45.635	-2.94689	0.2V
45.6357	-2.93339	0.2V
45.6363	-2.94089	0.2V
45.637	-2.90638	0.2V
45.6377	-2.93639	0.2V
45.6384	-2.93189	0.2V
45.6391	-2.93339	0.2V
45.6398	-2.91688	0.2V
45.6405	-2.92589	0.2V
45.6412	-2.93489	0.2V
45.6419	-2.9709	0.2V
45.6426	-2.9724	0.2V
45.6433	-2.9634	0.2V
45.644	-2.95289	0.2V
45.6447	-3.00091	0.2V
45.6454	-2.9604	0.2V
45.6461	-2.94989	0.2V
45.6468	-2.93189	0.2V
45.6475	-2.9709	0.2V
45.6482	-2.92138	0.2V
45.6488	-2.95139	0.2V
45.6495	-2.95289	0.2V
45.6502	-2.9709	0.2V
45.6509	-2.93039	0.2V
45.6516	-2.92589	0.2V
45.6523	-2.99491	0.2V
45.653	-2.94239	0.2V
45.6537	-2.93939	0.2V
45.6544	-2.94839	0.2V
45.6551	-2.91238	0.2V
45.6558	-2.89137	0.2V
45.6565	-2.93489	0.2V
45.6572	-2.91538	0.2V
45.6579	-2.90788	0.2V
45.6586	-2.88837	0.2V
45.6593	-2.90188	0.2V
45.66	-2.92288	0.2V
45.6607	-2.88837	0.2V
45.6613	-2.92589	0.2V
45.662	-2.91088	0.2V
45.6627	-2.95289	0.2V
45.6634	-2.91388	0.2V
45.6641	-2.94089	0.2V
45.6648	-2.91088	0.2V
45.6655	-2.89288	0.2V
45.6662	-2.83886	0.2V
45.6669	1.42453	0.2V
45.6676	0.643695	0.2V
45.6683	0.324848	0.2V
45.669	0.0962391	0.2V
45.6697	0.0691709	0.2V
45.6704	-0.0822099	0.2V
45.6711	-0.0581426	0.2V
45.6718	-0.079194	0.2V
45.6725	-0.150345	0.2V
45.6732	-0.160398	0.2V
45.6738	-0.161449	0.2V
45.6745	-0.237672	0.2V
45.6752	-0.235571	0.2V
45.6759	-0.266631	0.2V
45.6766	-0.310744	0.2V
45.6773	-0.338803	0.2V
45.678	-0.353957	0.2V
45.6787	-0.423128	0.2V
45.6794	-0.417126	0.2V
45.6801	-0.493199	0.2V
45.6808	-0.518257	0.2V
45.6815	-0.508354	0.2V
45.6822	-0.534312	0.2V
45.6829	-0.522308	0.2V
45.6836	-0.591479	0.2V
45.6843	-0.577525	0.2V
45.685	-0.643695	0.2V
45.6857	-0.620588	0.2V
45.6863	-0.657649	0.2V
45.687	-0.656599	0.2V
45.6877	-0.635592	0.2V
45.6884	-0.706714	0.2V
45.6891	-0.656599	0.2V
45.6898	-0.716767	0.2V
45.6905	-0.775885	0.2V
45.6912	-0.803043	0.2V
45.6919	-0.800042	0.2V
45.6926	-0.801092	0.2V
45.6933	-0.830051	0.2V
45.694	-0.801993	0.2V
45.6947	-0.813996	0.2V
45.6954	-0.856159	0.2V
45.6961	-0.881217	0.2V
45.6968	-0.854208	0.2V
45.6975	-0.889169	0.2V
45.6982	-0.933282	0.2V
45.6988	-0.941385	0.2V
45.6995	-0.963441	0.2V
45.7002	-1.00155	0.2V
45.7009	-1.0056	0.2V
45.7016	-1.01461	0.2V
45.7023	-1.05167	0.2V
45.703	-1.02856	0.2V
45.7037	-1.04867	0.2V
45.7044	-1.06562	0.2V
45.7051	-1.03456	0.2V
45.7058	-1.05872	0.2V
45.7065	-1.13179	0.2V
45.7072	-1.13989	0.2V
45.7079	-1.13479	0.2V
45.7086	-1.14695	0.2V
45.7093	-1.20306	0.2V
45.71	-1.21312	0.2V
45.7107	-1.21702	0.2V
45.7113	-1.18701	0.2V
45.712	-1.24913	0.2V
45.7127	-1.26713	0.2V
45.7134	-1.24913	0.2V
45.7141	-1.27629	0.2V
45.7148	-1.26818	0.2V
45.7155	-1.30524	0.2V
45.7162	-1.3204	0.2V
45.7169	-1.34036	0.2V
45.7176	-1.34441	0.2V
45.7183	-1.37952	0.2V
45.719	-1.38657	0.2V
45.7197	-1.39557	0.2V
45.7204	-1.42753	0.2V
45.7211	-1.42753	0.2V
45.7218	-1.43068	0.2V
45.7225	-1.40247	0.2V
45.7232	-1.44869	0.2V
45.7238	-1.46174	0.2V
45.7245	-1.45364	0.2V
45.7252	-1.4967	0.2V
45.7259	-1.50796	0.2V
45.7266	-1.53346	0.2V
45.7273	-1.53196	0.2V
45.728	-1.52896	0.2V
45.7287	-1.54397	0.2V
45.7294	-1.57248	0.2V
45.7301	-1.56647	0.2V
45.7308	-1.59948	0.2V
45.7315	-1.60248	0.2V
45.7322	-1.57548	0.2V
45.7329	-1.62799	0.2V
45.7336	-1.58448	0.2V
45.7343	-1.60999	0.2V
45.735	-1.63549	0.2V
45.7357	-1.63249	0.2V
45.7363	-1.62049	0.2V
45.737	-1.649	0.2V
45.7377	-1.6685	0.2V
45.7384	-1.68501	0.2V
45.7391	-1.69251	0.2V
45.7398	-1.69701	0.2V
45.7405	-1.72552	0.2V
45.7412	-1.69401	0.2V
45.7419	-1.72402	0.2V
45.7426	-1.73603	0.2V
45.7433	-1.72102	0.2V
45.744	-1.71202	0.2V
45.7447	-1.76603	0.2V
45.7454	-1.80505	0.2V
45.7461	-1.79004	0.2V
45.7468	-1.79604	0.2V
45.7475	-1.82905	0.2V
45.7482	-1.77804	0.2V
45.7488	-1.81705	0.2V
45.7495	-1.80355	0.2V
45.7502	-1.83506	0.2V
45.7509	-1.86206	0.2V
45.7516	-1.84106	0.2V
45.7523	-1.84106	0.2V
45.753	-1.87707	0.2V
45.7537	-1.85006	0.2V
45.7544	-1.87107	0.2V
45.7551	-1.87707	0.2V
45.7558	-1.87707	0.2V
45.7565	-1.87557	0.2V
45.7572	-1.89357	0.2V
45.7579	-1.89657	0.2V
45.7586	-1.90708	0.2V
45.7593	-1.89507	0.2V
45.76	-1.89207	0.2V
45.7607	-1.89357	0.2V
45.7613	-1.92208	0.2V
45.762	-1.91608	0.2V
45.7627	-1.94459	0.2V
45.7634	-1.93258	0.2V
45.7641	-1.93859	0.2V
45.7648	-1.94909	0.2V
45.7655	-1.9866	0.2V
45.7662	-1.9866	0.2V
45.7669	-1.96409	0.2V
45.7676	-1.9746	0.2V
45.7683	-1.9746	0.2V
45.769	-2.00161	0.2V
45.7697	-1.9971	0.2V
45.7704	-2.01361	0.2V
45.7711	-2.01361	0.2V
45.7718	-2.02111	0.2V
45.7725	-2.04062	0.2V
45.7732	-2.03312	0.2V
45.7738	-2.02111	0.2V
45.7745	-2.04512	0.2V
45.7752	-2.04962	0.2V
45.7759	-2.04512	0.2V
45.7766	-2.03912	0.2V
45.7773	-2.06312	0.2V
45.778	-2.05862	0.2V
45.7787	-2.07513	0.2V
45.7794	-2.06913	0.2V
45.7801	-2.06012	0.2V
45.7808	-2.08563	0.2V
45.7815	-2.09613	0.2V
45.7822	-2.09163	0.2V
45.7829	-2.11864	0.2V
45.7836	-2.10814	0.2V
45.7843	-2.12464	0.2V
45.785	-2.12614	0.2V
45.7857	-2.13365	0.2V
45.7863	-2.15015	0.2V
45.787	-2.13365	0.2V
45.7877	-2.14565	0.2V
45.7884	-2.14415	0.2V
45.7891	-2.16215	0.2V
45.7898	-2.18916	0.2V
45.7905	-2.17716	0.2V
45.7912	-2.18316	0.2V
45.7919	-2.17266	0.2V
[truncated: 4,025 more rows]

## Sheet: Fig. 2d
Time (Days)	Current density (mA m-2)	Applied potential
57.2905	-5.30017	0.1V
57.2912	-8.78927	0.1V
57.2919	-10.4929	0.1V
57.2926	-11.4956	0.1V
57.2933	-11.997	0.1V
57.294	-12.5802	0.1V
57.2947	-12.8718	0.1V
57.2954	-13.3374	0.1V
57.2961	-13.4551	0.1V
57.2968	-13.496	0.1V
57.2975	-13.7518	0.1V
57.2982	-13.7723	0.1V
57.2989	-13.7416	0.1V
57.2995	-14.0178	0.1V
57.3002	-14.1253	0.1V
57.3009	-14.0536	0.1V
57.3016	-14.0536	0.1V
57.3023	-14.0843	0.1V
57.303	-14.156	0.1V
57.3037	-14.2583	0.1V
57.3044	-14.1815	0.1V
57.3051	-14.3043	0.1V
57.3058	-14.2276	0.1V
57.3065	-14.2941	0.1V
57.3072	-14.3248	0.1V
57.3079	-14.3043	0.1V
57.3086	-14.1866	0.1V
57.3093	-14.3504	0.1V
57.31	-14.2736	0.1V
57.3107	-14.3299	0.1V
57.3114	-14.3094	0.1V
57.312	-14.3145	0.1V
57.3127	-14.2532	0.1V
57.3134	-14.2429	0.1V
57.3141	-14.2071	0.1V
57.3148	-14.3043	0.1V
57.3155	-14.2327	0.1V
57.3162	-14.1304	0.1V
57.3169	-14.2429	0.1V
57.3176	-14.1815	0.1V
57.3183	-14.1406	0.1V
57.319	-14.2685	0.1V
57.3197	-14.2378	0.1V
57.3204	-14.1969	0.1V
57.3211	-14.0894	0.1V
57.3218	-14.0332	0.1V
57.3225	-13.9615	0.1V
57.3232	-14.0997	0.1V
57.3239	-13.9615	0.1V
57.3245	-14.0025	0.1V
57.3252	-14.0946	0.1V
57.3259	-14.0025	0.1V
57.3266	-13.982	0.1V
57.3273	-13.9718	0.1V
57.328	-13.8592	0.1V
57.3287	-13.9002	0.1V
57.3294	-13.8797	0.1V
57.3301	-13.8439	0.1V
57.3308	-13.8899	0.1V
57.3315	-13.8081	0.1V
57.3322	-13.8336	0.1V
57.3329	-13.7825	0.1V
57.3336	-13.7467	0.1V
57.3343	-13.7671	0.1V
57.335	-13.7876	0.1V
57.3357	-13.7569	0.1V
57.3364	-13.6648	0.1V
57.337	-13.7978	0.1V
57.3377	-13.6137	0.1V
57.3384	-13.6802	0.1V
57.3391	-13.6239	0.1V
57.3398	-13.6955	0.1V
57.3405	-13.716	0.1V
57.3412	-13.5676	0.1V
57.3419	-13.5625	0.1V
57.3426	-13.675	0.1V
57.3433	-13.5727	0.1V
57.344	-13.5727	0.1V
57.3447	-13.6648	0.1V
57.3454	-13.5523	0.1V
57.3461	-13.4909	0.1V
57.3468	-13.496	0.1V
57.3475	-13.5267	0.1V
57.3482	-13.3937	0.1V
57.3489	-13.3937	0.1V
57.3495	-13.4653	0.1V
57.3502	-13.5318	0.1V
57.3509	-13.4499	0.1V
57.3516	-13.4602	0.1V
57.3523	-13.5011	0.1V
57.353	-13.4704	0.1V
57.3537	-13.3783	0.1V
57.3544	-13.3118	0.1V
57.3551	-13.4346	0.1V
57.3558	-13.496	0.1V
57.3565	-13.2709	0.1V
57.3572	-13.3783	0.1V
57.3579	-13.4755	0.1V
57.3586	-13.3527	0.1V
57.3593	-13.3323	0.1V
57.36	-13.4039	0.1V
57.3607	-13.3118	0.1V
57.3614	-13.3272	0.1V
57.362	-13.4346	0.1V
57.3627	-13.3118	0.1V
57.3634	-13.2402	0.1V
57.3641	-13.4141	0.1V
57.3648	-13.3118	0.1V
57.3655	-13.2913	0.1V
57.3662	-13.23	0.1V
57.3669	-13.2913	0.1V
57.3676	-13.23	0.1V
57.3683	-13.2555	0.1V
57.369	-13.189	0.1V
57.3697	-13.2504	0.1V
57.3704	-13.2402	0.1V
57.3711	-13.1941	0.1V
57.3718	-13.2402	0.1V
57.3725	-13.2607	0.1V
57.3732	-13.189	0.1V
57.3739	-13.2811	0.1V
57.3745	-13.1686	0.1V
57.3752	-13.189	0.1V
57.3759	-13.0918	0.1V
57.3766	-13.2197	0.1V
57.3773	-13.1993	0.1V
57.378	-13.2248	0.1V
57.3787	-13.2351	0.1V
57.3794	-13.1532	0.1V
57.3801	-13.2402	0.1V
57.3808	-13.056	0.1V
57.3815	-13.1072	0.1V
57.3822	-13.1993	0.1V
57.3829	-13.0969	0.1V
57.3836	-13.1174	0.1V
57.3843	-13.1123	0.1V
57.385	-13.1532	0.1V
57.3857	-13.1993	0.1V
57.3864	-13.0969	0.1V
57.387	-13.23	0.1V
57.3877	-13.1379	0.1V
57.3884	-13.0662	0.1V
57.3891	-13.0867	0.1V
57.3898	-13.1583	0.1V
57.3905	-13.1021	0.1V
57.3912	-13.0969	0.1V
57.3919	-13.0867	0.1V
57.3926	-13.1481	0.1V
57.3933	-13.2095	0.1V
57.394	-13.1276	0.1V
57.3947	-13.1839	0.1V
57.3954	-13.1072	0.1V
57.3961	-13.1021	0.1V
57.3968	-12.9128	0.1V
57.3975	-12.9537	0.1V
57.3982	-12.8514	0.1V
57.3989	-13.0458	0.1V
57.3995	-13.0611	0.1V
57.4002	-12.9844	0.1V
57.4009	-13.0611	0.1V
57.4016	-12.923	0.1V
57.4023	-12.9844	0.1V
57.403	-13.0867	0.1V
57.4037	-13.0049	0.1V
57.4044	-13.1072	0.1V
57.4051	-13.0407	0.1V
57.4058	-13.0969	0.1V
57.4065	-13.0151	0.1V
57.4072	-12.9946	0.1V
57.4079	-12.9537	0.1V
57.4086	-12.9435	0.1V
57.4093	-12.923	0.1V
57.41	-13.0253	0.1V
57.4107	-13.01	0.1V
57.4114	-13.0202	0.1V
57.412	-12.9435	0.1V
57.4127	-12.9742	0.1V
57.4134	-12.8309	0.1V
57.4141	-12.8104	0.1V
57.4148	-12.8002	0.1V
57.4155	-12.836	0.1V
57.4162	-12.9128	0.1V
57.4169	-12.8514	0.1V
57.4176	-12.8104	0.1V
57.4183	-12.79	0.1V
57.419	-12.7849	0.1V
57.4197	-12.8923	0.1V
57.4204	-12.8514	0.1V
57.4211	-12.8258	0.1V
57.4218	-12.8002	0.1V
57.4225	-12.8463	0.1V
57.4232	-12.8923	0.1V
57.4239	-12.7644	0.1V
57.4245	-12.8104	0.1V
57.4252	-12.7337	0.1V
57.4259	-12.8104	0.1V
57.4266	-12.6518	0.1V
57.4273	-12.7746	0.1V
57.428	-12.5802	0.1V
57.4287	-12.6314	0.1V
57.4294	-12.7081	0.1V
57.4301	-12.657	0.1V
57.4308	-12.5956	0.1V
57.4315	-12.6979	0.1V
57.4322	-12.5598	0.1V
57.4329	-12.5291	0.1V
57.4336	-12.4881	0.1V
57.4343	-12.5802	0.1V
57.435	-12.437	0.1V
57.4357	-12.4881	0.1V
57.4364	-12.396	0.1V
57.437	-12.4472	0.1V
57.4377	-12.4165	0.1V
57.4384	-12.4472	0.1V
57.4391	-12.4267	0.1V
57.4398	-12.4472	0.1V
57.4405	-12.304	0.1V
57.4412	-12.2323	0.1V
57.4419	-12.4114	0.1V
57.4426	-12.2323	0.1V
57.4433	-12.3142	0.1V
57.444	-12.3347	0.1V
57.4447	-12.3347	0.1V
57.4454	-12.2937	0.1V
57.4461	-12.2272	0.1V
57.4468	-12.2016	0.1V
57.4475	-12.2528	0.1V
57.4482	-12.2016	0.1V
57.4489	-12.1454	0.1V
57.4495	-12.1965	0.1V
57.4502	-12.263	0.1V
57.4509	-12.1556	0.1V
57.4516	-12.0226	0.1V
57.4523	-12.0584	0.1V
57.453	-12.263	0.1V
57.4537	-12.1658	0.1V
57.4544	-12.0123	0.1V
57.4551	-11.9561	0.1V
57.4558	-11.9407	0.1V
57.4565	-11.8896	0.1V
57.4572	-11.8179	0.1V
57.4579	-11.8384	0.1V
57.4586	-12.0993	0.1V
57.4593	-11.9714	0.1V
57.46	-11.8538	0.1V
57.4607	-11.9151	0.1V
57.4614	-11.8589	0.1V
57.462	-11.8691	0.1V
57.4627	-11.7566	0.1V
57.4634	-11.777	0.1V
57.4641	-11.7668	0.1V
57.4648	-11.6849	0.1V
57.4655	-11.5724	0.1V
57.4662	-11.5826	0.1V
57.4669	-11.511	0.1V
57.4676	-11.6747	0.1V
57.4683	-11.6031	0.1V
57.469	-11.7105	0.1V
57.4697	-11.6184	0.1V
57.4704	-11.557	0.1V
57.4711	-11.4905	0.1V
57.4718	-11.4701	0.1V
57.4725	-11.4598	0.1V
57.4732	-11.3012	0.1V
57.4739	-11.1989	0.1V
57.4745	-11.4138	0.1V
57.4752	-11.4701	0.1V
57.4759	-11.3882	0.1V
57.4766	-11.3626	0.1V
57.4773	-11.3268	0.1V
57.478	-11.2859	0.1V
57.4787	-11.1938	0.1V
57.4794	-11.1733	0.1V
57.4801	-11.1477	0.1V
57.4808	-11.1529	0.1V
57.4815	-11.025	0.1V
57.4822	-11.3166	0.1V
57.4829	-11.0608	0.1V
57.4836	-10.938	0.1V
57.4843	-11.1324	0.1V
57.485	-10.9789	0.1V
57.4857	-10.9636	0.1V
57.4864	-10.9022	0.1V
57.487	-10.8817	0.1V
57.4877	-10.9431	0.1V
57.4884	-10.7692	0.1V
57.4891	-10.9022	0.1V
57.4898	-10.851	0.1V
57.4905	-10.9789	0.1V
57.4912	-10.9636	0.1V
57.4919	-10.9022	0.1V
57.4926	-10.8817	0.1V
57.4933	-10.9431	0.1V
57.494	-10.7692	0.1V
57.4947	-10.9022	0.1V
57.4954	-10.851	0.1V
57.4961	-11.4701	0.1V
57.4968	-11.3882	0.1V
57.4975	-11.3626	0.1V
57.4982	-11.3268	0.1V
57.4989	-11.2859	0.1V
57.4995	-11.1938	0.1V
57.5002	-11.1733	0.1V
57.5009	-11.1477	0.1V
57.5016	-11.1529	0.1V
57.5023	-11.025	0.1V
57.503	-11.3166	0.1V
57.5037	-11.0608	0.1V
57.5044	-10.938	0.1V
57.5051	-11.1324	0.1V
57.5058	-11.8691	0.1V
57.5065	-11.7566	0.1V
57.5072	-13.8462	0.1V
57.5079	-13.7	0.1V
57.5086	-13.0538	0.1V
57.5093	-13.2538	0.1V
57.51	-13.0154	0.1V
57.5107	-12.4846	0.1V
57.5114	-12.1462	0.1V
57.512	-11.5077	0.1V
57.5127	-11.3923	0.1V
57.5134	-10.7231	0.1V
57.5141	-10.4308	0.1V
57.5148	-10.7077	0.1V
57.5155	-10	0.1V
57.5162	-10.0846	0.1V
57.5169	-8.91538	0.1V
57.5176	-8.73077	0.1V
57.5183	-9.34615	0.1V
57.519	-8.09231	0.1V
57.5197	-7.51385	0.1V
57.5204	-7.84615	0.1V
57.5211	-6.73769	0.1V
57.5218	-6.26538	0.1V
57.5225	-7.02615	0.1V
57.5232	-5.98769	0.1V
57.5239	-5.86462	0.1V
57.5245	-5.13462	0.1V
57.5252	-4.36846	0.1V
57.5259	-4.71308	0.1V
57.5266	-4.12231	0.1V
57.5273	-3.40769	0.1V
57.528	-3.53615	0.1V
57.5287	-2.34846	0.1V
57.5294	-1.51615	0.1V
57.5301	-3.22231	0.1V
57.5308	-2.53923	0.1V
57.5315	-1.14077	0.1V
57.5322	-0.642462	0.1V
57.5329	-1.29	0.1V
57.5336	-0.580769	0.1V
57.5343	-0.0770769	0.1V
57.535	-0.200461	0.1V
57.5357	0.981538	0.1V
57.5364	0.642462	0.1V
57.537	1.71154	0.1V
57.5377	2.16923	0.1V
57.5384	2.97077	0.1V
57.5391	3.04769	0.1V
57.5398	3.49	0.1V
57.5405	3.41769	0.1V
57.5412	4.48154	0.1V
57.5419	5.09308	0.1V
57.5426	5.54538	0.1V
57.5433	5.51	0.1V
57.544	6.38846	0.1V
57.5447	6.50692	0.1V
57.5454	7.13923	0.1V
57.5461	7.65308	0.1V
57.5468	8.13846	0.1V
57.5475	8.21538	0.1V
57.5482	8.5	0.1V
57.5489	9.6	0.1V
57.5495	9.7	0.1V
57.5502	10.4615	0.1V
57.5509	11.4	0.1V
57.5516	11.6231	0.1V
57.5523	11.4308	0.1V
57.553	12.0615	0.1V
57.5537	12.3846	0.1V
57.5544	12.1154	0.1V
57.5551	13.2846	0.1V
57.5558	13.6615	0.1V
57.5565	13.8385	0.1V
57.5572	15.8692	0.1V
57.5579	13.2231	0.1V
57.5586	15.5231	0.1V
57.5593	16.2846	0.1V
57.56	15.7462	0.1V
57.5607	15.9308	0.1V
57.5614	16	0.1V
57.562	17.0308	0.1V
57.5627	17.5	0.1V
57.5634	16.8154	0.1V
57.5641	16.8692	0.1V
57.5648	18.1923	0.1V
57.5655	18.5077	0.1V
57.5662	18.8231	0.1V
57.5669	18.7923	0.1V
57.5676	19.3077	0.1V
57.5683	20.3	0.1V
57.569	20.2	0.1V
57.5697	21.0615	0.1V
57.5704	22.4308	0.1V
57.5711	21.7231	0.1V
57.5718	21.9231	0.1V
57.5725	22.7462	0.1V
57.5732	22.4923	0.1V
57.5739	24.4308	0.1V
57.5745	24	0.1V
57.5752	22.6615	0.1V
57.5759	25.4846	0.1V
57.5766	23.4077	0.1V
57.5773	26.8154	0.1V
57.578	23.9462	0.1V
57.5787	25.7846	0.1V
57.5794	24.4923	0.1V
57.5801	26.1538	0.1V
57.5808	26.7077	0.1V
57.5815	27.5077	0.1V
57.5822	29.0385	0.1V
57.5829	30.9769	0.1V
57.5836	28.3385	0.1V
57.5843	28.7077	0.1V
57.585	28.1385	0.1V
57.5857	29.5	0.1V
57.5864	29.9	0.1V
57.587	29.6231	0.1V
57.5877	29.5923	0.1V
57.5884	30.3462	0.1V
57.5891	31.6154	0.1V
57.5898	31.5308	0.1V
57.5905	33.4	0.1V
57.5912	33.5615	0.1V
57.5919	34.5308	0.1V
57.5926	33.8462	0.1V
57.5933	34.2769	0.1V
57.594	34.4538	0.1V
57.5947	37.2077	0.1V
57.5954	35.3769	0.1V
57.5961	37.2154	0.1V
57.5968	34.5692	0.1V
57.5975	36.9	0.1V
57.5982	37.0154	0.1V
57.5989	39.2385	0.1V
57.5995	38.3923	0.1V
57.6002	42.1308	0.1V
57.6009	42.6692	0.1V
57.6016	44.4	0.1V
57.6023	44.7	0.1V
57.603	45.8462	0.1V
57.6037	46.2231	0.1V
57.6044	49.7462	0.1V
57.6051	50.9077	0.1V
57.6058	56.3077	0.1V
57.6065	60.6846	0.1V
57.6072	67.9846	0.1V
57.6079	69.8747	0.1V
57.6086	70.8476	0.1V
57.6093	72.7465	0.1V
57.61	75.0299	0.1V
57.6107	80.9378	0.1V
57.6114	82.7475	0.1V
57.612	86.8374	0.1V
57.6127	88.7464	0.1V
57.6134	90.2323	0.1V
57.6141	90.7364	0.1V
57.6148	91.9231	0.1V
57.6155	-95.8739	0.1V
57.6162	-87.5349	0.1V
57.6169	-83.6978	0.1V
57.6176	-81.4468	0.1V
57.6183	-79.9632	0.1V
57.619	-79.1958	0.1V
57.6197	-78.633	0.1V
57.6204	-77.4563	0.1V
57.6211	-77.5075	0.1V
57.6218	-76.7912	0.1V
57.6225	-76.9447	0.1V
57.6232	-75.9727	0.1V
57.6239	-75.4611	0.1V
57.6245	-75.9215	0.1V
57.6252	-75.3588	0.1V
57.6259	-75.2564	0.1V
57.6266	-75.1541	0.1V
57.6273	-74.3356	0.1V
57.628	-74.0286	0.1V
57.6287	-74.3867	0.1V
57.6294	-73.9774	0.1V
57.6301	-73.6193	0.1V
57.6308	-73.7216	0.1V
57.6315	-73.7216	0.1V
57.6322	-73.517	0.1V
57.6329	-73.21	0.1V
57.6336	-73.517	0.1V
57.6343	-72.5961	0.1V
57.635	-72.5961	0.1V
57.6357	-72.0334	0.1V
57.6364	-72.0845	0.1V
57.637	-72.0845	0.1V
57.6377	-71.8799	0.1V
57.6384	-71.931	0.1V
57.6391	-71.5729	0.1V
57.6398	-71.7264	0.1V
57.6405	-71.266	0.1V
57.6412	-71.5729	0.1V
57.6419	-71.6241	0.1V
57.6426	-71.3683	0.1V
57.6433	-71.1636	0.1V
57.644	-70.8567	0.1V
57.6447	-70.959	0.1V
57.6454	-70.3451	0.1V
57.6461	-70.7032	0.1V
57.6468	-70.4986	0.1V
57.6475	-70.9078	0.1V
57.6482	-70.7032	0.1V
57.6489	-70.6009	0.1V
57.6495	-70.652	0.1V
57.6502	-69.6288	0.1V
57.6509	-69.8335	0.1V
57.6516	-70.1404	0.1V
57.6523	-70.1916	0.1V
57.653	-70.0381	0.1V
57.6537	-69.987	0.1V
57.6544	-69.2196	0.1V
57.6551	-69.987	0.1V
57.6558	-69.7312	0.1V
57.6565	-69.3219	0.1V
57.6572	-69.5265	0.1V
57.6579	-69.1172	0.1V
57.6586	-68.9638	0.1V
57.6593	-69.3219	0.1V
57.66	-68.7591	0.1V
57.6607	-69.2707	0.1V
57.6614	-69.0149	0.1V
57.662	-68.9126	0.1V
57.6627	-68.8614	0.1V
57.6634	-68.1964	0.1V
57.6641	-69.0149	0.1V
57.6648	-68.7591	0.1V
57.6655	-68.094	0.1V
57.6662	-68.4522	0.1V
57.6669	-67.6848	0.1V
57.6676	-67.9406	0.1V
57.6683	-68.1452	0.1V
57.669	-67.7871	0.1V
57.6697	-68.0429	0.1V
57.6704	-68.2475	0.1V
57.6711	-67.9917	0.1V
57.6718	-67.9406	0.1V
57.6725	-67.7359	0.1V
57.6732	-68.094	0.1V
57.6739	-67.7359	0.1V
57.6745	-67.3266	0.1V
57.6752	-67.6336	0.1V
57.6759	-66.8662	0.1V
57.6766	-67.3266	0.1V
57.6773	-66.7639	0.1V
57.678	-67.6336	0.1V
57.6787	-66.8662	0.1V
57.6794	-66.5592	0.1V
57.6801	-67.0708	0.1V
57.6808	-66.7127	0.1V
57.6815	-66.5592	0.1V
57.6822	-66.7639	0.1V
57.6829	-66.9174	0.1V
57.6836	-66.3546	0.1V
57.6843	-66.6104	0.1V
57.685	-67.0708	0.1V
57.6857	-66.4569	0.1V
57.6864	-66.2011	0.1V
57.687	-66.2011	0.1V
57.6877	-66.5592	0.1V
57.6884	-66.5081	0.1V
57.6891	-65.8941	0.1V
57.6898	-66.4057	0.1V
57.6905	-66.0988	0.1V
57.6912	-66.5592	0.1V
57.6919	-66.0476	0.1V
57.6926	-66.15	0.1V
57.6933	-65.7918	0.1V
57.694	-65.9453	0.1V
57.6947	-66.0988	0.1V
57.6954	-65.6895	0.1V
57.6961	-65.9965	0.1V
57.6968	-65.843	0.1V
57.6975	-65.9453	0.1V
57.6982	-65.6895	0.1V
57.6989	-65.9453	0.1V
57.6995	-65.4337	0.1V
57.7002	-65.4849	0.1V
57.7009	-65.8941	0.1V
57.7016	-65.6384	0.1V
57.7023	-65.2802	0.1V
57.703	-65.4337	0.1V
57.7037	-65.0756	0.1V
57.7044	-65.0756	0.1V
57.7051	-65.1779	0.1V
57.7058	-65.3825	0.1V
57.7065	-65.1267	0.1V
57.7072	-65.1267	0.1V
57.7079	-64.8709	0.1V
57.7086	-64.7686	0.1V
57.7093	-65.3825	0.1V
57.71	-64.7686	0.1V
57.7107	-65.1267	0.1V
57.7114	-64.6663	0.1V
57.712	-65.0244	0.1V
57.7127	-65.1267	0.1V
57.7134	-64.9733	0.1V
57.7141	-64.9733	0.1V
57.7148	-65.1267	0.1V
57.7155	-64.5128	0.1V
57.7162	-64.9221	0.1V
57.7169	-65.0244	0.1V
57.7176	-64.4105	0.1V
57.7183	-64.257	0.1V
57.719	-64.7175	0.1V
57.7197	-64.5128	0.1V
57.7204	-64.5128	0.1V
57.7211	-64.6663	0.1V
57.7218	-64.8198	0.1V
57.7225	-64.5128	0.1V
57.7232	-64.3593	0.1V
57.7239	-64.6663	0.1V
57.7245	-64.7175	0.1V
57.7252	-64.257	0.1V
57.7259	-64.8198	0.1V
57.7266	-64.6151	0.1V
57.7273	-64.2059	0.1V
57.728	-64.6151	0.1V
57.7287	-65.0244	0.1V
57.7294	-64.564	0.1V
57.7301	-64.3082	0.1V
57.7308	-64.0524	0.1V
57.7315	-64.0524	0.1V
57.7322	-64.2059	0.1V
57.7329	-64.3593	0.1V
57.7336	-64.5128	0.1V
57.7343	-64.7175	0.1V
57.735	-64.7175	0.1V
57.7357	-64.4617	0.1V
57.7364	-64.5128	0.1V
57.737	-64.3593	0.1V
57.7377	-64.0524	0.1V
57.7384	-64.5128	0.1V
57.7391	-64.1547	0.1V
57.7398	-63.8989	0.1V
57.7405	-63.4385	0.1V
57.7412	-64.1035	0.1V
57.7419	-64.4105	0.1V
57.7426	-63.6431	0.1V
57.7433	-63.9501	0.1V
57.744	-64.1547	0.1V
57.7447	-63.7454	0.1V
57.7454	-64.0012	0.1V
57.7461	-64.1035	0.1V
57.7468	-64.3593	0.1V
57.7475	-63.4385	0.1V
57.7482	-63.9501	0.1V
57.7489	-63.7454	0.1V
57.7495	-64.3082	0.1V
57.7502	-63.8477	0.1V
57.7509	-64.0012	0.1V
57.7516	-63.9501	0.1V
57.7523	-63.8477	0.1V
57.753	-63.7454	0.1V
57.7537	-63.6943	0.1V
57.7544	-64.257	0.1V
57.7551	-63.8477	0.1V
57.7558	-64.2059	0.1V
57.7565	-63.8477	0.1V
57.7572	-64.0012	0.1V
57.7579	-63.6943	0.1V
57.7586	-63.8477	0.1V
57.7593	-63.6943	0.1V
57.76	-64.257	0.1V
57.7607	-63.8477	0.1V
57.7614	-63.8477	0.1V
57.762	-63.7454	0.1V
57.7627	-63.5408	0.1V
57.7634	-64.2059	0.1V
57.7641	-64.1547	0.1V
57.7648	-63.8989	0.1V
57.7655	-64.0012	0.1V
57.7662	-64.3593	0.1V
57.7669	-63.8477	0.1V
57.7676	-63.6943	0.1V
57.7683	-64.0012	0.1V
57.769	-63.8477	0.1V
57.7697	-63.9501	0.1V
57.7704	-63.6431	0.1V
57.7711	-63.7454	0.1V
57.7718	-63.7966	0.1V
57.7725	-64.1035	0.1V
57.7732	-64.0524	0.1V
57.7739	-63.9501	0.1V
57.7745	-63.6431	0.1V
57.7752	-63.8477	0.1V
57.7759	-63.7966	0.1V
57.7766	-64.2059	0.1V
57.7773	-64.257	0.1V
57.778	-64.257	0.1V
57.7787	-64.2059	0.1V
57.7794	-64.1035	0.1V
57.7801	-63.6943	0.1V
57.7808	-64.0012	0.1V
57.7815	-64.6151	0.1V
57.7822	-64.257	0.1V
57.7829	-64.0012	0.1V
57.7836	-64.6663	0.1V
57.7843	-64.1035	0.1V
57.785	-64.1547	0.1V
57.7857	-64.3082	0.1V
57.7864	-64.1035	0.1V
57.787	-64.1547	0.1V
57.7877	-64.5128	0.1V
57.7884	-64.2059	0.1V
57.7891	-64.1547	0.1V
57.7898	-63.8989	0.1V
57.7905	-63.9501	0.1V
57.7912	-64.2059	0.1V
57.7919	-64.1547	0.1V
57.7926	-64.3593	0.1V
57.7933	-64.1547	0.1V
57.794	-64.0012	0.1V
57.7947	-64.3593	0.1V
57.7954	-64.2059	0.1V
57.7961	-64.4617	0.1V
57.7968	-64.0012	0.1V
57.7975	-64.7686	0.1V
57.7982	-63.8989	0.1V
57.7989	-64.1547	0.1V
57.7995	-64.0012	0.1V
57.8002	-63.5919	0.1V
57.8009	-64.1547	0.1V
57.8016	-64.0524	0.1V
57.8023	-64.4105	0.1V
57.803	-64.4617	0.1V
57.8037	-64.6151	0.1V
57.8044	-65.0244	0.1V
57.8051	-64.4105	0.1V
57.8058	-64.257	0.1V
57.8065	-64.4105	0.1V
57.8072	-64.6663	0.1V
57.8079	-64.564	0.1V
57.8086	-64.6151	0.1V
57.8093	-64.1035	0.1V
57.81	-64.7175	0.1V
57.8107	-64.4105	0.1V
57.8114	-64.4617	0.1V
57.812	-64.6151	0.1V
57.8127	-64.257	0.1V
57.8134	-64.7686	0.1V
57.8141	-64.564	0.1V
57.8148	-64.5128	0.1V
57.8155	-64.6151	0.1V
57.8162	-64.3082	0.1V
57.8169	-64.6663	0.1V
57.8176	-64.7175	0.1V
57.8183	-64.564	0.1V
57.819	-64.0524	0.1V
57.8197	-64.6663	0.1V
57.8204	-64.257	0.1V
57.8211	-64.8198	0.1V
57.8218	-64.7686	0.1V
57.8225	-64.3082	0.1V
57.8232	-64.3593	0.1V
57.8239	-64.3593	0.1V
57.8245	-64.7175	0.1V
57.8252	-64.257	0.1V
57.8259	-64.4105	0.1V
57.8266	-64.6151	0.1V
57.8273	-64.5128	0.1V
57.828	-64.8709	0.1V
57.8287	-64.7175	0.1V
57.8294	-64.3593	0.1V
57.8301	-64.0524	0.1V
57.8308	-64.564	0.1V
57.8315	-64.9733	0.1V
57.8322	-64.4105	0.1V
57.8329	-64.9733	0.1V
57.8336	-64.6151	0.1V
57.8343	-64.4617	0.1V
57.835	-64.7686	0.1V
57.8357	-64.1035	0.1V
57.8364	-64.5128	0.1V
57.837	-64.5128	0.1V
57.8377	-64.8198	0.1V
57.8384	-64.6663	0.1V
57.8391	-64.7175	0.1V
57.8398	-64.9221	0.1V
57.8405	-64.4617	0.1V
57.8412	-64.6663	0.1V
57.8419	-64.6151	0.1V
57.8426	-64.4617	0.1V
57.8433	-64.6151	0.1V
57.844	-64.6151	0.1V
57.8447	-64.7686	0.1V
57.8454	-64.257	0.1V
57.8461	-64.257	0.1V
57.8468	-64.6663	0.1V
57.8475	-64.564	0.1V
57.8482	-64.4105	0.1V
57.8489	-64.6663	0.1V
57.8495	-65.0756	0.1V
57.8502	-64.4617	0.1V
57.8509	-64.9733	0.1V
57.8516	-64.7686	0.1V
57.8523	-64.6663	0.1V
57.853	-64.4105	0.1V
57.8537	-65.3825	0.1V
57.8544	-65.1267	0.1V
57.8551	-64.7175	0.1V
57.8558	-64.8198	0.1V
57.8565	-64.9221	0.1V
57.8572	-64.7686	0.1V
57.8579	-65.0756	0.1V
57.8586	-65.0756	0.1V
57.8593	-64.7686	0.1V
57.86	-65.3314	0.1V
57.8607	-64.9221	0.1V
57.8614	-65.0244	0.1V
57.862	-64.7686	0.1V
57.8627	-65.4849	0.1V
57.8634	-65.2291	0.1V
57.8641	-65.2291	0.1V
57.8648	-64.9733	0.1V
57.8655	-65.1779	0.1V
57.8662	-64.7175	0.1V
57.8669	-65.1267	0.1V
57.8676	-65.0244	0.1V
57.8683	-65.1779	0.1V
57.869	-64.8709	0.1V
57.8697	-65.4337	0.1V
57.8704	-64.8709	0.1V
57.8711	-65.0244	0.1V
57.8718	-65.3825	0.1V
57.8725	-64.9733	0.1V
57.8732	-65.0244	0.1V
57.8739	-65.1267	0.1V
57.8745	-64.9221	0.1V
57.8752	-65.1267	0.1V
57.8759	-65.2291	0.1V
57.8766	-64.9733	0.1V
57.8773	-64.8198	0.1V
57.878	-64.7175	0.1V
57.8787	-65.0756	0.1V
57.8794	-65.0756	0.1V
57.8801	-65.1779	0.1V
57.8808	-64.8198	0.1V
57.8815	-64.7686	0.1V
57.8822	-64.6151	0.1V
57.8829	-64.9733	0.1V
57.8836	-65.1779	0.1V
57.8843	-65.0244	0.1V
57.885	-65.1267	0.1V
57.8857	-64.6663	0.1V
57.8864	-65.1779	0.1V
57.887	-64.8198	0.1V
57.8877	-64.8709	0.1V
57.8884	-64.9221	0.1V
57.8891	-64.5128	0.1V
57.8898	-64.7175	0.1V
57.8905	-64.6151	0.1V
57.8912	-64.7175	0.1V
57.8919	-64.8198	0.1V
57.8926	-64.5128	0.1V
57.8933	-64.4105	0.1V
57.894	-64.564	0.1V
57.8947	-65.3825	0.1V
57.8954	-64.2059	0.1V
57.8961	-65.0244	0.1V
57.8968	-64.9221	0.1V
57.8975	-64.9733	0.1V
57.8982	-64.9733	0.1V
57.8989	-64.4105	0.1V
57.8995	-64.6663	0.1V
57.9002	-64.5128	0.1V
57.9009	-64.7686	0.1V
57.9016	-64.6151	0.1V
57.9023	-64.3593	0.1V
57.903	-65.1779	0.1V
57.9037	-64.4617	0.1V
57.9044	-64.7175	0.1V
57.9051	-64.4617	0.1V
57.9058	-64.7175	0.1V
57.9065	-64.564	0.1V
57.9072	-64.8198	0.1V
57.9079	-65.0756	0.1V
57.9086	-64.4105	0.1V
57.9093	-64.7686	0.1V
57.91	-64.4617	0.1V
57.9107	-65.2802	0.1V
57.9114	-64.3082	0.1V
57.912	-64.3082	0.1V
57.9127	-64.4617	0.1V
57.9134	-64.4105	0.1V
57.9141	-64.2059	0.1V
57.9148	-64.1547	0.1V
57.9155	-63.8989	0.1V
57.9162	-64.1547	0.1V
57.9169	-64.257	0.1V
57.9176	-64.6151	0.1V
57.9183	-64.3082	0.1V
57.919	-64.1035	0.1V
57.9197	-64.2059	0.1V
57.9204	-64.0524	0.1V
57.9211	-64.3082	0.1V
57.9218	-64.1035	0.1V
57.9225	-64.257	0.1V
57.9232	-64.2059	0.1V
57.9239	-63.8477	0.1V
57.9245	-64.0524	0.1V
57.9252	-64.1547	0.1V
57.9259	-63.8477	0.1V
57.9266	-63.5919	0.1V
57.9273	-64.0524	0.1V
57.928	-63.9501	0.1V
57.9287	-63.8477	0.1V
57.9294	-63.9501	0.1V
57.9301	-63.8989	0.1V
57.9308	-63.8989	0.1V
57.9315	-63.8989	0.1V
57.9322	-64.0012	0.1V
57.9329	-63.7454	0.1V
57.9336	-63.7966	0.1V
57.9343	-63.9501	0.1V
57.935	-64.0524	0.1V
57.9357	-63.6943	0.1V
57.9364	-63.8989	0.1V
57.937	-63.8989	0.1V
57.9377	-63.5919	0.1V
57.9384	-63.6431	0.1V
57.9391	-63.8989	0.1V
57.9398	-64.0012	0.1V
57.9405	-63.1827	0.1V
57.9412	-63.3873	0.1V
57.9419	-63.7966	0.1V
57.9426	-63.4896	0.1V
57.9433	-63.8477	0.1V
57.944	-63.6943	0.1V
57.9447	-63.6431	0.1V
57.9454	-63.6431	0.1V
57.9461	-63.6943	0.1V
57.9468	-63.6431	0.1V
57.9475	-63.6431	0.1V
57.9482	-63.3873	0.1V
57.9489	-63.7966	0.1V
57.9495	-63.7454	0.1V
57.9502	-63.2338	0.1V
57.9509	-63.2338	0.1V
57.9516	-63.2338	0.1V
57.9523	-62.8757	0.1V
57.953	-63.1827	0.1V
57.9537	-63.4896	0.1V
57.9544	-63.1315	0.1V
57.9551	-63.1827	0.1V
57.9558	-63.0803	0.1V
57.9565	-63.3361	0.1V
57.9572	-62.9269	0.1V
57.9579	-63.1827	0.1V
57.9586	-62.6199	0.1V
57.9593	-63.0292	0.1V
57.96	-62.978	0.1V
57.9607	-62.9269	0.1V
57.9614	-62.8757	0.1V
57.962	-62.5176	0.1V
57.9627	-62.978	0.1V
57.9634	-62.978	0.1V
57.9641	-62.6711	0.1V
57.9648	-62.8245	0.1V
57.9655	-62.9269	0.1V
57.9662	-62.6711	0.1V
57.9669	-62.8757	0.1V
57.9676	-62.6711	0.1V
57.9683	-62.3641	0.1V
57.969	-62.978	0.1V
57.9697	-63.0292	0.1V
57.9704	-62.4153	0.1V
57.9711	-62.6199	0.1V
57.9718	-62.9269	0.1V
57.9725	-62.5176	0.1V
57.9732	-62.5176	0.1V
57.9739	-62.2106	0.1V
57.9745	-62.6199	0.1V
57.9752	-62.5176	0.1V
57.9759	-62.7222	0.1V
57.9766	-62.5176	0.1V
57.9773	-62.6711	0.1V
57.978	-62.4664	0.1V
57.9787	-62.1083	0.1V
57.9794	-62.1083	0.1V
57.9801	-62.1595	0.1V
57.9808	-62.6199	0.1V
57.9815	-62.1595	0.1V
57.9822	-62.3641	0.1V
57.9829	-61.9037	0.1V
57.9836	-61.8013	0.1V
57.9843	-62.0571	0.1V
57.985	-61.9037	0.1V
57.9857	-62.0571	0.1V
57.9864	-61.9548	0.1V
57.987	-61.7502	0.1V
57.9877	-62.2106	0.1V
57.9884	-61.699	0.1V
57.9891	-61.8013	0.1V
57.9898	-62.006	0.1V
57.9905	-62.1595	0.1V
57.9912	-62.1083	0.1V
57.9919	-61.5455	0.1V
57.9926	-61.5455	0.1V
57.9933	-61.5455	0.1V
57.994	-61.5455	0.1V
57.9947	-61.8525	0.1V
57.9954	-61.9548	0.1V
57.9961	-61.9548	0.1V
57.9968	-61.8013	0.1V
57.9975	-61.0851	0.1V
57.9982	-61.5967	0.1V
57.9989	-61.5967	0.1V
57.9995	-62.006	0.1V
58.0002	-62.1083	0.1V
58.0009	-61.2386	0.1V
58.0016	-61.2386	0.1V
58.0023	-60.9316	0.1V
58.003	-60.9828	0.1V
58.0037	-61.4432	0.1V
58.0044	-61.3409	0.1V
58.0051	-61.2386	0.1V
58.0058	-61.0339	0.1V
58.0065	-60.7781	0.1V
58.0072	-61.2897	0.1V
58.0079	-61.3409	0.1V
58.0086	-61.4432	0.1V
58.0093	-61.2386	0.1V
58.01	-61.0851	0.1V
58.0107	-61.0851	0.1V
58.0114	-60.727	0.1V
58.012	-61.0851	0.1V
58.0127	-60.9828	0.1V
58.0134	-60.6247	0.1V
58.0141	-60.6247	0.1V
58.0148	-60.8293	0.1V
58.0155	-60.6247	0.1V
58.0162	-60.42	0.1V
58.0169	-61.4944	0.1V
58.0176	-61.0339	0.1V
58.0183	-60.2665	0.1V
58.019	-60.3177	0.1V
58.0197	-60.6247	0.1V
58.0204	-60.0619	0.1V
58.0211	-60.9316	0.1V
58.0218	-60.727	0.1V
58.0225	-59.8573	0.1V
58.0232	-60.0107	0.1V
58.0239	-59.9596	0.1V
58.0245	-60.5223	0.1V
58.0252	-59.9084	0.1V
58.0259	-60.1131	0.1V
58.0266	-60.0107	0.1V
58.0273	-60.3689	0.1V
58.028	-59.7038	0.1V
58.0287	-60.1131	0.1V
58.0294	-60.3689	0.1V
58.0301	-60.3177	0.1V
58.0308	-59.7549	0.1V
58.0315	-59.8061	0.1V
58.0322	-59.8573	0.1V
58.0329	-59.6015	0.1V
58.0336	-59.8573	0.1V
58.0343	-60.0107	0.1V
58.035	-60.0619	0.1V
58.0357	-60.0107	0.1V
58.0364	-59.448	0.1V
58.037	-59.3457	0.1V
58.0377	-59.7549	0.1V
58.0384	-59.9084	0.1V
58.0391	-59.3457	0.1V
58.0398	-59.141	0.1V
58.0405	-59.2945	0.1V
58.0412	-58.9875	0.1V
58.0419	-59.3968	0.1V
58.0426	-59.0387	0.1V
58.0433	-59.0899	0.1V
58.044	-58.9875	0.1V
58.0447	-59.2433	0.1V
58.0454	-59.141	0.1V
58.0461	-58.6294	0.1V
58.0468	-59.6526	0.1V
58.0475	-58.7317	0.1V
58.0482	-58.5271	0.1V
58.0489	-58.6806	0.1V
58.0495	-58.8852	0.1V
58.0502	-58.6294	0.1V
58.0509	-58.4759	0.1V
58.0516	-58.8341	0.1V
58.0523	-58.6294	0.1V
58.053	-59.0387	0.1V
58.0537	-58.7317	0.1V
58.0544	-58.3225	0.1V
58.0551	-58.6294	0.1V
58.0558	-58.3225	0.1V
58.0565	-58.3225	0.1V
58.0572	-58.2201	0.1V
58.0579	-58.0155	0.1V
58.0586	-58.3225	0.1V
58.0593	-58.0155	0.1V
58.06	-58.2201	0.1V
58.0607	-58.1178	0.1V
58.0614	-57.7085	0.1V
58.062	-57.8109	0.1V
58.0627	-57.4016	0.1V
58.0634	-57.6574	0.1V
58.0641	-57.6574	0.1V
58.0648	-57.7085	0.1V
58.0655	-57.862	0.1V
58.0662	-57.7085	0.1V
58.0669	-57.8109	0.1V
58.0676	-57.2481	0.1V
58.0683	-57.1458	0.1V
58.069	-57.3504	0.1V
58.0697	-57.1458	0.1V
58.0704	-57.2481	0.1V
58.0711	-57.2481	0.1V
58.0718	-57.4527	0.1V
58.0725	-57.3504	0.1V
58.0732	-56.6853	0.1V
58.0739	-56.6342	0.1V
58.0745	-57.1458	0.1V
58.0752	-57.2481	0.1V
58.0759	-56.9923	0.1V
58.0766	-56.5319	0.1V
58.0773	-57.0946	0.1V
58.078	-56.6853	0.1V
58.0787	-56.6853	0.1V
58.0794	-56.5319	0.1V
58.0801	-56.6342	0.1V
58.0808	-56.4295	0.1V
58.0815	-55.8668	0.1V
58.0822	-56.3272	0.1V
58.0829	-55.8156	0.1V
58.0836	-56.2249	0.1V
58.0843	-56.4807	0.1V
58.085	-56.4295	0.1V
57.2905	1.42683	0.2V
57.2912	-2.09881	0.2V
57.2919	-3.66623	0.2V
57.2926	-4.73686	0.2V
57.2933	-5.54902	0.2V
57.294	-6.01075	0.2V
57.2947	-6.50546	0.2V
57.2954	-6.76518	0.2V
57.2961	-7.02903	0.2V
57.2968	-7.25165	0.2V
57.2975	-7.43304	0.2V
57.2982	-7.60207	0.2V
57.2989	-7.72163	0.2V
57.2995	-7.79171	0.2V
57.3002	-7.88241	0.2V
57.3009	-7.91951	0.2V
57.3016	-7.98135	0.2V
57.3023	-7.93188	0.2V
57.303	-8.09678	0.2V
57.3037	-8.11327	0.2V
57.3044	-8.12564	0.2V
57.3051	-8.18748	0.2V
57.3058	-8.22871	0.2V
57.3065	-8.19572	0.2V
57.3072	-8.1916	0.2V
57.3079	-8.19572	0.2V
57.3086	-8.17099	0.2V
57.3093	-8.29467	0.2V
57.31	-8.17511	0.2V
57.3107	-8.2452	0.2V
57.3114	-8.3194	0.2V
57.312	-8.29879	0.2V
57.3127	-8.22458	0.2V
57.3134	-8.29467	0.2V
57.3141	-8.2452	0.2V
57.3148	-8.23283	0.2V
57.3155	-8.17923	0.2V
57.3162	-8.22871	0.2V
57.3169	-8.17099	0.2V
57.3176	-8.17511	0.2V
57.3183	-8.21221	0.2V
57.319	-8.17099	0.2V
57.3197	-8.18336	0.2V
57.3204	-8.15862	0.2V
57.3211	-8.23283	0.2V
57.3218	-8.17099	0.2V
57.3225	-8.09678	0.2V
57.3232	-8.10915	0.2V
57.3239	-8.12564	0.2V
57.3245	-8.09678	0.2V
57.3252	-8.12976	0.2V
57.3259	-8.09678	0.2V
57.3266	-8.14213	0.2V
57.3273	-8.01433	0.2V
57.328	-7.98959	0.2V
57.3287	-7.9731	0.2V
57.3294	-7.98135	0.2V
57.3301	-8.00196	0.2V
57.3308	-8.05556	0.2V
57.3315	-7.94012	0.2V
57.3322	-7.99784	0.2V
57.3329	-7.8082	0.2V
57.3336	-7.90302	0.2V
57.3343	-7.92776	0.2V
57.335	-7.88653	0.2V
57.3357	-7.84943	0.2V
57.3364	-7.84943	0.2V
57.337	-7.89065	0.2V
57.3377	-7.75873	0.2V
57.3384	-7.82057	0.2V
57.3391	-7.8989	0.2V
57.3398	-7.83294	0.2V
57.3405	-7.87004	0.2V
57.3412	-7.79583	0.2V
57.3419	-7.84943	0.2V
57.3426	-7.80408	0.2V
57.3433	-7.79171	0.2V
57.344	-7.83294	0.2V
57.3447	-7.7711	0.2V
57.3454	-7.77934	0.2V
57.3461	-7.70926	0.2V
57.3468	-7.66391	0.2V
57.3475	-7.69277	0.2V
57.3482	-7.77522	0.2V
57.3489	-7.71338	0.2V
57.3495	-7.65979	0.2V
57.3502	-7.71338	0.2V
57.3509	-7.67215	0.2V
57.3516	-7.56497	0.2V
57.3523	-7.60619	0.2V
57.353	-7.63093	0.2V
57.3537	-7.5526	0.2V
57.3544	-7.61444	0.2V
57.3551	-7.70101	0.2V
57.3558	-7.58146	0.2V
57.3565	-7.56084	0.2V
57.3572	-7.47839	0.2V
57.3579	-7.61444	0.2V
57.3586	-7.59795	0.2V
57.3593	-7.51962	0.2V
57.36	-7.49076	0.2V
57.3607	-7.46602	0.2V
57.3614	-7.54848	0.2V
57.362	-7.48252	0.2V
57.3627	-7.53611	0.2V
57.3634	-7.48252	0.2V
57.3641	-7.49076	0.2V
57.3648	-7.49901	0.2V
57.3655	-7.48664	0.2V
57.3662	-7.67215	0.2V
57.3669	-7.40006	0.2V
57.3676	-7.44541	0.2V
57.3683	-7.40831	0.2V
57.369	-7.43304	0.2V
57.3697	-7.45778	0.2V
57.3704	-7.54435	0.2V
57.3711	-7.37533	0.2V
57.3718	-7.52374	0.2V
57.3725	-7.3877	0.2V
57.3732	-7.38357	0.2V
57.3739	-7.37945	0.2V
57.3745	-7.52374	0.2V
57.3752	-7.38357	0.2V
57.3759	-7.43304	0.2V
57.3766	-7.53199	0.2V
57.3773	-7.35884	0.2V
57.378	-7.44541	0.2V
57.3787	-7.45778	0.2V
57.3794	-7.60207	0.2V
57.3801	-7.41655	0.2V
57.3808	-7.40006	0.2V
57.3815	-7.42068	0.2V
57.3822	-7.27226	0.2V
57.3829	-7.30524	0.2V
57.3836	-7.45778	0.2V
57.3843	-7.35471	0.2V
57.385	-7.5155	0.2V
57.3857	-7.4248	0.2V
57.3864	-7.32586	0.2V
57.387	-7.31761	0.2V
57.3877	-7.32586	0.2V
57.3884	-7.45778	0.2V
57.3891	-7.35059	0.2V
57.3898	-7.32586	0.2V
57.3905	-7.3712	0.2V
57.3912	-7.35884	0.2V
57.3919	-7.37533	0.2V
57.3926	-7.30112	0.2V
57.3933	-7.36296	0.2V
57.394	-7.32998	0.2V
57.3947	-7.40419	0.2V
57.3954	-7.41655	0.2V
57.3961	-7.40006	0.2V
57.3968	-7.35059	0.2V
57.3975	-7.37533	0.2V
57.3982	-7.36296	0.2V
57.3989	-7.40831	0.2V
57.3995	-7.41655	0.2V
57.4002	-7.36296	0.2V
57.4009	-7.35884	0.2V
57.4016	-7.44953	0.2V
57.4023	-7.45778	0.2V
57.403	-7.51137	0.2V
57.4037	-7.44129	0.2V
57.4044	-7.47839	0.2V
57.4051	-7.44129	0.2V
57.4058	-7.46602	0.2V
57.4065	-7.47427	0.2V
57.4072	-7.30524	0.2V
57.4079	-7.3341	0.2V
57.4086	-7.49901	0.2V
57.4093	-7.44953	0.2V
57.41	-7.45778	0.2V
57.4107	-7.4248	0.2V
57.4114	-7.44129	0.2V
57.412	-7.43304	0.2V
57.4127	-7.3341	0.2V
57.4134	-7.28051	0.2V
57.4141	-7.36708	0.2V
57.4148	-7.36708	0.2V
57.4155	-7.44953	0.2V
57.4162	-7.32586	0.2V
57.4169	-7.40831	0.2V
57.4176	-7.2434	0.2V
57.4183	-7.36708	0.2V
57.419	-7.36708	0.2V
57.4197	-7.37533	0.2V
57.4204	-7.43304	0.2V
57.4211	-7.30112	0.2V
57.4218	-7.35884	0.2V
57.4225	-7.44953	0.2V
57.4232	-7.34235	0.2V
57.4239	-7.21867	0.2V
57.4245	-7.30112	0.2V
57.4252	-7.44129	0.2V
57.4259	-7.21455	0.2V
57.4266	-7.29288	0.2V
57.4273	-7.2434	0.2V
57.428	-7.22279	0.2V
57.4287	-7.25989	0.2V
57.4294	-7.22691	0.2V
57.4301	-7.17744	0.2V
57.4308	-7.16507	0.2V
57.4315	-7.26814	0.2V
57.4322	-7.15683	0.2V
57.4329	-7.04964	0.2V
57.4336	-7.10736	0.2V
57.4343	-7.05789	0.2V
57.435	-7.0414	0.2V
57.4357	-7.13622	0.2V
57.4364	-7.31349	0.2V
57.437	-7.26402	0.2V
57.4377	-7.09087	0.2V
57.4384	-7.07438	0.2V
57.4391	-7.09087	0.2V
57.4398	-6.9507	0.2V
57.4405	-7.04964	0.2V
57.4412	-6.97544	0.2V
57.4419	-7.15271	0.2V
57.4426	-7.08262	0.2V
57.4433	-6.95895	0.2V
57.444	-7.02078	0.2V
57.4447	-7.04552	0.2V
57.4454	-7.05376	0.2V
57.4461	-6.80229	0.2V
57.4468	-7.03315	0.2V
57.4475	-6.97131	0.2V
57.4482	-6.94245	0.2V
57.4489	-6.88886	0.2V
57.4495	-6.96719	0.2V
57.4502	-6.94245	0.2V
57.4509	-6.87649	0.2V
57.4516	-6.86	0.2V
57.4523	-6.72808	0.2V
57.453	-6.77343	0.2V
57.4537	-6.90947	0.2V
57.4544	-6.82702	0.2V
57.4551	-6.75282	0.2V
57.4558	-6.76518	0.2V
57.4565	-6.62089	0.2V
57.4572	-6.69098	0.2V
57.4579	-6.69922	0.2V
57.4586	-6.64563	0.2V
57.4593	-6.79404	0.2V
57.46	-6.77755	0.2V
57.4607	-6.65387	0.2V
57.4614	-6.59616	0.2V
57.462	-6.54256	0.2V
57.4627	-6.4766	0.2V
57.4634	-6.67036	0.2V
57.4641	-6.57554	0.2V
57.4648	-6.6951	0.2V
57.4655	-6.44362	0.2V
57.4662	-6.50546	0.2V
57.4669	-6.57967	0.2V
57.4676	-6.39415	0.2V
57.4683	-6.52607	0.2V
57.469	-6.32407	0.2V
57.4697	-6.39415	0.2V
57.4704	-6.51783	0.2V
57.4711	-6.31994	0.2V
57.4718	-6.29108	0.2V
57.4725	-6.24574	0.2V
57.4732	-6.33643	0.2V
57.4739	-6.25398	0.2V
57.4745	-6.41476	0.2V
57.4752	-6.34056	0.2V
57.4759	-6.36529	0.2V
57.4766	-6.31994	0.2V
57.4773	-6.14679	0.2V
57.478	-6.16328	0.2V
57.4787	-6.21275	0.2V
57.4794	-6.26223	0.2V
57.4801	-6.08908	0.2V
57.4808	-6.06434	0.2V
57.4815	-6.02724	0.2V
57.4822	-6.15916	0.2V
57.4829	-6.07259	0.2V
57.4836	-6.06434	0.2V
57.4843	-6.0561	0.2V
57.485	-5.94891	0.2V
57.4857	-5.97777	0.2V
57.4864	-5.89119	0.2V
57.487	-5.93242	0.2V
57.4877	-6.02312	0.2V
57.4884	-5.89944	0.2V
57.4891	-5.91593	0.2V
57.4898	-5.88707	0.2V
57.4905	-5.94891	0.2V
57.4912	-5.97777	0.2V
57.4919	-5.89119	0.2V
57.4926	-5.93242	0.2V
57.4933	-6.02312	0.2V
57.494	-5.89944	0.2V
57.4947	-5.91593	0.2V
57.4954	-5.88707	0.2V
57.4961	-6.34056	0.2V
57.4968	-6.36529	0.2V
57.4975	-6.31994	0.2V
57.4982	-6.14679	0.2V
57.4989	-6.16328	0.2V
57.4995	-6.21275	0.2V
57.5002	-6.26223	0.2V
57.5009	-6.08908	0.2V
57.5016	-6.06434	0.2V
57.5023	-6.02724	0.2V
57.503	-6.15916	0.2V
57.5037	-6.07259	0.2V
57.5044	-6.06434	0.2V
57.5051	-6.0561	0.2V
57.5058	-6.54256	0.2V
57.5065	-6.4766	0.2V
57.5072	-3.73064	0.2V
57.5079	-3.5007	0.2V
57.5086	-3.00365	0.2V
57.5093	-2.60367	0.2V
57.51	-2.30007	0.2V
57.5107	-2.09285	0.2V
57.5114	-2.05636	0.2V
57.512	-1.62815	0.2V
57.5127	-1.34796	0.2V
57.5134	-1.08085	0.2V
57.5141	-0.574983	0.2V
57.5148	-0.432407	0.2V
57.5155	-0.0782065	0.2V
57.5162	-0.0919752	0.2V
57.5169	0.455401	0.2V
57.5176	1.00718	0.2V
57.5183	0.73112	0.2V
57.519	1.43057	0.2V
57.5197	1.4767	0.2V
57.5204	1.87186	0.2V
57.5211	2.51142	0.2V
57.5218	2.41022	0.2V
57.5225	2.66769	0.2V
57.5232	3.21087	0.2V
57.5239	3.53719	0.2V
57.5245	4.05696	0.2V
57.5252	3.99294	0.2V
57.5259	4.53542	0.2V
57.5266	4.58155	0.2V
57.5273	5.03661	0.2V
57.528	5.37256	0.2V
57.5287	5.6025	0.2V
57.5294	6.80795	0.2V
57.5301	6.68817	0.2V
57.5308	7.10467	0.2V
57.5315	7.56592	0.2V
57.5322	8.45401	0.2V
57.5329	7.97899	0.2V
57.5336	8.65365	0.2V
57.5343	8.87395	0.2V
57.535	9.40405	0.2V
57.5357	9.15621	0.2V
57.5364	10.0443	0.2V
57.537	10.4298	0.2V
57.5377	10.8498	0.2V
57.5384	10.9255	0.2V
57.5391	12.1234	0.2V
57.5398	11.3867	0.2V
57.5405	11.607	0.2V
57.5412	13.2593	0.2V
57.5419	12.2748	0.2V
57.5426	12.4125	0.2V
57.5433	12.6397	0.2V
57.544	14.1336	0.2V
57.5447	13.3419	0.2V
57.5454	14.0579	0.2V
57.5461	14.6155	0.2V
57.5468	15.3453	0.2V
57.5475	14.7945	0.2V
57.5482	15.7583	0.2V
57.5489	15.7239	0.2V
57.5495	17.3555	0.2V
57.5502	16.3091	0.2V
57.5509	16.7221	0.2V
57.5516	17.6791	0.2V
57.5523	17.8305	0.2V
57.553	18.1816	0.2V
57.5537	18.6704	0.2V
57.5544	18.9527	0.2V
57.5551	19.4346	0.2V
57.5558	18.6085	0.2V
57.5565	20.6738	0.2V
57.5572	20.2676	0.2V
57.5579	20.2676	0.2V
57.5586	20.6118	0.2V
57.5593	22.8217	0.2V
57.56	22.1814	0.2V
57.5607	22.2365	0.2V
57.5614	22.1264	0.2V
57.562	23.0282	0.2V
57.5627	21.3897	0.2V
57.5634	23.1453	0.2V
57.5641	23.2623	0.2V
57.5648	24.7218	0.2V
57.5655	24.9834	0.2V
57.5662	24.8319	0.2V
57.5669	25.3414	0.2V
57.5676	26.2363	0.2V
57.5683	27.0762	0.2V
57.569	26.4979	0.2V
57.5697	27.0074	0.2V
57.5704	27.4067	0.2V
57.5711	27.2139	0.2V
57.5718	27.4273	0.2V
57.5725	28.1915	0.2V
57.5732	28.0882	0.2V
57.5739	29.2035	0.2V
57.5745	28.9901	0.2V
57.5752	29.5202	0.2V
57.5759	28.1295	0.2V
57.5766	29.7543	0.2V
57.5773	31.2	0.2V
57.578	30.7525	0.2V
57.5787	30.8489	0.2V
57.5794	30.4702	0.2V
57.5801	30.7112	0.2V
57.5808	31.3514	0.2V
57.5815	32.6939	0.2V
57.5822	32.3359	0.2V
57.5829	33.1758	0.2V
57.5836	32.9555	0.2V
57.5843	32.6526	0.2V
57.585	32.8385	0.2V
57.5857	33.0863	0.2V
57.5864	33.8711	0.2V
57.587	33.816	0.2V
57.5877	34.7661	0.2V
57.5884	35.5027	0.2V
57.5891	35.0965	0.2V
57.5898	36.3288	0.2V
57.5905	35.6404	0.2V
57.5912	37.5129	0.2V
57.5919	39.6058	0.2V
57.5926	41.1066	0.2V
57.5933	39.2478	0.2V
57.594	39.6471	0.2V
57.5947	42.2976	0.2V
57.5954	41.6573	0.2V
57.5961	44.239	0.2V
57.5968	39.6333	0.2V
57.5975	44.5419	0.2V
57.5982	45.3474	0.2V
57.5989	44.6107	0.2V
57.5995	46.2699	0.2V
57.6002	51.915	0.2V
57.6009	47.9841	0.2V
57.6016	50.9375	0.2V
57.6023	53.5398	0.2V
57.603	53.7187	0.2V
57.6037	57.2917	0.2V
57.6044	62.6684	0.2V
57.6051	65.0022	0.2V
57.6058	72.2171	0.2V
57.6065	73.6628	0.2V
57.6072	75.0299	0.2V
57.6079	80.9378	0.2V
57.6086	82.7475	0.2V
57.6093	86.8374	0.2V
57.61	88.7464	0.2V
57.6107	90.2323	0.2V
57.6114	90.7364	0.2V
57.612	91.9231	0.2V
57.6127	95.7465	0.2V
57.6134	105.817	0.2V
57.6141	109.452	0.2V
57.6148	115.038	0.2V
57.6155	-44.6269	0.2V
57.6162	-42.6931	0.2V
57.6169	-41.9819	0.2V
57.6176	-41.102	0.2V
57.6183	-40.4471	0.2V
57.619	-40.0225	0.2V
57.6197	-39.9355	0.2V
57.6204	-39.8588	0.2V
57.6211	-39.4342	0.2V
57.6218	-39.4137	0.2V
57.6225	-39.1886	0.2V
57.6232	-38.8612	0.2V
57.6239	-38.8868	0.2V
57.6245	-38.8356	0.2V
57.6252	-38.8305	0.2V
57.6259	-38.4877	0.2V
57.6266	-38.4519	0.2V
57.6273	-38.4007	0.2V
57.628	-38.6003	0.2V
57.6287	-38.457	0.2V
57.6294	-38.2217	0.2V
57.6301	-38.5235	0.2V
57.6308	-38.2421	0.2V
57.6315	-38.0273	0.2V
57.6322	-38.0273	0.2V
57.6329	-38.2012	0.2V
57.6336	-37.5924	0.2V
57.6343	-37.9915	0.2V
57.635	-37.8687	0.2V
57.6357	-37.7152	0.2V
57.6364	-37.705	0.2V
57.637	-37.6231	0.2V
57.6377	-37.5566	0.2V
57.6384	-37.5003	0.2V
57.6391	-37.2854	0.2V
57.6398	-37.3264	0.2V
57.6405	-37.2292	0.2V
57.6412	-37.4799	0.2V
57.6419	-37.2854	0.2V
57.6426	-37.1678	0.2V
57.6433	-37.1627	0.2V
57.644	-37.1524	0.2V
57.6447	-37.311	0.2V
57.6454	-37.2087	0.2V
57.6461	-37.3315	0.2V
57.6468	-37.3878	0.2V
57.6475	-37.1575	0.2V
57.6482	-36.9683	0.2V
57.6489	-37.0655	0.2V
57.6495	-36.6357	0.2V
57.6502	-37.1166	0.2V
57.6509	-37.045	0.2V
57.6516	-36.9631	0.2V
57.6523	-37.0296	0.2V
57.653	-36.9427	0.2V
57.6537	-37.0808	0.2V
57.6544	-36.7534	0.2V
57.6551	-36.779	0.2V
57.6558	-36.7329	0.2V
57.6565	-36.605	0.2V
57.6572	-36.738	0.2V
57.6579	-36.692	0.2V
57.6586	-36.5794	0.2V
57.6593	-36.8608	0.2V
57.66	-36.5692	0.2V
57.6607	-36.5743	0.2V
57.6614	-36.5232	0.2V
57.662	-36.2878	0.2V
57.6627	-36.4106	0.2V
57.6634	-36.6562	0.2V
57.6641	-36.1599	0.2V
57.6648	-36.4055	0.2V
57.6655	-36.4464	0.2V
57.6662	-36.7687	0.2V
57.6669	-36.385	0.2V
57.6676	-36.206	0.2V
57.6683	-36.0576	0.2V
57.669	-36.1702	0.2V
57.6697	-36.0269	0.2V
57.6704	-36.0013	0.2V
57.6711	-36.4413	0.2V
57.6718	-35.9246	0.2V
57.6725	-36.0985	0.2V
57.6732	-35.6432	0.2V
57.6739	-36.0985	0.2V
57.6745	-36.1702	0.2V
57.6752	-36.0525	0.2V
57.6759	-35.9092	0.2V
57.6766	-35.899	0.2V
57.6773	-35.8939	0.2V
57.678	-36.1343	0.2V
57.6787	-35.8427	0.2V
57.6794	-35.9144	0.2V
57.6801	-35.7302	0.2V
57.6808	-35.7506	0.2V
57.6815	-36.0064	0.2V
57.6822	-35.5153	0.2V
57.6829	-35.7097	0.2V
57.6836	-35.5818	0.2V
57.6843	-35.8837	0.2V
57.685	-35.7199	0.2V
57.6857	-35.8837	0.2V
57.6864	-35.7711	0.2V
57.687	-35.5665	0.2V
57.6877	-35.5767	0.2V
57.6884	-35.5665	0.2V
57.6891	-35.4693	0.2V
57.6898	-35.4795	0.2V
57.6905	-35.5767	0.2V
57.6912	-35.3362	0.2V
57.6919	-35.5818	0.2V
57.6926	-35.4846	0.2V
57.6933	-35.4079	0.2V
57.694	-35.2902	0.2V
57.6947	-35.3618	0.2V
57.6954	-35.6227	0.2V
57.6961	-35.326	0.2V
57.6968	-35.3823	0.2V
57.6975	-35.6023	0.2V
57.6982	-35.3669	0.2V
57.6989	-35.3874	0.2V
57.6995	-35.3976	0.2V
57.7002	-35.1367	0.2V
57.7009	-35.4897	0.2V
57.7016	-35.1009	0.2V
57.7023	-35.3362	0.2V
57.703	-35.2288	0.2V
57.7037	-35.5153	0.2V
57.7044	-35.3618	0.2V
57.7051	-35.4028	0.2V
57.7058	-35.2237	0.2V
57.7065	-35.1623	0.2V
57.7072	-35.0651	0.2V
57.7079	-35.2544	0.2V
57.7086	-35.2544	0.2V
57.7093	-35.1521	0.2V
57.71	-35.4641	0.2V
57.7107	-35.0804	0.2V
57.7114	-35.0702	0.2V
57.712	-35.0702	0.2V
57.7127	-35.0958	0.2V
57.7134	-35.0958	0.2V
57.7141	-35.0293	0.2V
57.7148	-35.3567	0.2V
57.7155	-35.1981	0.2V
57.7162	-35.2083	0.2V
57.7169	-35.0856	0.2V
57.7176	-35.0088	0.2V
57.7183	-35.1725	0.2V
57.719	-35.0191	0.2V
57.7197	-35.1725	0.2V
57.7204	-35.0344	0.2V
57.7211	-35.1009	0.2V
57.7218	-34.8246	0.2V
57.7225	-35.1418	0.2V
57.7232	-35.2288	0.2V
57.7239	-35.0804	0.2V
57.7245	-35.3158	0.2V
57.7252	-34.7991	0.2V
57.7259	-35.0446	0.2V
57.7266	-34.9321	0.2V
57.7273	-34.9679	0.2V
57.728	-35.106	0.2V
57.7287	-35.3158	0.2V
57.7294	-35.0395	0.2V
57.7301	-35.1623	0.2V
57.7308	-34.9781	0.2V
57.7315	-34.9781	0.2V
57.7322	-35.0191	0.2V
57.7329	-35.0958	0.2V
57.7336	-35.1521	0.2V
57.7343	-34.84	0.2V
57.735	-35.2851	0.2V
57.7357	-35.1981	0.2V
57.7364	-34.9577	0.2V
57.737	-35.0651	0.2V
57.7377	-34.8809	0.2V
57.7384	-35.0498	0.2V
57.7391	-35.2135	0.2V
57.7398	-34.8963	0.2V
57.7405	-35.1623	0.2V
57.7412	-35.2032	0.2V
57.7419	-35.1418	0.2V
57.7426	-35.0344	0.2V
57.7433	-35.2442	0.2V
57.744	-35.1828	0.2V
57.7447	-34.9679	0.2V
57.7454	-35.0498	0.2V
57.7461	-35.0088	0.2V
57.7468	-34.9525	0.2V
57.7475	-35.1214	0.2V
57.7482	-34.9525	0.2V
57.7489	-35.1572	0.2V
57.7495	-35.0191	0.2V
57.7502	-35.4488	0.2V
57.7509	-34.9935	0.2V
57.7516	-35.2237	0.2V
57.7523	-35.3567	0.2V
57.753	-35.1828	0.2V
57.7537	-34.9525	0.2V
57.7544	-35.1981	0.2V
57.7551	-35.1367	0.2V
57.7558	-35.3362	0.2V
57.7565	-35.3158	0.2V
57.7572	-35.2749	0.2V
57.7579	-35.193	0.2V
57.7586	-35.4283	0.2V
57.7593	-35.1521	0.2V
57.76	-35.5204	0.2V
57.7607	-35.1009	0.2V
57.7614	-35.2749	0.2V
57.762	-35.3414	0.2V
57.7627	-35.3669	0.2V
57.7634	-35.4488	0.2V
57.7641	-35.0907	0.2V
57.7648	-35.4744	0.2V
57.7655	-35.2902	0.2V
57.7662	-35.326	0.2V
57.7669	-35.2595	0.2V
57.7676	-35.3976	0.2V
57.7683	-35.0651	0.2V
57.769	-35.3772	0.2V
57.7697	-35.2749	0.2V
57.7704	-35.3721	0.2V
57.7711	-35.2237	0.2V
57.7718	-35.4079	0.2V
57.7725	-35.2749	0.2V
57.7732	-35.4028	0.2V
57.7739	-35.459	0.2V
57.7745	-35.5	0.2V
57.7752	-35.5921	0.2V
57.7759	-35.5204	0.2V
57.7766	-35.4693	0.2V
57.7773	-35.3107	0.2V
57.778	-35.5511	0.2V
57.7787	-35.7046	0.2V
57.7794	-35.3874	0.2V
57.7801	-35.6944	0.2V
57.7808	-35.5921	0.2V
57.7815	-35.3209	0.2V
57.7822	-35.3465	0.2V
57.7829	-35.413	0.2V
57.7836	-35.5	0.2V
57.7843	-35.6534	0.2V
57.785	-35.5204	0.2V
57.7857	-35.5153	0.2V
57.7864	-35.5562	0.2V
57.787	-35.5562	0.2V
57.7877	-35.6227	0.2V
57.7884	-35.5307	0.2V
57.7891	-35.6074	0.2V
57.7898	-35.3976	0.2V
57.7905	-35.6279	0.2V
57.7912	-35.3669	0.2V
57.7919	-35.5818	0.2V
57.7926	-35.6227	0.2V
57.7933	-35.6637	0.2V
57.794	-35.7046	0.2V
57.7947	-35.6944	0.2V
57.7954	-35.5921	0.2V
57.7961	-35.6227	0.2V
57.7968	-35.8018	0.2V
57.7975	-35.6432	0.2V
57.7982	-35.6841	0.2V
57.7989	-35.7762	0.2V
57.7995	-35.5972	0.2V
57.8002	-35.4948	0.2V
57.8009	-35.7813	0.2V
57.8016	-35.9757	0.2V
57.8023	-35.8018	0.2V
57.803	-35.9553	0.2V
57.8037	-35.7711	0.2V
57.8044	-35.8018	0.2V
57.8051	-35.7353	0.2V
57.8058	-35.7711	0.2V
57.8065	-35.8018	0.2V
57.8072	-35.812	0.2V
57.8079	-35.6739	0.2V
57.8086	-35.8018	0.2V
57.8093	-35.9757	0.2V
57.81	-35.9297	0.2V
57.8107	-35.9604	0.2V
57.8114	-35.9962	0.2V
57.812	-36.0064	0.2V
57.8127	-35.9041	0.2V
57.8134	-35.9911	0.2V
57.8141	-35.8632	0.2V
57.8148	-35.9809	0.2V
57.8155	-35.9655	0.2V
57.8162	-35.9655	0.2V
57.8169	-36.1599	0.2V
57.8176	-35.986	0.2V
57.8183	-36.1037	0.2V
57.819	-36.1139	0.2V
57.8197	-36.073	0.2V
57.8204	-36.2315	0.2V
57.8211	-36.2827	0.2V
57.8218	-36.0576	0.2V
57.8225	-35.8632	0.2V
57.8232	-36.3185	0.2V
57.8239	-36.3646	0.2V
57.8245	-36.0832	0.2V
57.8252	-36.0013	0.2V
57.8259	-36.1292	0.2V
57.8266	-36.2315	0.2V
57.8273	-36.1702	0.2V
57.828	-36.2725	0.2V
57.8287	-36.3799	0.2V
57.8294	-36.0525	0.2V
57.8301	-36.3083	0.2V
57.8308	-36.2674	0.2V
57.8315	-36.3953	0.2V
57.8322	-36.4106	0.2V
57.8329	-36.3953	0.2V
57.8336	-36.2674	0.2V
57.8343	-36.3799	0.2V
57.835	-36.3134	0.2V
57.8357	-36.6971	0.2V
57.8364	-36.2162	0.2V
57.837	-36.4464	0.2V
57.8377	-36.2315	0.2V
57.8384	-36.4157	0.2V
57.8391	-36.3748	0.2V
57.8398	-36.2213	0.2V
57.8405	-36.4055	0.2V
57.8412	-36.4567	0.2V
57.8419	-36.5641	0.2V
57.8426	-36.1395	0.2V
57.8433	-36.4669	0.2V
57.844	-36.3492	0.2V
57.8447	-36.3441	0.2V
57.8454	-36.4362	0.2V
57.8461	-36.5283	0.2V
57.8468	-36.4055	0.2V
57.8475	-36.472	0.2V
57.8482	-36.4771	0.2V
57.8489	-36.4515	0.2V
57.8495	-36.3032	0.2V
57.8502	-36.4157	0.2V
57.8509	-36.3799	0.2V
57.8516	-36.4567	0.2V
57.8523	-36.2776	0.2V
57.853	-36.4669	0.2V
57.8537	-36.4618	0.2V
57.8544	-36.4976	0.2V
57.8551	-36.4669	0.2V
57.8558	-36.6664	0.2V
57.8565	-36.6204	0.2V
57.8572	-36.4567	0.2V
57.8579	-36.7176	0.2V
57.8586	-36.4925	0.2V
57.8593	-36.3799	0.2V
57.86	-36.6204	0.2V
57.8607	-36.605	0.2V
57.8614	-36.779	0.2V
57.862	-36.8506	0.2V
57.8627	-36.7073	0.2V
57.8634	-36.4925	0.2V
57.8641	-36.6357	0.2V
57.8648	-36.5334	0.2V
57.8655	-36.6306	0.2V
57.8662	-36.5436	0.2V
57.8669	-36.5692	0.2V
57.8676	-36.5846	0.2V
57.8683	-36.4567	0.2V
57.869	-36.7073	0.2V
57.8697	-36.4925	0.2V
57.8704	-36.5948	0.2V
57.8711	-36.5743	0.2V
57.8718	-36.692	0.2V
57.8725	-36.5999	0.2V
57.8732	-36.7227	0.2V
57.8739	-36.426	0.2V
57.8745	-36.4311	0.2V
57.8752	-36.6408	0.2V
57.8759	-36.7073	0.2V
57.8766	-36.6971	0.2V
57.8773	-36.7841	0.2V
57.878	-36.3543	0.2V
57.8787	-36.7125	0.2V
57.8794	-36.426	0.2V
57.8801	-36.6255	0.2V
57.8808	-36.4413	0.2V
57.8815	-36.5948	0.2V
57.8822	-36.7073	0.2V
57.8829	-36.385	0.2V
[truncated: 2,581 more rows]

## Sheet: Fig. 2e
Time (Days)	Current density (mA m-2)	Time(Days)_Applied potential
-0.8	-190.858	T0_0.1V
-0.79	-181.105	T0_0.1V
-0.78	-173.152	T0_0.1V
-0.77	-166.55	T0_0.1V
-0.76	-160.999	T0_0.1V
-0.75	-155.597	T0_0.1V
-0.74	-150.345	T0_0.1V
-0.73	-145.724	T0_0.1V
-0.72	-141.658	T0_0.1V
-0.71	-137.517	T0_0.1V
-0.7	-132.97	T0_0.1V
-0.69	-128.274	T0_0.1V
-0.68	-124.808	T0_0.1V
-0.67	-120.922	T0_0.1V
-0.66	-117.786	T0_0.1V
-0.65	-114.44	T0_0.1V
-0.64	-111.289	T0_0.1V
-0.63	-108.678	T0_0.1V
-0.62	-105.617	T0_0.1V
-0.61	-102.421	T0_0.1V
-0.6	-99.7952	T0_0.1V
-0.59	-97.2594	T0_0.1V
-0.58	-94.8587	T0_0.1V
-0.57	-92.1429	T0_0.1V
-0.56	-89.6371	T0_0.1V
-0.55	-87.3564	T0_0.1V
-0.54	-84.8957	T0_0.1V
-0.53	-82.4649	T0_0.1V
-0.52	-80.1993	T0_0.1V
-0.51	-77.9636	T0_0.1V
-0.5	-75.6379	T0_0.1V
-0.49	-73.2822	T0_0.1V
-0.48	-70.9265	T0_0.1V
-0.47	-68.4507	T0_0.1V
-0.46	-66.275	T0_0.1V
-0.45	-63.7993	T0_0.1V
-0.44	-61.8487	T0_0.1V
-0.43	-60.2132	T0_0.1V
-0.42	-58.9678	T0_0.1V
-0.41	-56.3721	T0_0.1V
-0.4	-53.7463	T0_0.1V
-0.39	-51.0304	T0_0.1V
-0.38	-48.1946	T0_0.1V
-0.37	-45.2537	T0_0.1V
-0.36	-42.5529	T0_0.1V
-0.35	-39.762	T0_0.1V
-0.34	-37.1963	T0_0.1V
-0.33	-34.3304	T0_0.1V
-0.32	-31.7496	T0_0.1V
-0.31	-29.2739	T0_0.1V
-0.3	-26.8581	T0_0.1V
-0.29	-24.3224	T0_0.1V
-0.28	-21.9516	T0_0.1V
-0.27	-19.3709	T0_0.1V
-0.26	-16.8351	T0_0.1V
-0.25	-14.1568	T0_0.1V
-0.24	-11.483	T0_0.1V
-0.23	-8.71164	T0_0.1V
-0.22	-6.06183	T0_0.1V
-0.21	-3.08343	T0_0.1V
-0.2	-0.391468	T0_0.1V
-0.19	2.28369	T0_0.1V
-0.18	4.71743	T0_0.1V
-0.17	7.34622	T0_0.1V
-0.16	10.0275	T0_0.1V
-0.15	12.7929	T0_0.1V
-0.14	15.0496	T0_0.1V
-0.13	17.6003	T0_0.1V
-0.12	19.3108	T0_0.1V
-0.11	20.9013	T0_0.1V
-0.1	21.4715	T0_0.1V
-0.09	21.9967	T0_0.1V
-0.08	22.1317	T0_0.1V
-0.07	22.0267	T0_0.1V
-0.06	21.9666	T0_0.1V
-0.05	21.8616	T0_0.1V
-0.04	21.6666	T0_0.1V
-0.03	21.4865	T0_0.1V
-0.02	21.2014	T0_0.1V
-0.01	21.2164	T0_0.1V
0	21.1564	T0_0.1V
0.01	21.1114	T0_0.1V
0.02	21.0214	T0_0.1V
0.03	21.1864	T0_0.1V
0.04	20.8263	T0_0.1V
0.05	20.7663	T0_0.1V
0.06	20.4362	T0_0.1V
0.07	20.3161	T0_0.1V
0.08	19.851	T0_0.1V
0.09	19.5059	T0_0.1V
0.1	19.2808	T0_0.1V
0.11	19.1758	T0_0.1V
0.12	18.7557	T0_0.1V
0.13	18.6206	T0_0.1V
0.14	18.4256	T0_0.1V
0.15	18.5006	T0_0.1V
0.16	18.2905	T0_0.1V
0.17	18.1705	T0_0.1V
0.18	18.3506	T0_0.1V
0.19	18.5906	T0_0.1V
0.2	18.4406	T0_0.1V
0.21	18.6506	T0_0.1V
0.22	18.6056	T0_0.1V
0.23	18.7707	T0_0.1V
0.24	18.8907	T0_0.1V
0.25	19.1158	T0_0.1V
0.26	19.3258	T0_0.1V
0.27	19.746	T0_0.1V
0.28	20.0761	T0_0.1V
0.29	20.5262	T0_0.1V
0.3	1.6655	T0_0.1V
0.29	-1.54997	T0_0.1V
0.28	-3.71212	T0_0.1V
0.27	-5.41364	T0_0.1V
0.26	-6.50897	T0_0.1V
0.25	-7.51727	T0_0.1V
0.24	-8.19248	T0_0.1V
0.23	-8.86018	T0_0.1V
0.22	-9.31782	T0_0.1V
0.21	-9.87299	T0_0.1V
0.2	-10.1941	T0_0.1V
0.19	-10.5002	T0_0.1V
0.18	-10.7493	T0_0.1V
0.17	-11.2294	T0_0.1V
0.16	-11.3524	T0_0.1V
0.15	-11.6135	T0_0.1V
0.14	-11.9451	T0_0.1V
0.13	-12.4583	T0_0.1V
0.12	-12.7764	T0_0.1V
0.11	-13.2775	T0_0.1V
0.1	-13.5251	T0_0.1V
0.09	-14.1223	T0_0.1V
0.08	-14.4944	T0_0.1V
0.07	-14.808	T0_0.1V
0.06	-15.0496	T0_0.1V
0.05	-15.6947	T0_0.1V
0.04	-16.0549	T0_0.1V
0.03	-16.445	T0_0.1V
0.02	-16.7301	T0_0.1V
0.01	-17.4503	T0_0.1V
0	-17.7804	T0_0.1V
-0.01	-18.4106	T0_0.1V
-0.02	-18.9207	T0_0.1V
-0.03	-19.851	T0_0.1V
-0.04	-20.4662	T0_0.1V
-0.05	-21.7116	T0_0.1V
-0.06	-22.8069	T0_0.1V
-0.07	-24.5174	T0_0.1V
-0.08	-26.2279	T0_0.1V
-0.09	-28.5536	T0_0.1V
-0.1	-31.1344	T0_0.1V
-0.11	-34.3004	T0_0.1V
-0.12	-37.3163	T0_0.1V
-0.13	-40.7823	T0_0.1V
-0.14	-44.0383	T0_0.1V
-0.15	-47.4744	T0_0.1V
-0.16	-50.8354	T0_0.1V
-0.17	-54.4365	T0_0.1V
-0.18	-58.3226	T0_0.1V
-0.19	-62.5239	T0_0.1V
-0.2	-66.5151	T0_0.1V
-0.21	-71.0765	T0_0.1V
-0.22	-75.7879	T0_0.1V
-0.23	-81.0845	T0_0.1V
-0.24	-86.5462	T0_0.1V
-0.25	-92.458	T0_0.1V
-0.26	-99.06	T0_0.1V
-0.27	-105.977	T0_0.1V
-0.28	-113.164	T0_0.1V
-0.29	-120.697	T0_0.1V
-0.3	-128.454	T0_0.1V
-0.31	-136.316	T0_0.1V
-0.32	-143.834	T0_0.1V
-0.33	-151.396	T0_0.1V
-0.34	-158.598	T0_0.1V
-0.35	-165.65	T0_0.1V
-0.36	-171.652	T0_0.1V
-0.37	-177.204	T0_0.1V
-0.38	-182.005	T0_0.1V
-0.39	-186.356	T0_0.1V
-0.4	-189.657	T0_0.1V
-0.41	-192.208	T0_0.1V
-0.42	-194.159	T0_0.1V
-0.43	-195.659	T0_0.1V
-0.44	-196.559	T0_0.1V
-0.45	-196.709	T0_0.1V
-0.46	-196.109	T0_0.1V
-0.47	-195.059	T0_0.1V
-0.48	-192.808	T0_0.1V
-0.49	-190.858	T0_0.1V
-0.5	-187.857	T0_0.1V
-0.51	-185.606	T0_0.1V
-0.52	-182.305	T0_0.1V
-0.53	-179.904	T0_0.1V
-0.54	-176.753	T0_0.1V
-0.55	-174.203	T0_0.1V
-0.56	-172.252	T0_0.1V
-0.57	-170.602	T0_0.1V
-0.58	-169.401	T0_0.1V
-0.59	-168.351	T0_0.1V
-0.6	-167.151	T0_0.1V
-0.61	-166.85	T0_0.1V
-0.62	-167.301	T0_0.1V
-0.63	-166.7	T0_0.1V
-0.64	-167.301	T0_0.1V
-0.65	-168.201	T0_0.1V
-0.66	-169.101	T0_0.1V
-0.67	-170.602	T0_0.1V
-0.68	-173.002	T0_0.1V
-0.69	-174.803	T0_0.1V
-0.7	-177.204	T0_0.1V
-0.71	-179.904	T0_0.1V
-0.72	-182.605	T0_0.1V
-0.73	-185.906	T0_0.1V
-0.74	-189.057	T0_0.1V
-0.75	-191.758	T0_0.1V
-0.76	-195.209	T0_0.1V
-0.77	-197.61	T0_0.1V
-0.78	-201.361	T0_0.1V
-0.79	-205.262	T0_0.1V
-0.8	-176.303	T0_0.2V
-0.79	-164.15	T0_0.2V
-0.78	-154.397	T0_0.2V
-0.77	-146.429	T0_0.2V
-0.76	-138.987	T0_0.2V
-0.75	-133.63	T0_0.2V
-0.74	-127.779	T0_0.2V
-0.73	-123.652	T0_0.2V
-0.72	-118.476	T0_0.2V
-0.71	-115.115	T0_0.2V
-0.7	-110.508	T0_0.2V
-0.69	-107.778	T0_0.2V
-0.68	-104.101	T0_0.2V
-0.67	-101.491	T0_0.2V
-0.66	-97.4695	T0_0.2V
-0.65	-95.4439	T0_0.2V
-0.64	-92.518	T0_0.2V
-0.63	-90.3423	T0_0.2V
-0.62	-87.4314	T0_0.2V
-0.61	-85.811	T0_0.2V
-0.6	-83.2152	T0_0.2V
-0.59	-81.6697	T0_0.2V
-0.58	-79.0589	T0_0.2V
-0.57	-77.7985	T0_0.2V
-0.56	-75.6679	T0_0.2V
-0.55	-74.0474	T0_0.2V
-0.54	-70.9265	T0_0.2V
-0.53	-69.531	T0_0.2V
-0.52	-67.1303	T0_0.2V
-0.51	-65.7949	T0_0.2V
-0.5	-63.2441	T0_0.2V
-0.49	-62.0138	T0_0.2V
-0.48	-59.8681	T0_0.2V
-0.47	-57.9925	T0_0.2V
-0.46	-55.0667	T0_0.2V
-0.45	-53.6562	T0_0.2V
-0.44	-51.0304	T0_0.2V
-0.43	-49.635	T0_0.2V
-0.42	-46.7241	T0_0.2V
-0.41	-45.1937	T0_0.2V
-0.4	-42.8079	T0_0.2V
-0.39	-40.8874	T0_0.2V
-0.38	-37.7964	T0_0.2V
-0.37	-36.0859	T0_0.2V
-0.36	-33.5652	T0_0.2V
-0.35	-32.0497	T0_0.2V
-0.34	-29.1688	T0_0.2V
-0.33	-27.8184	T0_0.2V
-0.32	-25.6127	T0_0.2V
-0.31	-23.3771	T0_0.2V
-0.3	-20.7213	T0_0.2V
-0.29	-19.2058	T0_0.2V
-0.28	-16.4	T0_0.2V
-0.27	-14.7029	T0_0.2V
-0.26	-11.711	T0_0.2V
-0.25	-9.95851	T0_0.2V
-0.24	-7.95091	T0_0.2V
-0.23	-5.49616	T0_0.2V
-0.22	-2.38122	T0_0.2V
-0.21	-0.900572	T0_0.2V
-0.2	2.01661	T0_0.2V
-0.19	4.31831	T0_0.2V
-0.18	7.83837	T0_0.2V
-0.17	10.0846	T0_0.2V
-0.16	13.5431	T0_0.2V
-0.15	16.0098	T0_0.2V
-0.14	19.5059	T0_0.2V
-0.13	20.8863	T0_0.2V
-0.12	23.077	T0_0.2V
-0.11	23.6021	T0_0.2V
-0.1	25.1926	T0_0.2V
-0.09	24.4874	T0_0.2V
-0.08	24.8625	T0_0.2V
-0.07	24.3824	T0_0.2V
-0.06	24.7125	T0_0.2V
-0.05	23.8422	T0_0.2V
-0.04	23.9622	T0_0.2V
-0.03	23.4521	T0_0.2V
-0.02	24.1423	T0_0.2V
-0.01	23.3921	T0_0.2V
0	23.6021	T0_0.2V
0.01	23.3771	T0_0.2V
0.02	23.9022	T0_0.2V
0.03	23.122	T0_0.2V
0.04	23.3171	T0_0.2V
0.05	22.6569	T0_0.2V
0.06	22.987	T0_0.2V
0.07	22.1017	T0_0.2V
0.08	21.9816	T0_0.2V
0.09	21.1564	T0_0.2V
0.1	21.8466	T0_0.2V
0.11	20.9763	T0_0.2V
0.12	21.3365	T0_0.2V
0.13	20.8263	T0_0.2V
0.14	21.3665	T0_0.2V
0.15	20.6312	T0_0.2V
0.16	20.6913	T0_0.2V
0.17	20.3762	T0_0.2V
0.18	21.3214	T0_0.2V
0.19	20.7963	T0_0.2V
0.2	20.9913	T0_0.2V
0.21	20.7663	T0_0.2V
0.22	21.5465	T0_0.2V
0.23	21.2164	T0_0.2V
0.24	21.6065	T0_0.2V
0.25	21.5315	T0_0.2V
0.26	22.8519	T0_0.2V
0.27	22.5218	T0_0.2V
0.28	23.4221	T0_0.2V
0.29	23.3171	T0_0.2V
0.3	0.953538	T0_0.2V
0.29	-2.57778	T0_0.2V
0.28	-4.88548	T0_0.2V
0.27	-6.78805	T0_0.2V
0.26	-7.84587	T0_0.2V
0.25	-8.89919	T0_0.2V
0.24	-9.66892	T0_0.2V
0.23	-10.0876	T0_0.2V
0.22	-10.5902	T0_0.2V
0.21	-11.0028	T0_0.2V
0.2	-11.3959	T0_0.2V
0.19	-11.7546	T0_0.2V
0.18	-12.0486	T0_0.2V
0.17	-12.5438	T0_0.2V
0.16	-12.9714	T0_0.2V
0.15	-13.4261	T0_0.2V
0.14	-13.7262	T0_0.2V
0.13	-13.9332	T0_0.2V
0.12	-14.5304	T0_0.2V
0.11	-15.003	T0_0.2V
0.1	-15.0496	T0_0.2V
0.09	-15.6047	T0_0.2V
0.08	-15.9198	T0_0.2V
0.07	-16.1599	T0_0.2V
0.06	-16.565	T0_0.2V
0.05	-17.0752	T0_0.2V
0.04	-17.5253	T0_0.2V
0.03	-18.0355	T0_0.2V
0.02	-18.5306	T0_0.2V
0.01	-19.2208	T0_0.2V
0	-19.701	T0_0.2V
-0.01	-20.1661	T0_0.2V
-0.02	-20.7363	T0_0.2V
-0.03	-21.5465	T0_0.2V
-0.04	-22.1617	T0_0.2V
-0.05	-23.227	T0_0.2V
-0.06	-24.3974	T0_0.2V
-0.07	-25.9879	T0_0.2V
-0.08	-27.9685	T0_0.2V
-0.09	-30.6693	T0_0.2V
-0.1	-33.4901	T0_0.2V
-0.11	-37.1212	T0_0.2V
-0.12	-40.4522	T0_0.2V
-0.13	-44.0983	T0_0.2V
-0.14	-47.4594	T0_0.2V
-0.15	-51.0754	T0_0.2V
-0.16	-54.0313	T0_0.2V
-0.17	-57.5724	T0_0.2V
-0.18	-61.0985	T0_0.2V
-0.19	-64.5195	T0_0.2V
-0.2	-67.9706	T0_0.2V
-0.21	-71.6467	T0_0.2V
-0.22	-75.0977	T0_0.2V
-0.23	-78.7888	T0_0.2V
-0.24	-82.705	T0_0.2V
-0.25	-86.5162	T0_0.2V
-0.26	-90.4324	T0_0.2V
-0.27	-94.5736	T0_0.2V
-0.28	-98.7449	T0_0.2V
-0.29	-103.141	T0_0.2V
-0.3	-107.628	T0_0.2V
-0.31	-112.204	T0_0.2V
-0.32	-116.945	T0_0.2V
-0.33	-121.777	T0_0.2V
-0.34	-126.998	T0_0.2V
-0.35	-132.085	T0_0.2V
-0.36	-136.991	T0_0.2V
-0.37	-142.018	T0_0.2V
-0.38	-146.489	T0_0.2V
-0.39	-151.096	T0_0.2V
-0.4	-155.597	T0_0.2V
-0.41	-159.648	T0_0.2V
-0.42	-163.7	T0_0.2V
-0.43	-167.751	T0_0.2V
-0.44	-170.902	T0_0.2V
-0.45	-174.803	T0_0.2V
-0.46	-178.404	T0_0.2V
-0.47	-181.855	T0_0.2V
-0.48	-184.706	T0_0.2V
-0.49	-187.557	T0_0.2V
-0.5	-190.258	T0_0.2V
-0.51	-192.358	T0_0.2V
-0.52	-193.709	T0_0.2V
-0.53	-194.759	T0_0.2V
-0.54	-195.509	T0_0.2V
-0.55	-196.259	T0_0.2V
-0.56	-196.559	T0_0.2V
-0.57	-196.559	T0_0.2V
-0.58	-195.959	T0_0.2V
-0.59	-195.959	T0_0.2V
-0.6	-195.959	T0_0.2V
-0.61	-196.259	T0_0.2V
-0.62	-196.109	T0_0.2V
-0.63	-196.259	T0_0.2V
-0.64	-196.259	T0_0.2V
-0.65	-195.959	T0_0.2V
-0.66	-195.509	T0_0.2V
-0.67	-195.209	T0_0.2V
-0.68	-195.359	T0_0.2V
-0.69	-194.909	T0_0.2V
-0.7	-195.059	T0_0.2V
-0.71	-196.109	T0_0.2V
-0.72	-196.409	T0_0.2V
-0.73	-198.06	T0_0.2V
-0.74	-199.26	T0_0.2V
-0.75	-202.411	T0_0.2V
-0.76	-204.362	T0_0.2V
-0.77	-205.862	T0_0.2V
-0.78	-207.063	T0_0.2V
-0.79	-209.763	T0_0.2V
-0.8	-258.678	T0_0.3V
-0.79	-249.075	T0_0.3V
-0.78	-241.123	T0_0.3V
-0.77	-234.071	T0_0.3V
-0.76	-227.469	T0_0.3V
-0.75	-222.217	T0_0.3V
-0.74	-216.666	T0_0.3V
-0.73	-210.964	T0_0.3V
-0.72	-205.562	T0_0.3V
-0.71	-201.061	T0_0.3V
-0.7	-196.259	T0_0.3V
-0.69	-191.758	T0_0.3V
-0.68	-187.557	T0_0.3V
-0.67	-183.956	T0_0.3V
-0.66	-179.904	T0_0.3V
-0.65	-176.453	T0_0.3V
-0.64	-173.152	T0_0.3V
-0.63	-169.101	T0_0.3V
-0.62	-165.65	T0_0.3V
-0.61	-162.499	T0_0.3V
-0.6	-159.498	T0_0.3V
-0.59	-156.347	T0_0.3V
-0.58	-153.046	T0_0.3V
-0.57	-150.03	T0_0.3V
-0.56	-146.984	T0_0.3V
-0.55	-143.864	T0_0.3V
-0.54	-140.232	T0_0.3V
-0.53	-137.006	T0_0.3V
-0.52	-133.45	T0_0.3V
-0.51	-130.134	T0_0.3V
-0.5	-126.308	T0_0.3V
-0.49	-122.677	T0_0.3V
-0.48	-119.286	T0_0.3V
-0.47	-115.055	T0_0.3V
-0.46	-110.734	T0_0.3V
-0.45	-106.877	T0_0.3V
-0.44	-103.621	T0_0.3V
-0.43	-99.9752	T0_0.3V
-0.42	-95.2788	T0_0.3V
-0.41	-91.6927	T0_0.3V
-0.4	-88.0166	T0_0.3V
-0.39	-82.57	T0_0.3V
-0.38	-77.1233	T0_0.3V
-0.37	-72.2619	T0_0.3V
-0.36	-67.3704	T0_0.3V
-0.35	-63.0341	T0_0.3V
-0.34	-58.5927	T0_0.3V
-0.33	-54.3915	T0_0.3V
-0.32	-50.2652	T0_0.3V
-0.31	-46.169	T0_0.3V
-0.3	-42.1628	T0_0.3V
-0.29	-38.4716	T0_0.3V
-0.28	-34.6605	T0_0.3V
-0.27	-31.0594	T0_0.3V
-0.26	-27.2632	T0_0.3V
-0.25	-23.7372	T0_0.3V
-0.24	-20.2561	T0_0.3V
-0.23	-16.7301	T0_0.3V
-0.22	-13.2325	T0_0.3V
-0.21	-10.011	T0_0.3V
-0.2	-6.71753	T0_0.3V
-0.19	-3.50956	T0_0.3V
-0.18	-0.114049	T0_0.3V
-0.17	3.15846	T0_0.3V
-0.16	6.32591	T0_0.3V
-0.15	9.38534	T0_0.3V
-0.14	12.1537	T0_0.3V
-0.13	14.4704	T0_0.3V
-0.12	16.61	T0_0.3V
-0.11	18.0655	T0_0.3V
-0.1	19.0108	T0_0.3V
-0.09	19.4159	T0_0.3V
-0.08	19.6109	T0_0.3V
-0.07	19.5359	T0_0.3V
-0.06	19.5809	T0_0.3V
-0.05	19.3258	T0_0.3V
-0.04	19.2208	T0_0.3V
-0.03	18.9657	T0_0.3V
-0.02	18.9507	T0_0.3V
-0.01	18.7407	T0_0.3V
0	18.6807	T0_0.3V
0.01	18.6656	T0_0.3V
0.02	18.8157	T0_0.3V
0.03	18.6957	T0_0.3V
0.04	18.6056	T0_0.3V
0.05	18.4706	T0_0.3V
0.06	18.2605	T0_0.3V
0.07	17.9604	T0_0.3V
0.08	17.6753	T0_0.3V
0.09	17.3002	T0_0.3V
0.1	17.2402	T0_0.3V
0.11	16.9401	T0_0.3V
0.12	16.655	T0_0.3V
0.13	16.37	T0_0.3V
0.14	16.2649	T0_0.3V
0.15	16.0999	T0_0.3V
0.16	15.9798	T0_0.3V
0.17	15.8598	T0_0.3V
0.18	16.2049	T0_0.3V
0.19	16.1599	T0_0.3V
0.2	16.1749	T0_0.3V
0.21	16.2649	T0_0.3V
0.22	16.4	T0_0.3V
0.23	16.475	T0_0.3V
0.24	16.7001	T0_0.3V
0.25	16.8351	T0_0.3V
0.26	17.2552	T0_0.3V
0.27	17.4203	T0_0.3V
0.28	17.8404	T0_0.3V
0.29	18.1255	T0_0.3V
0.3	1.30269	T0_0.3V
0.29	-1.24043	T0_0.3V
0.28	-3.19297	T0_0.3V
0.27	-4.57038	T0_0.3V
0.26	-5.57419	T0_0.3V
0.25	-6.25689	T0_0.3V
0.24	-6.80456	T0_0.3V
0.23	-7.29971	T0_0.3V
0.22	-7.84737	T0_0.3V
0.21	-8.08445	T0_0.3V
0.2	-8.46706	T0_0.3V
0.19	-8.67412	T0_0.3V
0.18	-9.00722	T0_0.3V
0.17	-9.22929	T0_0.3V
0.16	-9.45436	T0_0.3V
0.15	-9.64492	T0_0.3V
0.14	-10.1386	T0_0.3V
0.13	-10.3036	T0_0.3V
0.12	-10.7357	T0_0.3V
0.11	-10.9818	T0_0.3V
0.1	-11.4004	T0_0.3V
0.09	-11.699	T0_0.3V
0.08	-12.0531	T0_0.3V
0.07	-12.2932	T0_0.3V
0.06	-12.7434	T0_0.3V
0.05	-13.1485	T0_0.3V
0.04	-13.6676	T0_0.3V
0.03	-13.9107	T0_0.3V
0.02	-14.4914	T0_0.3V
0.01	-14.847	T0_0.3V
0	-15.2446	T0_0.3V
-0.01	-15.6497	T0_0.3V
-0.02	-16.4	T0_0.3V
-0.03	-17.0001	T0_0.3V
-0.04	-17.8404	T0_0.3V
-0.05	-18.8607	T0_0.3V
-0.06	-20.1961	T0_0.3V
-0.07	-21.7266	T0_0.3V
-0.08	-23.7522	T0_0.3V
-0.09	-26.1229	T0_0.3V
-0.1	-29.1538	T0_0.3V
-0.11	-32.3798	T0_0.3V
-0.12	-35.8608	T0_0.3V
-0.13	-39.4769	T0_0.3V
-0.14	-43.5132	T0_0.3V
-0.15	-47.2193	T0_0.3V
-0.16	-51.3155	T0_0.3V
-0.17	-55.6518	T0_0.3V
-0.18	-60.7234	T0_0.3V
-0.19	-65.7949	T0_0.3V
-0.2	-71.6317	T0_0.3V
-0.21	-77.9186	T0_0.3V
-0.22	-84.9257	T0_0.3V
-0.23	-92.3679	T0_0.3V
-0.24	-100.62	T0_0.3V
-0.25	-109.413	T0_0.3V
-0.26	-119.076	T0_0.3V
-0.27	-129.084	T0_0.3V
-0.28	-139.722	T0_0.3V
-0.29	-150.496	T0_0.3V
-0.3	-161.749	T0_0.3V
-0.31	-172.852	T0_0.3V
-0.32	-184.106	T0_0.3V
-0.33	-194.909	T0_0.3V
-0.34	-205.862	T0_0.3V
-0.35	-215.765	T0_0.3V
-0.36	-224.918	T0_0.3V
-0.37	-233.02	T0_0.3V
-0.38	-240.223	T0_0.3V
-0.39	-246.375	T0_0.3V
-0.4	-250.876	T0_0.3V
-0.41	-255.077	T0_0.3V
-0.42	-257.628	T0_0.3V
-0.43	-259.128	T0_0.3V
-0.44	-260.029	T0_0.3V
-0.45	-260.029	T0_0.3V
-0.46	-258.978	T0_0.3V
-0.47	-257.028	T0_0.3V
-0.48	-254.177	T0_0.3V
-0.49	-251.176	T0_0.3V
-0.5	-248.325	T0_0.3V
-0.51	-245.174	T0_0.3V
-0.52	-243.374	T0_0.3V
-0.53	-240.373	T0_0.3V
-0.54	-238.272	T0_0.3V
-0.55	-236.171	T0_0.3V
-0.56	-235.121	T0_0.3V
-0.57	-234.221	T0_0.3V
-0.58	-233.921	T0_0.3V
-0.59	-233.621	T0_0.3V
-0.6	-234.221	T0_0.3V
-0.61	-235.271	T0_0.3V
-0.62	-235.871	T0_0.3V
-0.63	-236.171	T0_0.3V
-0.64	-236.922	T0_0.3V
-0.65	-238.872	T0_0.3V
-0.66	-240.973	T0_0.3V
-0.67	-242.173	T0_0.3V
-0.68	-244.574	T0_0.3V
-0.69	-247.275	T0_0.3V
-0.7	-249.976	T0_0.3V
-0.71	-252.076	T0_0.3V
-0.72	-255.077	T0_0.3V
-0.73	-257.328	T0_0.3V
-0.74	-258.528	T0_0.3V
-0.75	-261.229	T0_0.3V
-0.76	-264.38	T0_0.3V
-0.77	-267.531	T0_0.3V
-0.78	-271.582	T0_0.3V
-0.79	-274.133	T0_0.3V
-0.8	-205.112	T0_0.4V
-0.79	-195.359	T0_0.4V
-0.78	-186.807	T0_0.4V
-0.77	-179.904	T0_0.4V
-0.76	-173.002	T0_0.4V
-0.75	-166.85	T0_0.4V
-0.74	-161.449	T0_0.4V
-0.73	-156.197	T0_0.4V
-0.72	-151.246	T0_0.4V
-0.71	-147.27	T0_0.4V
-0.7	-143.233	T0_0.4V
-0.69	-140.488	T0_0.4V
-0.68	-136.736	T0_0.4V
-0.67	-133.36	T0_0.4V
-0.66	-129.774	T0_0.4V
-0.65	-127.043	T0_0.4V
-0.64	-124.208	T0_0.4V
-0.63	-121.837	T0_0.4V
-0.62	-119.331	T0_0.4V
-0.61	-117.396	T0_0.4V
-0.6	-115.22	T0_0.4V
-0.59	-113.404	T0_0.4V
-0.58	-111.229	T0_0.4V
-0.57	-109.398	T0_0.4V
-0.56	-106.922	T0_0.4V
-0.55	-105.092	T0_0.4V
-0.54	-103.051	T0_0.4V
-0.53	-100.951	T0_0.4V
-0.52	-98.5048	T0_0.4V
-0.51	-96.3141	T0_0.4V
-0.5	-93.7334	T0_0.4V
-0.49	-91.2426	T0_0.4V
-0.48	-88.4818	T0_0.4V
-0.47	-85.4508	T0_0.4V
-0.46	-82.3149	T0_0.4V
-0.45	-79.254	T0_0.4V
-0.44	-76.133	T0_0.4V
-0.43	-73.1171	T0_0.4V
-0.42	-69.426	T0_0.4V
-0.41	-66.5751	T0_0.4V
-0.4	-63.5592	T0_0.4V
-0.39	-60.6784	T0_0.4V
-0.38	-57.3173	T0_0.4V
-0.37	-54.3014	T0_0.4V
-0.36	-50.9404	T0_0.4V
-0.35	-47.9395	T0_0.4V
-0.34	-44.4885	T0_0.4V
-0.33	-41.5176	T0_0.4V
-0.32	-38.3516	T0_0.4V
-0.31	-35.3057	T0_0.4V
-0.3	-32.1997	T0_0.4V
-0.29	-29.4239	T0_0.4V
-0.28	-26.393	T0_0.4V
-0.27	-23.7072	T0_0.4V
-0.26	-20.4962	T0_0.4V
-0.25	-17.6153	T0_0.4V
-0.24	-14.751	T0_0.4V
-0.23	-11.8191	T0_0.4V
-0.22	-8.5916	T0_0.4V
-0.21	-5.87128	T0_0.4V
-0.2	-2.80885	T0_0.4V
-0.19	-0.0846556	T0_0.4V
-0.18	2.99341	T0_0.4V
-0.17	5.89828	T0_0.4V
-0.16	8.9277	T0_0.4V
-0.15	11.585	T0_0.4V
-0.14	14.1613	T0_0.4V
-0.13	16.2349	T0_0.4V
-0.12	17.9304	T0_0.4V
-0.11	19.1008	T0_0.4V
-0.1	19.701	T0_0.4V
-0.09	19.806	T0_0.4V
-0.08	19.896	T0_0.4V
-0.07	19.6409	T0_0.4V
-0.06	19.6109	T0_0.4V
-0.05	19.2958	T0_0.4V
-0.04	19.2658	T0_0.4V
-0.03	18.7407	T0_0.4V
-0.02	18.6807	T0_0.4V
-0.01	18.2755	T0_0.4V
0	18.1255	T0_0.4V
0.01	17.8554	T0_0.4V
0.02	17.7504	T0_0.4V
0.03	17.4353	T0_0.4V
0.04	17.1952	T0_0.4V
0.05	16.9551	T0_0.4V
0.06	16.8201	T0_0.4V
0.07	16.505	T0_0.4V
0.08	16.2199	T0_0.4V
0.09	15.9798	T0_0.4V
0.1	15.9798	T0_0.4V
0.11	15.5897	T0_0.4V
0.12	15.3646	T0_0.4V
0.13	15.0345	T0_0.4V
0.14	14.9745	T0_0.4V
0.15	14.889	T0_0.4V
0.16	14.5679	T0_0.4V
0.17	14.5484	T0_0.4V
0.18	14.8905	T0_0.4V
0.19	14.814	T0_0.4V
0.2	14.9085	T0_0.4V
0.21	15.0646	T0_0.4V
0.22	15.1696	T0_0.4V
0.23	15.3346	T0_0.4V
0.24	15.4547	T0_0.4V
0.25	15.4997	T0_0.4V
0.26	15.9048	T0_0.4V
0.27	15.9048	T0_0.4V
0.28	16.2799	T0_0.4V
0.29	16.4	T0_0.4V
0.3	-0.105812	T0_0.4V
0.29	-2.27019	T0_0.4V
0.28	-4.16826	T0_0.4V
0.27	-5.31911	T0_0.4V
0.26	-6.21188	T0_0.4V
0.25	-6.76105	T0_0.4V
0.24	-7.21118	T0_0.4V
0.23	-7.66282	T0_0.4V
0.22	-8.40254	T0_0.4V
0.21	-8.55109	T0_0.4V
0.2	-9.02673	T0_0.4V
0.19	-9.20679	T0_0.4V
0.18	-9.64792	T0_0.4V
0.17	-9.75745	T0_0.4V
0.16	-9.88349	T0_0.4V
0.15	-9.97802	T0_0.4V
0.14	-10.5677	T0_0.4V
0.13	-10.5272	T0_0.4V
0.12	-10.9098	T0_0.4V
0.11	-10.9953	T0_0.4V
0.1	-11.4935	T0_0.4V
0.09	-11.7846	T0_0.4V
0.08	-12.1747	T0_0.4V
0.07	-12.2932	T0_0.4V
0.06	-13.0179	T0_0.4V
0.05	-13.288	T0_0.4V
0.04	-13.8087	T0_0.4V
0.03	-13.9647	T0_0.4V
0.02	-14.4224	T0_0.4V
0.01	-14.7029	T0_0.4V
0	-15.0496	T0_0.4V
-0.01	-15.4097	T0_0.4V
-0.02	-16.0549	T0_0.4V
-0.03	-16.595	T0_0.4V
-0.04	-17.5253	T0_0.4V
-0.05	-18.4706	T0_0.4V
-0.06	-19.911	T0_0.4V
-0.07	-21.5015	T0_0.4V
-0.08	-23.5721	T0_0.4V
-0.09	-25.8528	T0_0.4V
-0.1	-28.9588	T0_0.4V
-0.11	-31.8246	T0_0.4V
-0.12	-35.1106	T0_0.4V
-0.13	-38.4866	T0_0.4V
-0.14	-42.2228	T0_0.4V
-0.15	-45.3287	T0_0.4V
-0.16	-49.0048	T0_0.4V
-0.17	-52.846	T0_0.4V
-0.18	-57.2723	T0_0.4V
-0.19	-61.5186	T0_0.4V
-0.2	-66.3801	T0_0.4V
-0.21	-71.3916	T0_0.4V
-0.22	-77.1533	T0_0.4V
-0.23	-82.8851	T0_0.4V
-0.24	-89.262	T0_0.4V
-0.25	-95.939	T0_0.4V
-0.26	-103.516	T0_0.4V
-0.27	-111.004	T0_0.4V
-0.28	-119.076	T0_0.4V
-0.29	-127.163	T0_0.4V
-0.3	-136.061	T0_0.4V
-0.31	-144.554	T0_0.4V
-0.32	-153.196	T0_0.4V
-0.33	-161.749	T0_0.4V
-0.34	-170.302	T0_0.4V
-0.35	-178.254	T0_0.4V
-0.36	-185.906	T0_0.4V
-0.37	-192.808	T0_0.4V
-0.38	-199.41	T0_0.4V
-0.39	-205.262	T0_0.4V
-0.4	-209.313	T0_0.4V
-0.41	-214.865	T0_0.4V
-0.42	-219.516	T0_0.4V
-0.43	-222.667	T0_0.4V
-0.44	-225.818	T0_0.4V
-0.45	-227.769	T0_0.4V
-0.46	-229.269	T0_0.4V
-0.47	-229.719	T0_0.4V
-0.48	-229.87	T0_0.4V
-0.49	-229.119	T0_0.4V
-0.5	-228.369	T0_0.4V
-0.51	-226.418	T0_0.4V
-0.52	-224.318	T0_0.4V
-0.53	-222.067	T0_0.4V
-0.54	-219.816	T0_0.4V
-0.55	-216.966	T0_0.4V
-0.56	-214.415	T0_0.4V
-0.57	-211.864	T0_0.4V
-0.58	-209.763	T0_0.4V
-0.59	-207.213	T0_0.4V
-0.6	-204.812	T0_0.4V
-0.61	-202.561	T0_0.4V
-0.62	-201.061	T0_0.4V
-0.63	-200.161	T0_0.4V
-0.64	-198.96	T0_0.4V
-0.65	-198.21	T0_0.4V
-0.66	-198.81	T0_0.4V
-0.67	-198.51	T0_0.4V
-0.68	-198.96	T0_0.4V
-0.69	-198.96	T0_0.4V
-0.7	-201.211	T0_0.4V
-0.71	-202.561	T0_0.4V
-0.72	-204.662	T0_0.4V
-0.73	-206.613	T0_0.4V
-0.74	-209.313	T0_0.4V
-0.75	-211.864	T0_0.4V
-0.76	-214.265	T0_0.4V
-0.77	-216.365	T0_0.4V
-0.78	-219.816	T0_0.4V
-0.79	-222.967	T0_0.4V
-0.8	-785.188	T24_0.1V
-0.79	-665.901	T24_0.1V
-0.78	-584.577	T24_0.1V
-0.77	-526.209	T24_0.1V
-0.76	-480.895	T24_0.1V
-0.75	-445.185	T24_0.1V
-0.74	-415.626	T24_0.1V
-0.73	-391.168	T24_0.1V
-0.72	-369.862	T24_0.1V
-0.71	-351.406	T24_0.1V
-0.7	-334.601	T24_0.1V
-0.69	-319.747	T24_0.1V
-0.68	-305.192	T24_0.1V
-0.67	-292.438	T24_0.1V
-0.66	-279.535	T24_0.1V
-0.65	-268.281	T24_0.1V
-0.64	-256.728	T24_0.1V
-0.63	-245.474	T24_0.1V
-0.62	-233.921	T24_0.1V
-0.61	-223.117	T24_0.1V
-0.6	-211.564	T24_0.1V
-0.59	-200.461	T24_0.1V
-0.58	-188.607	T24_0.1V
-0.57	-177.054	T24_0.1V
-0.56	-164.9	T24_0.1V
-0.55	-152.596	T24_0.1V
-0.54	-139.122	T24_0.1V
-0.53	-125.723	T24_0.1V
-0.52	-110.884	T24_0.1V
-0.51	-96.7193	T24_0.1V
-0.5	-81.1746	T24_0.1V
-0.49	-65.5548	T24_0.1V
-0.48	-49.2299	T24_0.1V
-0.47	-32.1997	T24_0.1V
-0.46	-14.0307	T24_0.1V
-0.45	4.27329	T24_0.1V
-0.44	23.5121	T24_0.1V
-0.43	43.1531	T24_0.1V
-0.42	64.1894	T24_0.1V
-0.41	83.2902	T24_0.1V
-0.4	105.122	T24_0.1V
-0.39	126.758	T24_0.1V
-0.38	149.82	T24_0.1V
-0.37	171.952	T24_0.1V
-0.36	195.359	T24_0.1V
-0.35	217.866	T24_0.1V
-0.34	241.123	T24_0.1V
-0.33	263.48	T24_0.1V
-0.32	286.137	T24_0.1V
-0.31	307.743	T24_0.1V
-0.3	328.149	T24_0.1V
-0.29	347.205	T24_0.1V
-0.28	366.411	T24_0.1V
-0.27	383.516	T24_0.1V
-0.26	400.471	T24_0.1V
-0.25	414.875	T24_0.1V
-0.24	428.38	T24_0.1V
-0.23	440.833	T24_0.1V
-0.22	453.887	T24_0.1V
-0.21	464.691	T24_0.1V
-0.2	474.444	T24_0.1V
-0.19	482.396	T24_0.1V
-0.18	490.949	T24_0.1V
-0.17	496.35	T24_0.1V
-0.16	501.602	T24_0.1V
-0.15	504.303	T24_0.1V
-0.14	505.803	T24_0.1V
-0.13	503.102	T24_0.1V
-0.12	498.601	T24_0.1V
-0.11	491.249	T24_0.1V
-0.1	480.595	T24_0.1V
-0.09	466.491	T24_0.1V
-0.08	450.136	T24_0.1V
-0.07	431.831	T24_0.1V
-0.06	413.375	T24_0.1V
-0.05	391.919	T24_0.1V
-0.04	370.762	T24_0.1V
-0.03	347.655	T24_0.1V
-0.02	325.298	T24_0.1V
-0.01	302.341	T24_0.1V
0	279.985	T24_0.1V
0.01	259.278	T24_0.1V
0.02	240.523	T24_0.1V
0.03	224.018	T24_0.1V
0.04	215.315	T24_0.1V
0.05	197.31	T24_0.1V
0.06	181.555	T24_0.1V
0.07	167.601	T24_0.1V
0.08	155.897	T24_0.1V
0.09	145.379	T24_0.1V
0.1	136.091	T24_0.1V
0.11	127.344	T24_0.1V
0.12	119.751	T24_0.1V
0.13	112.459	T24_0.1V
0.14	106.232	T24_0.1V
0.15	100.53	T24_0.1V
0.16	95.3839	T24_0.1V
0.17	90.8825	T24_0.1V
0.18	87.2664	T24_0.1V
0.19	83.5303	T24_0.1V
0.2	80.6944	T24_0.1V
0.21	77.8285	T24_0.1V
0.22	75.8179	T24_0.1V
0.23	73.2672	T24_0.1V
0.24	71.7517	T24_0.1V
0.25	69.8311	T24_0.1V
0.26	68.7658	T24_0.1V
0.27	67.2053	T24_0.1V
0.28	66.3051	T24_0.1V
0.29	65.1197	T24_0.1V
0.3	32.8899	T24_0.1V
0.29	25.8378	T24_0.1V
0.28	20.7363	T24_0.1V
0.27	16.9701	T24_0.1V
0.26	13.189	T24_0.1V
0.25	10.7357	T24_0.1V
0.24	8.03793	T24_0.1V
0.23	5.9418	T24_0.1V
0.22	3.55458	T24_0.1V
0.21	2.19516	T24_0.1V
0.2	0.0799442	T24_0.1V
0.19	-1.44029	T24_0.1V
0.18	-3.27699	T24_0.1V
0.17	-4.71743	T24_0.1V
0.16	-6.78955	T24_0.1V
0.15	-8.06644	T24_0.1V
0.14	-10.1371	T24_0.1V
0.13	-11.7996	T24_0.1V
0.12	-13.6796	T24_0.1V
0.11	-15.6047	T24_0.1V
0.1	-18.3355	T24_0.1V
0.09	-20.5262	T24_0.1V
0.08	-23.4821	T24_0.1V
0.07	-26.1679	T24_0.1V
0.06	-29.814	T24_0.1V
0.05	-32.92	T24_0.1V
0.04	-36.9412	T24_0.1V
0.03	-41.0224	T24_0.1V
0.02	-46.6191	T24_0.1V
0.01	-51.6756	T24_0.1V
0	-57.9925	T24_0.1V
-0.01	-64.3845	T24_0.1V
-0.02	-72.1868	T24_0.1V
-0.03	-80.0642	T24_0.1V
-0.04	-89.142	T24_0.1V
-0.05	-98.3247	T24_0.1V
-0.06	-109.338	T24_0.1V
-0.07	-119.811	T24_0.1V
-0.08	-132.565	T24_0.1V
-0.09	-145.619	T24_0.1V
-0.1	-160.699	T24_0.1V
-0.11	-176.003	T24_0.1V
-0.12	-193.709	T24_0.1V
-0.13	-211.864	T24_0.1V
-0.14	-232.57	T24_0.1V
-0.15	-252.376	T24_0.1V
-0.16	-273.383	T24_0.1V
-0.17	-293.339	T24_0.1V
-0.18	-314.345	T24_0.1V
-0.19	-333.851	T24_0.1V
-0.2	-353.807	T24_0.1V
-0.21	-372.113	T24_0.1V
-0.22	-391.318	T24_0.1V
-0.23	-408.874	T24_0.1V
-0.24	-427.029	T24_0.1V
-0.25	-443.834	T24_0.1V
-0.26	-461.24	T24_0.1V
-0.27	-476.844	T24_0.1V
-0.28	-493.349	T24_0.1V
-0.29	-509.554	T24_0.1V
-0.3	-526.659	T24_0.1V
-0.31	-540.614	T24_0.1V
-0.32	-555.018	T24_0.1V
-0.33	-567.322	T24_0.1V
-0.34	-580.376	T24_0.1V
-0.35	-591.479	T24_0.1V
-0.36	-601.832	T24_0.1V
-0.37	-610.835	T24_0.1V
-0.38	-619.837	T24_0.1V
-0.39	-626.89	T24_0.1V
-0.4	-627.94	T24_0.1V
-0.41	-636.943	T24_0.1V
-0.42	-642.194	T24_0.1V
-0.43	-643.995	T24_0.1V
-0.44	-646.245	T24_0.1V
-0.45	-645.645	T24_0.1V
-0.46	-645.495	T24_0.1V
-0.47	-641.594	T24_0.1V
-0.48	-637.543	T24_0.1V
-0.49	-631.541	T24_0.1V
-0.5	-625.089	T24_0.1V
-0.51	-616.537	T24_0.1V
-0.52	-607.234	T24_0.1V
-0.53	-596.731	T24_0.1V
-0.54	-586.077	T24_0.1V
-0.55	-573.774	T24_0.1V
-0.56	-561.32	T24_0.1V
-0.57	-548.566	T24_0.1V
-0.58	-536.712	T24_0.1V
-0.59	-524.259	T24_0.1V
-0.6	-513.305	T24_0.1V
-0.61	-502.352	T24_0.1V
-0.62	-493.199	T24_0.1V
-0.63	-484.497	T24_0.1V
-0.64	-477.745	T24_0.1V
-0.65	-471.593	T24_0.1V
-0.66	-467.391	T24_0.1V
-0.67	-463.49	T24_0.1V
-0.68	-460.339	T24_0.1V
-0.69	-456.588	T24_0.1V
-0.7	-453.737	T24_0.1V
-0.71	-450.136	T24_0.1V
-0.72	-447.885	T24_0.1V
-0.73	-445.635	T24_0.1V
-0.74	-445.485	T24_0.1V
-0.75	-445.335	T24_0.1V
-0.76	-446.385	T24_0.1V
-0.77	-447.885	T24_0.1V
-0.78	-450.436	T24_0.1V
-0.79	-452.537	T24_0.1V
-0.8	-652.097	T24_0.2V
-0.79	-536.712	T24_0.2V
-0.78	-461.54	T24_0.2V
-0.77	-409.174	T24_0.2V
-0.76	-370.012	T24_0.2V
-0.75	-340.003	T24_0.2V
-0.74	-315.545	T24_0.2V
-0.73	-295.89	T24_0.2V
-0.72	-279.234	T24_0.2V
-0.71	-264.08	T24_0.2V
-0.7	-250.576	T24_0.2V
-0.69	-238.872	T24_0.2V
-0.68	-227.619	T24_0.2V
-0.67	-217.866	T24_0.2V
-0.66	-207.813	T24_0.2V
-0.65	-198.96	T24_0.2V
-0.64	-189.807	T24_0.2V
-0.63	-181.255	T24_0.2V
-0.62	-172.252	T24_0.2V
-0.61	-164	T24_0.2V
-0.6	-155.297	T24_0.2V
-0.59	-146.999	T24_0.2V
-0.58	-138.147	T24_0.2V
-0.57	-129.204	T24_0.2V
-0.56	-119.841	T24_0.2V
-0.55	-110.583	T24_0.2V
-0.54	-100.305	T24_0.2V
-0.53	-90.5374	T24_0.2V
-0.52	-79.5091	T24_0.2V
-0.51	-68.8708	T24_0.2V
-0.5	-57.4224	T24_0.2V
-0.49	-45.7939	T24_0.2V
-0.48	-33.4901	T24_0.2V
-0.47	-21.0964	T24_0.2V
-0.46	-7.64781	T24_0.2V
-0.45	5.74074	T24_0.2V
-0.44	19.836	T24_0.2V
-0.43	33.9553	T24_0.2V
-0.42	49.1549	T24_0.2V
-0.41	63.4392	T24_0.2V
-0.4	79.0289	T24_0.2V
-0.39	94.6486	T24_0.2V
-0.38	111.319	T24_0.2V
-0.37	127.268	T24_0.2V
-0.36	143.879	T24_0.2V
-0.35	160.248	T24_0.2V
-0.34	176.753	T24_0.2V
-0.33	193.409	T24_0.2V
-0.32	209.763	T24_0.2V
-0.31	225.818	T24_0.2V
-0.3	241.123	T24_0.2V
-0.29	255.677	T24_0.2V
-0.28	270.232	T24_0.2V
-0.27	284.036	T24_0.2V
-0.26	297.54	T24_0.2V
-0.25	309.994	T24_0.2V
-0.24	321.697	T24_0.2V
-0.23	333.251	T24_0.2V
-0.22	344.954	T24_0.2V
-0.21	355.157	T24_0.2V
-0.2	365.21	T24_0.2V
-0.19	374.063	T24_0.2V
-0.18	382.916	T24_0.2V
-0.17	390.118	T24_0.2V
-0.16	396.27	T24_0.2V
-0.15	401.221	T24_0.2V
-0.14	404.672	T24_0.2V
-0.13	405.573	T24_0.2V
-0.12	404.672	T24_0.2V
-0.11	401.371	T24_0.2V
-0.1	394.769	T24_0.2V
-0.09	385.167	T24_0.2V
-0.08	373.463	T24_0.2V
-0.07	359.209	T24_0.2V
-0.06	344.354	T24_0.2V
-0.05	326.949	T24_0.2V
-0.04	309.244	T24_0.2V
-0.03	290.038	T24_0.2V
-0.02	270.832	T24_0.2V
-0.01	251.326	T24_0.2V
0	231.97	T24_0.2V
0.01	213.815	T24_0.2V
0.02	197.46	T24_0.2V
0.03	182.605	T24_0.2V
0.04	174.653	T24_0.2V
0.05	159.498	T24_0.2V
0.06	146.084	T24_0.2V
0.07	134.111	T24_0.2V
0.08	123.787	T24_0.2V
0.09	114.275	T24_0.2V
0.1	106.607	T24_0.2V
0.11	99.105	T24_0.2V
0.12	92.653	T24_0.2V
0.13	86.5912	T24_0.2V
0.14	81.5347	T24_0.2V
0.15	76.8082	T24_0.2V
0.16	72.712	T24_0.2V
0.17	68.9459	T24_0.2V
0.18	66.02	T24_0.2V
0.19	62.974	T24_0.2V
0.2	60.8734	T24_0.2V
0.21	58.6978	T24_0.2V
0.22	57.2123	T24_0.2V
0.23	55.5018	T24_0.2V
0.24	54.2414	T24_0.2V
0.25	53.0711	T24_0.2V
0.26	52.4859	T24_0.2V
0.27	51.6156	T24_0.2V
0.28	51.1505	T24_0.2V
0.29	50.7003	T24_0.2V
0.3	26.363	T24_0.2V
0.29	21.1264	T24_0.2V
0.28	16.8801	T24_0.2V
0.27	14.2483	T24_0.2V
0.26	11.3959	T24_0.2V
0.25	9.69443	T24_0.2V
0.24	8.12496	T24_0.2V
0.23	6.51497	T24_0.2V
0.22	4.65441	T24_0.2V
0.21	3.60109	T24_0.2V
0.2	2.20867	T24_0.2V
0.19	1.36736	T24_0.2V
0.18	-0.400921	T24_0.2V
0.17	-0.844155	T24_0.2V
0.16	-2.26869	T24_0.2V
0.15	-3.24848	T24_0.2V
0.14	-5.06703	T24_0.2V
0.13	-5.9343	T24_0.2V
0.12	-7.52478	T24_0.2V
0.11	-8.72814	T24_0.2V
0.1	-10.8813	T24_0.2V
0.09	-12.3412	T24_0.2V
0.08	-14.5259	T24_0.2V
0.07	-16.535	T24_0.2V
0.06	-19.4759	T24_0.2V
0.05	-21.9516	T24_0.2V
0.04	-25.2977	T24_0.2V
0.03	-28.4936	T24_0.2V
0.02	-32.6949	T24_0.2V
0.01	-36.5361	T24_0.2V
0	-41.2175	T24_0.2V
-0.01	-46.394	T24_0.2V
-0.02	-52.5009	T24_0.2V
-0.03	-58.7428	T24_0.2V
-0.04	-65.7349	T24_0.2V
-0.05	-73.1171	T24_0.2V
-0.06	-81.7447	T24_0.2V
-0.07	-90.2823	T24_0.2V
-0.08	-100.245	T24_0.2V
-0.09	-110.914	T24_0.2V
-0.1	-123.637	T24_0.2V
-0.11	-136.166	T24_0.2V
-0.12	-150.496	T24_0.2V
-0.13	-165.65	T24_0.2V
-0.14	-182.305	T24_0.2V
-0.15	-198.66	T24_0.2V
-0.16	-215.465	T24_0.2V
-0.17	-231.97	T24_0.2V
-0.18	-250.276	T24_0.2V
-0.19	-264.68	T24_0.2V
-0.2	-280.285	T24_0.2V
-0.21	-294.389	T24_0.2V
-0.22	-308.793	T24_0.2V
-0.23	-322.147	T24_0.2V
-0.24	-335.802	T24_0.2V
-0.25	-348.405	T24_0.2V
-0.26	-361.159	T24_0.2V
-0.27	-372.413	T24_0.2V
-0.28	-384.266	T24_0.2V
-0.29	-395.67	T24_0.2V
-0.3	-407.373	T24_0.2V
-0.31	-417.426	T24_0.2V
-0.32	-427.029	T24_0.2V
-0.33	-435.582	T24_0.2V
-0.34	-444.284	T24_0.2V
-0.35	-451.637	T24_0.2V
-0.36	-458.539	T24_0.2V
-0.37	-464.841	T24_0.2V
-0.38	-470.692	T24_0.2V
-0.39	-475.944	T24_0.2V
-0.4	-478.045	T24_0.2V
-0.41	-483.446	T24_0.2V
-0.42	-487.497	T24_0.2V
-0.43	-489.298	T24_0.2V
-0.44	-490.949	T24_0.2V
-0.45	-491.099	T24_0.2V
-0.46	-490.798	T24_0.2V
-0.47	-488.998	T24_0.2V
-0.48	-486.597	T24_0.2V
-0.49	-482.996	T24_0.2V
-0.5	-478.945	T24_0.2V
-0.51	-473.243	T24_0.2V
-0.52	-466.791	T24_0.2V
-0.53	-458.839	T24_0.2V
-0.54	-451.036	T24_0.2V
-0.55	-441.584	T24_0.2V
-0.56	-432.131	T24_0.2V
-0.57	-421.778	T24_0.2V
-0.58	-412.025	T24_0.2V
-0.59	-401.521	T24_0.2V
-0.6	-391.769	T24_0.2V
-0.61	-382.316	T24_0.2V
-0.62	-374.663	T24_0.2V
-0.63	-366.561	T24_0.2V
-0.64	-360.559	T24_0.2V
-0.65	-354.857	T24_0.2V
-0.66	-350.656	T24_0.2V
-0.67	-346.155	T24_0.2V
-0.68	-342.404	T24_0.2V
-0.69	-338.502	T24_0.2V
-0.7	-335.051	T24_0.2V
-0.71	-330.85	T24_0.2V
-0.72	-327.549	T24_0.2V
-0.73	-324.848	T24_0.2V
-0.74	-323.948	T24_0.2V
-0.75	-322.748	T24_0.2V
-0.76	-323.048	T24_0.2V
-0.77	-323.648	T24_0.2V
-0.78	-325.448	T24_0.2V
-0.79	-326.649	T24_0.2V
-0.8	-710.465	T24_0.3V
-0.79	-591.179	T24_0.3V
-0.78	-439.483	T24_0.3V
-0.77	-382.766	T24_0.3V
-0.76	-343.304	T24_0.3V
-0.75	-314.045	T24_0.3V
-0.74	-290.638	T24_0.3V
-0.73	-271.432	T24_0.3V
-0.72	-255.077	T24_0.3V
-0.71	-240.823	T24_0.3V
-0.7	-228.069	T24_0.3V
-0.69	-216.666	T24_0.3V
-0.68	-205.862	T24_0.3V
-0.67	-195.959	T24_0.3V
-0.66	-186.056	T24_0.3V
-0.65	-176.753	T24_0.3V
-0.64	-167.751	T24_0.3V
-0.63	-158.898	T24_0.3V
-0.62	-149.85	T24_0.3V
-0.61	-141.238	T24_0.3V
-0.6	-132.43	T24_0.3V
-0.59	-123.622	T24_0.3V
-0.58	-114.47	T24_0.3V
-0.57	-105.182	T24_0.3V
-0.56	-95.5789	T24_0.3V
-0.55	-85.931	T24_0.3V
-0.54	-75.6229	T24_0.3V
-0.53	-65.2998	T24_0.3V
-0.52	-54.2864	T24_0.3V
-0.51	-43.3781	T24_0.3V
-0.5	-31.5846	T24_0.3V
-0.49	-19.6109	T24_0.3V
-0.48	-7.18867	T24_0.3V
-0.47	5.79025	T24_0.3V
-0.46	19.1758	T24_0.3V
-0.45	33.01	T24_0.3V
-0.44	47.1743	T24_0.3V
-0.43	61.8037	T24_0.3V
-0.42	77.1833	T24_0.3V
-0.41	91.8728	T24_0.3V
-0.4	107.688	T24_0.3V
-0.39	123.652	T24_0.3V
-0.38	140.217	T24_0.3V
-0.37	156.497	T24_0.3V
-0.36	173.002	T24_0.3V
-0.35	189.507	T24_0.3V
-0.34	205.712	T24_0.3V
-0.33	222.367	T24_0.3V
-0.32	238.422	T24_0.3V
-0.31	254.177	T24_0.3V
-0.3	268.431	T24_0.3V
-0.29	282.385	T24_0.3V
-0.28	296.04	T24_0.3V
-0.27	308.643	T24_0.3V
-0.26	320.647	T24_0.3V
-0.25	331.9	T24_0.3V
-0.24	341.953	T24_0.3V
-0.23	351.856	T24_0.3V
-0.22	361.009	T24_0.3V
-0.21	369.712	T24_0.3V
-0.2	377.664	T24_0.3V
-0.19	384.716	T24_0.3V
-0.18	391.769	T24_0.3V
-0.17	397.92	T24_0.3V
-0.16	403.322	T24_0.3V
-0.15	407.973	T24_0.3V
-0.14	411.575	T24_0.3V
-0.13	413.525	T24_0.3V
-0.12	413.825	T24_0.3V
-0.11	412.175	T24_0.3V
-0.1	407.073	T24_0.3V
-0.09	399.121	T24_0.3V
-0.08	388.317	T24_0.3V
-0.07	375.113	T24_0.3V
-0.06	359.959	T24_0.3V
-0.05	342.704	T24_0.3V
-0.04	324.098	T24_0.3V
-0.03	303.992	T24_0.3V
-0.02	283.886	T24_0.3V
-0.01	263.33	T24_0.3V
0	243.224	T24_0.3V
0.01	224.168	T24_0.3V
0.02	206.913	T24_0.3V
0.03	191.758	T24_0.3V
0.04	183.656	T24_0.3V
0.05	168.801	T24_0.3V
0.06	155.297	T24_0.3V
0.07	143.233	T24_0.3V
0.08	132.79	T24_0.3V
0.09	123.532	T24_0.3V
0.1	115.775	T24_0.3V
0.11	108.303	T24_0.3V
0.12	101.821	T24_0.3V
0.13	95.804	T24_0.3V
0.14	90.9275	T24_0.3V
0.15	86.096	T24_0.3V
0.16	82.0898	T24_0.3V
0.17	78.2487	T24_0.3V
0.18	75.4728	T24_0.3V
0.19	72.787	T24_0.3V
0.2	70.7464	T24_0.3V
0.21	68.8258	T24_0.3V
0.22	67.4604	T24_0.3V
0.23	65.8549	T24_0.3V
0.24	64.7896	T24_0.3V
0.25	63.7993	T24_0.3V
0.26	63.2591	T24_0.3V
0.27	62.674	T24_0.3V
0.28	62.4039	T24_0.3V
0.29	62.1938	T24_0.3V
0.3	34.6455	T24_0.3V
0.29	26.8581	T24_0.3V
0.28	21.7266	T24_0.3V
0.27	17.7954	T24_0.3V
0.26	14.757	T24_0.3V
0.25	11.8716	T24_0.3V
0.24	9.83998	T24_0.3V
0.23	7.63731	T24_0.3V
0.22	5.9583	T24_0.3V
0.21	3.91318	T24_0.3V
0.2	2.55377	T24_0.3V
0.19	0.883017	T24_0.3V
0.18	-0.498451	T24_0.3V
0.17	-2.14865	T24_0.3V
0.16	-3.51856	T24_0.3V
0.15	-5.16306	T24_0.3V
0.14	-6.70253	T24_0.3V
0.13	-8.55409	T24_0.3V
0.12	-10.2181	T24_0.3V
0.11	-12.2377	T24_0.3V
0.1	-14.2033	T24_0.3V
0.09	-16.565	T24_0.3V
0.08	-18.7107	T24_0.3V
0.07	-21.4265	T24_0.3V
0.06	-24.2473	T24_0.3V
0.05	-27.5783	T24_0.3V
0.04	-30.6993	T24_0.3V
0.03	-34.3454	T24_0.3V
0.02	-38.2916	T24_0.3V
0.01	-42.838	T24_0.3V
0	-47.3093	T24_0.3V
-0.01	-52.4559	T24_0.3V
-0.02	-57.9475	T24_0.3V
-0.03	-64.0094	T24_0.3V
-0.04	-70.2513	T24_0.3V
-0.05	-77.3484	T24_0.3V
-0.06	-84.8657	T24_0.3V
-0.07	-93.2532	T24_0.3V
-0.08	-102.301	T24_0.3V
-0.09	-112.504	T24_0.3V
-0.1	-123.983	T24_0.3V
-0.11	-136.721	T24_0.3V
-0.12	-150.195	T24_0.3V
-0.13	-165.2	T24_0.3V
-0.14	-180.955	T24_0.3V
-0.15	-197.46	T24_0.3V
-0.16	-213.965	T24_0.3V
-0.17	-230.62	T24_0.3V
-0.18	-246.975	T24_0.3V
-0.19	-263.33	T24_0.3V
-0.2	-279.084	T24_0.3V
-0.21	-294.239	T24_0.3V
-0.22	-308.643	T24_0.3V
-0.23	-323.048	T24_0.3V
-0.24	-337.152	T24_0.3V
-0.25	-350.656	T24_0.3V
-0.26	-364.01	T24_0.3V
-0.27	-376.764	T24_0.3V
-0.28	-389.218	T24_0.3V
-0.29	-402.422	T24_0.3V
-0.3	-415.326	T24_0.3V
-0.31	-427.179	T24_0.3V
-0.32	-438.583	T24_0.3V
-0.33	-449.236	T24_0.3V
-0.34	-459.139	T24_0.3V
-0.35	-468.742	T24_0.3V
-0.36	-476.844	T24_0.3V
-0.37	-484.797	T24_0.3V
-0.38	-491.249	T24_0.3V
-0.39	-497.701	T24_0.3V
-0.4	-502.652	T24_0.3V
-0.41	-506.103	T24_0.3V
-0.42	-509.554	T24_0.3V
-0.43	-511.805	T24_0.3V
-0.44	-513.005	T24_0.3V
-0.45	-512.705	T24_0.3V
-0.46	-511.055	T24_0.3V
-0.47	-508.504	T24_0.3V
-0.48	-504.303	T24_0.3V
-0.49	-499.051	T24_0.3V
-0.5	-492.449	T24_0.3V
-0.51	-485.247	T24_0.3V
-0.52	-476.094	T24_0.3V
-0.53	-466.041	T24_0.3V
-0.54	-455.238	T24_0.3V
-0.55	-443.984	T24_0.3V
-0.56	-431.831	T24_0.3V
-0.57	-419.377	T24_0.3V
-0.58	-406.473	T24_0.3V
-0.59	-394.169	T24_0.3V
-0.6	-381.715	T24_0.3V
-0.61	-370.462	T24_0.3V
-0.62	-359.959	T24_0.3V
-0.63	-350.806	T24_0.3V
-0.64	-342.704	T24_0.3V
-0.65	-336.102	T24_0.3V
-0.66	-330.25	T24_0.3V
-0.67	-325.749	T24_0.3V
-0.68	-321.547	T24_0.3V
-0.69	-317.946	T24_0.3V
-0.7	-314.345	T24_0.3V
-0.71	-311.194	T24_0.3V
-0.72	-308.043	T24_0.3V
-0.73	-305.793	T24_0.3V
-0.74	-304.292	T24_0.3V
-0.75	-303.992	T24_0.3V
-0.76	-304.142	T24_0.3V
-0.77	-305.192	T24_0.3V
-0.78	-306.693	T24_0.3V
-0.79	-308.943	T24_0.3V
-0.8	-785.188	T24_0.4V
-0.79	-665.901	T24_0.4V
-0.78	-584.577	T24_0.4V
-0.77	-526.209	T24_0.4V
-0.76	-480.895	T24_0.4V
-0.75	-445.185	T24_0.4V
-0.74	-415.626	T24_0.4V
-0.73	-391.168	T24_0.4V
-0.72	-369.862	T24_0.4V
-0.71	-351.406	T24_0.4V
-0.7	-334.601	T24_0.4V
-0.69	-319.747	T24_0.4V
-0.68	-305.192	T24_0.4V
-0.67	-292.438	T24_0.4V
-0.66	-279.535	T24_0.4V
-0.65	-268.281	T24_0.4V
-0.64	-256.728	T24_0.4V
-0.63	-245.474	T24_0.4V
-0.62	-233.921	T24_0.4V
-0.61	-223.117	T24_0.4V
-0.6	-211.564	T24_0.4V
-0.59	-200.461	T24_0.4V
-0.58	-188.607	T24_0.4V
-0.57	-177.054	T24_0.4V
-0.56	-164.9	T24_0.4V
-0.55	-152.596	T24_0.4V
-0.54	-139.122	T24_0.4V
-0.53	-125.723	T24_0.4V
-0.52	-110.884	T24_0.4V
-0.51	-96.7193	T24_0.4V
-0.5	-81.1746	T24_0.4V
-0.49	-65.5548	T24_0.4V
-0.48	-49.2299	T24_0.4V
-0.47	-32.1997	T24_0.4V
-0.46	-14.0307	T24_0.4V
-0.45	4.27329	T24_0.4V
-0.44	23.5121	T24_0.4V
-0.43	43.1531	T24_0.4V
-0.42	64.1894	T24_0.4V
-0.41	83.2902	T24_0.4V
-0.4	105.122	T24_0.4V
-0.39	126.758	T24_0.4V
-0.38	149.82	T24_0.4V
-0.37	171.952	T24_0.4V
-0.36	195.359	T24_0.4V
-0.35	217.866	T24_0.4V
-0.34	241.123	T24_0.4V
-0.33	263.48	T24_0.4V
-0.32	286.137	T24_0.4V
-0.31	307.743	T24_0.4V
-0.3	328.149	T24_0.4V
-0.29	347.205	T24_0.4V
-0.28	366.411	T24_0.4V
-0.27	383.516	T24_0.4V
-0.26	400.471	T24_0.4V
-0.25	414.875	T24_0.4V
-0.24	428.38	T24_0.4V
-0.23	440.833	T24_0.4V
-0.22	453.887	T24_0.4V
-0.21	464.691	T24_0.4V
-0.2	474.444	T24_0.4V
-0.19	482.396	T24_0.4V
-0.18	490.949	T24_0.4V
-0.17	496.35	T24_0.4V
-0.16	501.602	T24_0.4V
-0.15	504.303	T24_0.4V
-0.14	505.803	T24_0.4V
-0.13	503.102	T24_0.4V
-0.12	498.601	T24_0.4V
-0.11	491.249	T24_0.4V
-0.1	480.595	T24_0.4V
-0.09	466.491	T24_0.4V
-0.08	450.136	T24_0.4V
-0.07	431.831	T24_0.4V
-0.06	413.375	T24_0.4V
-0.05	391.919	T24_0.4V
-0.04	370.762	T24_0.4V
-0.03	347.655	T24_0.4V
-0.02	325.298	T24_0.4V
-0.01	302.341	T24_0.4V
0	279.985	T24_0.4V
0.01	259.278	T24_0.4V
0.02	240.523	T24_0.4V
0.03	224.018	T24_0.4V
0.04	215.315	T24_0.4V
0.05	197.31	T24_0.4V
0.06	181.555	T24_0.4V
0.07	167.601	T24_0.4V
0.08	155.897	T24_0.4V
0.09	145.379	T24_0.4V
0.1	136.091	T24_0.4V
0.11	127.344	T24_0.4V
0.12	119.751	T24_0.4V
0.13	112.459	T24_0.4V
0.14	106.232	T24_0.4V
0.15	100.53	T24_0.4V
0.16	95.3839	T24_0.4V
0.17	90.8825	T24_0.4V
0.18	87.2664	T24_0.4V
0.19	83.5303	T24_0.4V
0.2	80.6944	T24_0.4V
0.21	77.8285	T24_0.4V
0.22	75.8179	T24_0.4V
0.23	73.2672	T24_0.4V
0.24	71.7517	T24_0.4V
0.25	69.8311	T24_0.4V
0.26	68.7658	T24_0.4V
0.27	67.2053	T24_0.4V
0.28	66.3051	T24_0.4V
0.29	65.1197	T24_0.4V
0.3	32.8899	T24_0.4V
0.29	25.8378	T24_0.4V
0.28	20.7363	T24_0.4V
0.27	16.9701	T24_0.4V
0.26	13.189	T24_0.4V
0.25	10.7357	T24_0.4V
0.24	8.03793	T24_0.4V
0.23	5.9418	T24_0.4V
0.22	3.55458	T24_0.4V
0.21	2.19516	T24_0.4V
0.2	0.0799442	T24_0.4V
0.19	-1.44029	T24_0.4V
0.18	-3.27699	T24_0.4V
0.17	-4.71743	T24_0.4V
0.16	-6.78955	T24_0.4V
0.15	-8.06644	T24_0.4V
0.14	-10.1371	T24_0.4V
0.13	-11.7996	T24_0.4V
0.12	-13.6796	T24_0.4V
0.11	-15.6047	T24_0.4V
0.1	-18.3355	T24_0.4V
0.09	-20.5262	T24_0.4V
0.08	-23.4821	T24_0.4V
0.07	-26.1679	T24_0.4V
0.06	-29.814	T24_0.4V
0.05	-32.92	T24_0.4V
0.04	-36.9412	T24_0.4V
0.03	-41.0224	T24_0.4V
0.02	-46.6191	T24_0.4V
0.01	-51.6756	T24_0.4V
0	-57.9925	T24_0.4V
-0.01	-64.3845	T24_0.4V
-0.02	-72.1868	T24_0.4V
-0.03	-80.0642	T24_0.4V
-0.04	-89.142	T24_0.4V
-0.05	-98.3247	T24_0.4V
-0.06	-109.338	T24_0.4V
-0.07	-119.811	T24_0.4V
-0.08	-132.565	T24_0.4V
-0.09	-145.619	T24_0.4V
-0.1	-160.699	T24_0.4V
-0.11	-176.003	T24_0.4V
-0.12	-193.709	T24_0.4V
-0.13	-211.864	T24_0.4V
-0.14	-232.57	T24_0.4V
-0.15	-252.376	T24_0.4V
-0.16	-273.383	T24_0.4V
-0.17	-293.339	T24_0.4V
-0.18	-314.345	T24_0.4V
-0.19	-333.851	T24_0.4V
-0.2	-353.807	T24_0.4V
-0.21	-372.113	T24_0.4V
-0.22	-391.318	T24_0.4V
-0.23	-408.874	T24_0.4V
-0.24	-427.029	T24_0.4V
-0.25	-443.834	T24_0.4V
-0.26	-461.24	T24_0.4V
-0.27	-476.844	T24_0.4V
-0.28	-493.349	T24_0.4V
-0.29	-509.554	T24_0.4V
-0.3	-526.659	T24_0.4V
-0.31	-540.614	T24_0.4V
-0.32	-555.018	T24_0.4V
-0.33	-567.322	T24_0.4V
-0.34	-580.376	T24_0.4V
-0.35	-591.479	T24_0.4V
-0.36	-601.832	T24_0.4V
-0.37	-610.835	T24_0.4V
-0.38	-619.837	T24_0.4V
-0.39	-626.89	T24_0.4V
-0.4	-627.94	T24_0.4V
-0.41	-636.943	T24_0.4V
-0.42	-642.194	T24_0.4V
-0.43	-643.995	T24_0.4V
-0.44	-646.245	T24_0.4V
-0.45	-645.645	T24_0.4V
-0.46	-645.495	T24_0.4V
-0.47	-641.594	T24_0.4V
-0.48	-637.543	T24_0.4V
-0.49	-631.541	T24_0.4V
-0.5	-625.089	T24_0.4V
-0.51	-616.537	T24_0.4V
-0.52	-607.234	T24_0.4V
-0.53	-596.731	T24_0.4V
-0.54	-586.077	T24_0.4V
-0.55	-573.774	T24_0.4V
-0.56	-561.32	T24_0.4V
-0.57	-548.566	T24_0.4V
-0.58	-536.712	T24_0.4V
-0.59	-524.259	T24_0.4V
-0.6	-513.305	T24_0.4V
-0.61	-502.352	T24_0.4V
-0.62	-493.199	T24_0.4V
-0.63	-484.497	T24_0.4V
-0.64	-477.745	T24_0.4V
-0.65	-471.593	T24_0.4V
-0.66	-467.391	T24_0.4V
-0.67	-463.49	T24_0.4V
-0.68	-460.339	T24_0.4V
-0.69	-456.588	T24_0.4V
-0.7	-453.737	T24_0.4V
-0.71	-450.136	T24_0.4V
-0.72	-447.885	T24_0.4V
-0.73	-445.635	T24_0.4V
-0.74	-445.485	T24_0.4V
-0.75	-445.335	T24_0.4V
-0.76	-446.385	T24_0.4V
-0.77	-447.885	T24_0.4V
-0.78	-450.436	T24_0.4V
-0.79	-452.537	T24_0.4V
-0.8	-3923.69	T45_0.1V
-0.79	-3464.55	T45_0.1V
-0.78	-3066.93	T45_0.1V
-0.77	-2714.32	T45_0.1V
-0.76	-2405.23	T45_0.1V
-0.75	-2130.64	T45_0.1V
-0.74	-1884.57	T45_0.1V
-0.73	-1665.5	T45_0.1V
-0.72	-1467.59	T45_0.1V
-0.71	-1289.94	T45_0.1V
-0.7	-1130.14	T45_0.1V
-0.69	-985.948	T45_0.1V
-0.68	-854.358	T45_0.1V
-0.67	-734.472	T45_0.1V
-0.66	-625.839	T45_0.1V
-0.65	-525.909	T45_0.1V
-0.64	-434.832	T45_0.1V
-0.63	-350.956	T45_0.1V
-0.62	-273.833	T45_0.1V
-0.61	-202.261	T45_0.1V
-0.6	-136.496	T45_0.1V
-0.59	-75.5479	T45_0.1V
-0.58	-19.2358	T45_0.1V
-0.57	34.0753	T45_0.1V
-0.56	83.5903	T45_0.1V
-0.55	129.729	T45_0.1V
-0.54	171.802	T45_0.1V
-0.53	212.464	T45_0.1V
-0.52	253.577	T45_0.1V
-0.51	292.739	T45_0.1V
-0.5	329.05	T45_0.1V
-0.49	364.91	T45_0.1V
-0.48	397.92	T45_0.1V
-0.47	428.83	T45_0.1V
-0.46	458.839	T45_0.1V
-0.45	488.548	T45_0.1V
-0.44	517.056	T45_0.1V
-0.43	545.265	T45_0.1V
-0.42	571.973	T45_0.1V
-0.41	596.731	T45_0.1V
-0.4	622.088	T45_0.1V
-0.39	646.546	T45_0.1V
-0.38	670.853	T45_0.1V
-0.37	694.56	T45_0.1V
-0.36	717.367	T45_0.1V
-0.35	739.724	T45_0.1V
-0.34	761.33	T45_0.1V
-0.33	783.087	T45_0.1V
-0.32	809.945	T45_0.1V
-0.31	839.504	T45_0.1V
-0.3	862.461	T45_0.1V
-0.29	883.917	T45_0.1V
-0.28	904.624	T45_0.1V
-0.27	925.78	T45_0.1V
-0.26	946.336	T45_0.1V
-0.25	967.193	T45_0.1V
-0.24	987.599	T45_0.1V
-0.23	1007.85	T45_0.1V
-0.22	1027.96	T45_0.1V
-0.21	1049.12	T45_0.1V
-0.2	1068.92	T45_0.1V
-0.19	1089.03	T45_0.1V
-0.18	1108.39	T45_0.1V
-0.17	1128.19	T45_0.1V
-0.16	1147.25	T45_0.1V
-0.15	1165.25	T45_0.1V
-0.14	1181.76	T45_0.1V
-0.13	1196.76	T45_0.1V
-0.12	1208.77	T45_0.1V
-0.11	1218.97	T45_0.1V
-0.1	1224.07	T45_0.1V
-0.09	1226.32	T45_0.1V
-0.08	1223.77	T45_0.1V
-0.07	1218.22	T45_0.1V
-0.06	1208.02	T45_0.1V
-0.05	1193.61	T45_0.1V
-0.04	1174.11	T45_0.1V
-0.03	1149.5	T45_0.1V
-0.02	1120.24	T45_0.1V
-0.01	1087.23	T45_0.1V
0	1048.82	T45_0.1V
0.01	1008.46	T45_0.1V
0.02	964.192	T45_0.1V
0.03	918.278	T45_0.1V
0.04	870.113	T45_0.1V
0.05	821.499	T45_0.1V
0.06	772.584	T45_0.1V
0.07	725.019	T45_0.1V
0.08	678.355	T45_0.1V
0.09	634.242	T45_0.1V
0.1	592.829	T45_0.1V
0.11	553.818	T45_0.1V
0.12	517.507	T45_0.1V
0.13	484.196	T45_0.1V
0.14	453.587	T45_0.1V
0.15	425.979	T45_0.1V
0.16	400.771	T45_0.1V
0.17	377.664	T45_0.1V
0.18	357.108	T45_0.1V
0.19	338.502	T45_0.1V
0.2	321.097	T45_0.1V
0.21	305.793	T45_0.1V
0.22	291.688	T45_0.1V
0.23	279.084	T45_0.1V
0.24	267.531	T45_0.1V
0.25	257.778	T45_0.1V
0.26	248.625	T45_0.1V
0.27	240.973	T45_0.1V
0.28	233.921	T45_0.1V
0.29	227.919	T45_0.1V
0.3	180.205	T45_0.1V
0.29	160.699	T45_0.1V
0.28	146.579	T45_0.1V
0.27	135.086	T45_0.1V
0.26	125.303	T45_0.1V
0.25	116.345	T45_0.1V
0.24	108.858	T45_0.1V
0.23	101.881	T45_0.1V
0.22	95.2488	T45_0.1V
0.21	88.9319	T45_0.1V
0.2	83.6353	T45_0.1V
0.19	77.9786	T45_0.1V
0.18	72.712	T45_0.1V
0.17	67.6555	T45_0.1V
0.16	62.779	T45_0.1V
0.15	57.8725	T45_0.1V
0.14	53.056	T45_0.1V
0.13	47.9245	T45_0.1V
0.12	43.2131	T45_0.1V
0.11	37.8715	T45_0.1V
0.1	32.8899	T45_0.1V
0.09	27.4433	T45_0.1V
0.08	22.1767	T45_0.1V
0.07	16.3099	T45_0.1V
0.06	10.2706	T45_0.1V
0.05	3.74963	T45_0.1V
0.04	-2.9649	T45_0.1V
0.03	-10.5602	T45_0.1V
0.02	-18.7257	T45_0.1V
0.01	-27.5183	T45_0.1V
0	-36.6861	T45_0.1V
-0.01	-47.2793	T45_0.1V
-0.02	-58.4877	T45_0.1V
-0.03	-71.0015	T45_0.1V
-0.04	-84.5056	T45_0.1V
-0.05	-99.4801	T45_0.1V
-0.06	-115.265	T45_0.1V
-0.07	-132.745	T45_0.1V
-0.08	-151.396	T45_0.1V
-0.09	-171.352	T45_0.1V
-0.1	-192.808	T45_0.1V
-0.11	-215.465	T45_0.1V
-0.12	-238.872	T45_0.1V
-0.13	-263.93	T45_0.1V
-0.14	-289.288	T45_0.1V
-0.15	-315.996	T45_0.1V
-0.16	-342.854	T45_0.1V
-0.17	-370.912	T45_0.1V
-0.18	-400.171	T45_0.1V
-0.19	-429.73	T45_0.1V
-0.2	-455.538	T45_0.1V
-0.21	-482.546	T45_0.1V
-0.22	-511.655	T45_0.1V
-0.23	-553.818	T45_0.1V
-0.24	-593.43	T45_0.1V
-0.25	-627.49	T45_0.1V
-0.26	-662	T45_0.1V
-0.27	-696.661	T45_0.1V
-0.28	-731.621	T45_0.1V
-0.29	-767.032	T45_0.1V
-0.3	-803.193	T45_0.1V
-0.31	-838.454	T45_0.1V
-0.32	-873.114	T45_0.1V
-0.33	-907.625	T45_0.1V
-0.34	-941.535	T45_0.1V
-0.35	-975.145	T45_0.1V
-0.36	-1007.7	T45_0.1V
-0.37	-1040.41	T45_0.1V
-0.38	-1071.92	T45_0.1V
-0.39	-1103.43	T45_0.1V
-0.4	-1133.59	T45_0.1V
-0.41	-1161.5	T45_0.1V
-0.42	-1190.61	T45_0.1V
-0.43	-1218.52	T45_0.1V
-0.44	-1245.53	T45_0.1V
-0.45	-1271.63	T45_0.1V
-0.46	-1297.14	T45_0.1V
-0.47	-1321.15	T45_0.1V
-0.48	-1344.86	T45_0.1V
-0.49	-1369.61	T45_0.1V
-0.5	-1393.62	T45_0.1V
-0.51	-1419.88	T45_0.1V
-0.52	-1444.94	T45_0.1V
-0.53	-1470.29	T45_0.1V
-0.54	-1494.9	T45_0.1V
-0.55	-1519.96	T45_0.1V
-0.56	-1545.47	T45_0.1V
-0.57	-1567.97	T45_0.1V
-0.58	-1590.48	T45_0.1V
-0.59	-1612.99	T45_0.1V
-0.6	-1633.99	T45_0.1V
-0.61	-1655	T45_0.1V
-0.62	-1674.51	T45_0.1V
-0.63	-1692.51	T45_0.1V
-0.64	-1709.02	T45_0.1V
-0.65	-1725.52	T45_0.1V
-0.66	-1739.03	T45_0.1V
-0.67	-1754.03	T45_0.1V
-0.68	-1764.53	T45_0.1V
-0.69	-1772.04	T45_0.1V
-0.7	-1779.54	T45_0.1V
-0.71	-1784.04	T45_0.1V
-0.72	-1785.54	T45_0.1V
-0.73	-1785.54	T45_0.1V
-0.74	-1782.54	T45_0.1V
-0.75	-1776.54	T45_0.1V
-0.76	-1769.04	T45_0.1V
-0.77	-1760.03	T45_0.1V
-0.78	-1748.03	T45_0.1V
-0.79	-1734.52	T45_0.1V
-0.8	-4031.72	T45_0.2V
-0.79	-3706.12	T45_0.2V
-0.78	-3403.03	T45_0.2V
-0.77	-3119.44	T45_0.2V
-0.76	-2855.36	T45_0.2V
-0.75	-2606.29	T45_0.2V
-0.74	-2373.72	T45_0.2V
-0.73	-2154.65	T45_0.2V
-0.72	-1949.09	T45_0.2V
-0.71	-1757.03	T45_0.2V
-0.7	-1575.48	T45_0.2V
-0.69	-1407.28	T45_0.2V
-0.68	-1248.98	T45_0.2V
-0.67	-1101.03	T45_0.2V
-0.66	-962.991	T45_0.2V
-0.65	-834.552	T45_0.2V
-0.64	-715.116	T45_0.2V
-0.63	-603.633	T45_0.2V
-0.62	-499.801	T45_0.2V
[truncated: 641 more rows]

## Sheet: Supplementary Fig. 3a
Time (Days)	Current density (mA m-2)	Potential
0.000694444	22.9719	0.1V
0.00138889	10.5932	0.1V
0.00208333	4.69492	0.1V
0.00277778	1.39857	0.1V
0.00347222	-0.523358	0.1V
0.00416667	-1.75703	0.1V
0.00486111	-2.62729	0.1V
0.00555556	-3.20797	0.1V
0.00625	-3.53657	0.1V
0.00694444	-3.82466	0.1V
0.00763889	-4.15926	0.1V
0.00833333	-4.24929	0.1V
0.00902778	-4.40833	0.1V
0.00972222	-4.49386	0.1V
0.0104167	-4.55988	0.1V
0.0111111	-4.67241	0.1V
0.0118056	-4.72943	0.1V
0.0125	-4.82546	0.1V
0.0131944	-4.80895	0.1V
0.0138889	-4.90198	0.1V
0.0145833	-4.91249	0.1V
0.0152778	-4.92899	0.1V
0.0159722	-4.92299	0.1V
0.0166667	-4.965	0.1V
0.0173611	-4.95	0.1V
0.0180556	-4.956	0.1V
0.01875	-4.99801	0.1V
0.0194444	-4.98301	0.1V
0.0201389	-4.99951	0.1V
0.0208333	-4.98601	0.1V
0.0215278	-5.01602	0.1V
0.0222222	-5.02202	0.1V
0.0229167	-5.01002	0.1V
0.0236111	-5.02802	0.1V
0.0243056	-5.03702	0.1V
0.025	-5.03402	0.1V
0.0256944	-5.04303	0.1V
0.0263889	-5.07003	0.1V
0.0270833	-5.09254	0.1V
0.0277778	-5.04603	0.1V
0.0284722	-5.05203	0.1V
0.0291667	-5.05803	0.1V
0.0298611	-5.04753	0.1V
0.0305556	-5.05053	0.1V
0.03125	-5.03252	0.1V
0.0319444	-5.00852	0.1V
0.0326389	-4.98601	0.1V
0.0333333	-5.09254	0.1V
0.0340278	-5.01152	0.1V
0.0347222	-5.06703	0.1V
0.0354167	-5.05503	0.1V
0.0361111	-5.04903	0.1V
0.0368056	-5.04453	0.1V
0.0375	-5.06253	0.1V
0.0381944	-5.03552	0.1V
0.0388889	-5.03702	0.1V
0.0395833	-5.03702	0.1V
0.0402778	-5.01902	0.1V
0.0409722	-5.01302	0.1V
0.0416667	-5.00101	0.1V
0.0423611	-5.01602	0.1V
0.0430556	-5.05353	0.1V
0.04375	-5.04002	0.1V
0.0444444	-4.99501	0.1V
0.0451389	-4.968	0.1V
0.0458333	-5.00701	0.1V
0.0465278	-4.99801	0.1V
0.0472222	-5.00551	0.1V
0.0479167	-4.99501	0.1V
0.0486111	-4.99501	0.1V
0.0493056	-4.99201	0.1V
0.05	-4.99201	0.1V
0.0506944	-4.959	0.1V
0.0513889	-4.97551	0.1V
0.0520833	-4.99801	0.1V
0.0527778	-4.974	0.1V
0.0534722	-4.98601	0.1V
0.0541667	-4.98601	0.1V
0.0548611	-4.9635	0.1V
0.0555556	-5.01452	0.1V
0.05625	-4.9545	0.1V
0.0569444	-4.99201	0.1V
0.0576389	-4.968	0.1V
0.0583333	-4.968	0.1V
0.0590278	-4.98301	0.1V
0.0597222	-4.97701	0.1V
0.0604167	-4.959	0.1V
0.0611111	-4.974	0.1V
0.0618056	-4.98451	0.1V
0.0625	-4.956	0.1V
0.0631944	-4.968	0.1V
0.0638889	-4.962	0.1V
0.0645833	-4.956	0.1V
0.0652778	-4.971	0.1V
0.0659722	-4.98601	0.1V
0.0666667	-4.953	0.1V
0.0673611	-4.968	0.1V
0.0680556	-5.00101	0.1V
0.06875	-4.947	0.1V
0.0694444	-4.9545	0.1V
0.0701389	-4.93199	0.1V
0.0708333	-4.93799	0.1V
0.0715278	-4.92599	0.1V
0.0722222	-4.9575	0.1V
0.0729167	-4.93499	0.1V
0.0736111	-4.956	0.1V
0.0743056	-4.9515	0.1V
0.075	-4.944	0.1V
0.0756944	-4.944	0.1V
0.0763889	-4.956	0.1V
0.0770833	-4.93499	0.1V
0.0777778	-4.93349	0.1V
0.0784722	-4.93649	0.1V
0.0791667	-4.94099	0.1V
0.0798611	-4.94099	0.1V
0.0805556	-4.944	0.1V
0.08125	-4.93049	0.1V
0.0819444	-4.90798	0.1V
0.0826389	-4.91549	0.1V
0.0833333	-4.953	0.1V
0.0840278	-4.90498	0.1V
0.0847222	-4.88998	0.1V
0.0854167	-4.95	0.1V
0.0861111	-4.89898	0.1V
0.0868056	-4.93799	0.1V
0.0875	-4.87047	0.1V
0.0881944	-4.87497	0.1V
0.0888889	-4.92299	0.1V
0.0895833	-4.9425	0.1V
0.0902778	-4.89298	0.1V
0.0909722	-4.86747	0.1V
0.0916667	-4.88398	0.1V
0.0923611	-4.88998	0.1V
0.0930556	-4.92749	0.1V
0.09375	-4.89898	0.1V
0.0944444	-4.89748	0.1V
0.0951389	-4.92299	0.1V
0.0958333	-4.90498	0.1V
0.0965278	-4.87648	0.1V
0.0972222	-4.90198	0.1V
0.0979167	-4.84947	0.1V
0.0986111	-4.92599	0.1V
0.0993056	-4.90498	0.1V
0.1	-4.84947	0.1V
0.100694	-4.87798	0.1V
0.101389	-4.92599	0.1V
0.102083	-4.84797	0.1V
0.102778	-4.86597	0.1V
0.103472	-4.89748	0.1V
0.104167	-4.81946	0.1V
0.104861	-4.85997	0.1V
0.105556	-4.84046	0.1V
0.10625	-4.84347	0.1V
0.106944	-4.90498	0.1V
0.107639	-4.89298	0.1V
0.108333	-4.89598	0.1V
0.109028	-4.87948	0.1V
0.109722	-4.84046	0.1V
0.110417	-4.89448	0.1V
0.111111	-4.90198	0.1V
0.111806	-4.86897	0.1V
0.1125	-4.82996	0.1V
0.113194	-4.86447	0.1V
0.113889	-4.91099	0.1V
0.114583	-4.83146	0.1V
0.115278	-4.85697	0.1V
0.115972	-4.82546	0.1V
0.116667	-4.88248	0.1V
0.117361	-4.82096	0.1V
0.118056	-4.79395	0.1V
0.11875	-4.83596	0.1V
0.119444	-4.81046	0.1V
0.120139	-4.89148	0.1V
0.120833	-4.52087	0.1V
0.121528	-4.84347	0.1V
0.122222	-4.83746	0.1V
0.122917	-4.79245	0.1V
0.123611	-4.86147	0.1V
0.124306	-4.84046	0.1V
0.125	-4.81046	0.1V
0.125694	-4.81646	0.1V
0.126389	-4.84046	0.1V
0.127083	-4.80745	0.1V
0.127778	-4.84497	0.1V
0.128472	-4.81946	0.1V
0.129167	-4.80445	0.1V
0.129861	-4.82096	0.1V
0.130556	-4.82096	0.1V
0.13125	-4.82546	0.1V
0.131944	-4.80295	0.1V
0.132639	-4.82996	0.1V
0.133333	-4.82546	0.1V
0.134028	-4.81496	0.1V
0.134722	-4.79995	0.1V
0.135417	-4.81646	0.1V
0.136111	-4.80895	0.1V
0.136806	-4.80745	0.1V
0.1375	-4.81946	0.1V
0.138194	-4.78945	0.1V
0.138889	-4.80745	0.1V
0.139583	-4.78645	0.1V
0.140278	-4.81946	0.1V
0.140972	-4.80445	0.1V
0.141667	-4.82246	0.1V
0.142361	-4.80595	0.1V
0.143056	-4.75344	0.1V
0.14375	-4.80445	0.1V
0.144444	-4.85697	0.1V
0.145139	-4.80445	0.1V
0.145833	-4.81646	0.1V
0.146528	-4.81196	0.1V
0.147222	-4.78945	0.1V
0.147917	-4.80745	0.1V
0.148611	-4.81646	0.1V
0.149306	-4.81046	0.1V
0.15	-4.81046	0.1V
0.150694	-4.79845	0.1V
0.151389	-4.77444	0.1V
0.152083	-4.78495	0.1V
0.152778	-4.80745	0.1V
0.153472	-4.78345	0.1V
0.154167	-4.79395	0.1V
0.154861	-4.76094	0.1V
0.155556	-4.75644	0.1V
0.15625	-4.78345	0.1V
0.156944	-4.77594	0.1V
0.157639	-4.78045	0.1V
0.158333	-4.79245	0.1V
0.159028	-4.78045	0.1V
0.159722	-4.78345	0.1V
0.160417	-4.78645	0.1V
0.161111	-4.76394	0.1V
0.161806	-4.77745	0.1V
0.1625	-4.76694	0.1V
0.163194	-4.77594	0.1V
0.163889	-4.76844	0.1V
0.164583	-4.75944	0.1V
0.165278	-4.77745	0.1V
0.165972	-4.78345	0.1V
0.166667	-4.78345	0.1V
0.167361	-4.77594	0.1V
0.168056	-4.77745	0.1V
0.16875	-4.76394	0.1V
0.169444	-4.78195	0.1V
0.170139	-4.79095	0.1V
0.170833	-4.77444	0.1V
0.171528	-4.77594	0.1V
0.172222	-4.74594	0.1V
0.172917	-4.76544	0.1V
0.173611	-4.75944	0.1V
0.174306	-4.76844	0.1V
0.175	-4.76244	0.1V
0.175694	-4.78795	0.1V
0.176389	-4.75494	0.1V
0.177083	-4.75344	0.1V
0.177778	-4.76994	0.1V
0.178472	-4.75344	0.1V
0.179167	-4.78345	0.1V
0.179861	-4.75794	0.1V
0.180556	-4.74744	0.1V
0.18125	-4.76544	0.1V
0.181944	-4.76994	0.1V
0.182639	-4.78195	0.1V
0.183333	-4.77745	0.1V
0.184028	-4.78495	0.1V
0.184722	-4.76544	0.1V
0.185417	-4.73243	0.1V
0.186111	-4.73393	0.1V
0.186806	-4.77144	0.1V
0.1875	-4.78645	0.1V
0.188194	-4.75344	0.1V
0.188889	-4.73543	0.1V
0.189583	-4.75344	0.1V
0.190278	-4.78195	0.1V
0.190972	-4.75044	0.1V
0.191667	-4.76694	0.1V
0.192361	-4.71893	0.1V
0.193056	-4.76244	0.1V
0.19375	-4.72043	0.1V
0.194444	-4.77745	0.1V
0.195139	-4.73243	0.1V
0.195833	-4.76844	0.1V
0.196528	-4.74143	0.1V
0.197222	-4.72943	0.1V
0.197917	-4.73843	0.1V
0.198611	-4.77294	0.1V
0.199306	-4.78645	0.1V
0.2	-4.73093	0.1V
0.200694	-4.74143	0.1V
0.201389	-4.73243	0.1V
0.202083	-4.77144	0.1V
0.202778	-4.73093	0.1V
0.203472	-4.72943	0.1V
0.204167	-4.70842	0.1V
0.204861	-4.76094	0.1V
0.205556	-4.70392	0.1V
0.20625	-4.72643	0.1V
0.206944	-4.74444	0.1V
0.207639	-4.69492	0.1V
0.208333	-4.72943	0.1V
0.209028	-4.70092	0.1V
0.209722	-4.72343	0.1V
0.210417	-4.73543	0.1V
0.211111	-4.71593	0.1V
0.211806	-4.75644	0.1V
0.2125	-4.73993	0.1V
0.213194	-4.72493	0.1V
0.213889	-4.76544	0.1V
0.214583	-4.72343	0.1V
0.215278	-4.74444	0.1V
0.215972	-4.74444	0.1V
0.216667	-4.75044	0.1V
0.217361	-4.76244	0.1V
0.218056	-4.75344	0.1V
0.21875	-4.72493	0.1V
0.219444	-4.72643	0.1V
0.220139	-4.74143	0.1V
0.220833	-4.72943	0.1V
0.221528	-4.69042	0.1V
0.222222	-4.66641	0.1V
0.222917	-4.68892	0.1V
0.223611	-4.69642	0.1V
0.224306	-4.73243	0.1V
0.225	-4.74444	0.1V
0.225694	-4.73393	0.1V
0.226389	-4.70992	0.1V
0.227083	-4.67091	0.1V
0.227778	-4.68442	0.1V
0.228472	-4.73993	0.1V
0.229167	-4.67842	0.1V
0.229861	-4.72193	0.1V
0.230556	-4.67541	0.1V
0.23125	-4.72793	0.1V
0.231944	-4.70842	0.1V
0.232639	-4.67241	0.1V
0.233333	-4.71743	0.1V
0.234028	-4.69042	0.1V
0.234722	-4.72043	0.1V
0.235417	-4.68442	0.1V
0.236111	-4.71143	0.1V
0.236806	-4.69492	0.1V
0.2375	-4.66791	0.1V
0.238194	-4.70842	0.1V
0.238889	-4.73543	0.1V
0.239583	-4.73243	0.1V
0.240278	-4.72493	0.1V
0.240972	-4.71743	0.1V
0.241667	-4.72793	0.1V
0.242361	-4.70842	0.1V
0.243056	-4.71143	0.1V
0.24375	-4.72343	0.1V
0.244444	-4.71593	0.1V
0.245139	-4.70842	0.1V
0.245833	-4.70842	0.1V
0.246528	-4.69042	0.1V
0.247222	-4.68142	0.1V
0.247917	-4.72343	0.1V
0.248611	-4.67842	0.1V
0.249306	-4.71443	0.1V
0.25	-4.69492	0.1V
0.250694	-4.66641	0.1V
0.251389	-4.68892	0.1V
0.252083	-4.70692	0.1V
0.252778	-4.70392	0.1V
0.253472	-4.66491	0.1V
0.254167	-4.69192	0.1V
0.254861	-4.70542	0.1V
0.255556	-4.66041	0.1V
0.25625	-4.71893	0.1V
0.256944	-4.66941	0.1V
0.257639	-4.72043	0.1V
0.258333	-4.66341	0.1V
0.259028	-4.69342	0.1V
0.259722	-4.66491	0.1V
0.260417	-4.68442	0.1V
0.261111	-4.72793	0.1V
0.261806	-4.66941	0.1V
0.2625	-4.6379	0.1V
0.263194	-4.67241	0.1V
0.263889	-4.69942	0.1V
0.264583	-4.69642	0.1V
0.265278	-4.68142	0.1V
0.265972	-4.68142	0.1V
0.266667	-4.70692	0.1V
0.267361	-4.65741	0.1V
0.268056	-4.67691	0.1V
0.26875	-4.67992	0.1V
0.269444	-4.70692	0.1V
0.270139	-4.65741	0.1V
0.270833	-4.71143	0.1V
0.271528	-4.66641	0.1V
0.272222	-4.65441	0.1V
0.272917	-4.69342	0.1V
0.273611	-4.69942	0.1V
0.274306	-4.64991	0.1V
0.275	-4.67842	0.1V
0.275694	-4.64541	0.1V
0.276389	-4.68442	0.1V
0.277083	-4.6394	0.1V
0.277778	-4.69492	0.1V
0.278472	-4.64541	0.1V
0.279167	-4.68142	0.1V
0.279861	-4.66941	0.1V
0.280556	-4.67241	0.1V
0.28125	-4.69342	0.1V
0.281944	-4.69642	0.1V
0.282639	-4.65741	0.1V
0.283333	-4.65141	0.1V
0.284028	-4.67541	0.1V
0.284722	-4.66941	0.1V
0.285417	-4.70992	0.1V
0.286111	-4.70692	0.1V
0.286806	-4.66041	0.1V
0.2875	-4.69942	0.1V
0.288194	-4.68142	0.1V
0.288889	-4.69042	0.1V
0.289583	-4.68742	0.1V
0.290278	-4.67241	0.1V
0.290972	-4.69642	0.1V
0.291667	-4.67391	0.1V
0.292361	-4.65891	0.1V
0.293056	-4.66341	0.1V
0.29375	-4.64541	0.1V
0.294444	-4.67992	0.1V
0.295139	-4.68142	0.1V
0.295833	-4.6184	0.1V
0.296528	-4.68442	0.1V
0.297222	-4.6364	0.1V
0.297917	-4.64691	0.1V
0.298611	-4.6289	0.1V
0.299306	-4.66191	0.1V
0.3	-4.64991	0.1V
0.300694	-4.6379	0.1V
0.301389	-4.6334	0.1V
0.302083	-4.66041	0.1V
0.302778	-4.66641	0.1V
0.303472	-4.68442	0.1V
0.304167	-4.6379	0.1V
0.304861	-4.6289	0.1V
0.305556	-4.6334	0.1V
0.30625	-4.6364	0.1V
0.306944	-4.67842	0.1V
0.307639	-4.67091	0.1V
0.308333	-4.6169	0.1V
0.309028	-4.6349	0.1V
0.309722	-4.6424	0.1V
0.310417	-4.65741	0.1V
0.311111	-4.6244	0.1V
0.311806	-4.6304	0.1V
0.3125	-4.67241	0.1V
0.313194	-4.66641	0.1V
0.313889	-4.6394	0.1V
0.314583	-4.67241	0.1V
0.315278	-4.6214	0.1V
0.315972	-4.6439	0.1V
0.316667	-4.66341	0.1V
0.317361	-4.6214	0.1V
0.318056	-4.67391	0.1V
0.31875	-4.6274	0.1V
0.319444	-4.6334	0.1V
0.320139	-4.64691	0.1V
0.320833	-4.60939	0.1V
0.321528	-4.65291	0.1V
0.322222	-4.6244	0.1V
0.322917	-4.66041	0.1V
0.323611	-4.6244	0.1V
0.324306	-4.6364	0.1V
0.325	-4.65591	0.1V
0.325694	-4.6439	0.1V
0.326389	-4.6274	0.1V
0.327083	-4.6364	0.1V
0.327778	-4.65141	0.1V
0.328472	-4.59139	0.1V
0.329167	-4.6229	0.1V
0.329861	-4.6214	0.1V
0.330556	-4.60639	0.1V
0.33125	-4.60789	0.1V
0.331944	-4.59589	0.1V
0.332639	-4.59439	0.1V
0.333333	-4.6289	0.1V
0.334028	-4.6274	0.1V
0.334722	-4.6334	0.1V
0.335417	-4.67541	0.1V
0.336111	-4.61089	0.1V
0.336806	-4.6229	0.1V
0.3375	-4.66641	0.1V
0.338194	-4.6214	0.1V
0.338889	-4.65441	0.1V
0.339583	-4.65891	0.1V
0.340278	-4.6139	0.1V
0.340972	-4.6289	0.1V
0.341667	-4.6124	0.1V
0.342361	-4.6199	0.1V
0.343056	-4.6424	0.1V
0.34375	-4.64841	0.1V
0.344444	-4.6154	0.1V
0.345139	-4.60489	0.1V
0.345833	-4.6124	0.1V
0.346528	-4.6334	0.1V
0.347222	-4.58989	0.1V
0.347917	-4.66041	0.1V
0.348611	-4.65891	0.1V
0.349306	-4.59589	0.1V
0.35	-4.6439	0.1V
0.350694	-4.64841	0.1V
0.351389	-4.6229	0.1V
0.352083	-4.66041	0.1V
0.352778	-4.60339	0.1V
0.353472	-4.6394	0.1V
0.354167	-4.6349	0.1V
0.354861	-4.60189	0.1V
0.355556	-4.6169	0.1V
0.35625	-4.6334	0.1V
0.356944	-4.6349	0.1V
0.357639	-4.61089	0.1V
0.358333	-4.64841	0.1V
0.359028	-4.64991	0.1V
0.359722	-4.6349	0.1V
0.360417	-4.6154	0.1V
0.361111	-4.60189	0.1V
0.361806	-4.60039	0.1V
0.3625	-4.59589	0.1V
0.363194	-4.6424	0.1V
0.363889	-4.6319	0.1V
0.364583	-4.64841	0.1V
0.365278	-4.57788	0.1V
0.365972	-4.6169	0.1V
0.366667	-4.6364	0.1V
0.367361	-4.64541	0.1V
0.368056	-4.6244	0.1V
0.36875	-4.61089	0.1V
0.369444	-4.6304	0.1V
0.370139	-4.6139	0.1V
0.370833	-4.66041	0.1V
0.371528	-4.6349	0.1V
0.372222	-4.6349	0.1V
0.372917	-4.58839	0.1V
0.373611	-4.6274	0.1V
0.374306	-4.58689	0.1V
0.375	-4.6304	0.1V
0.375694	-4.6349	0.1V
0.376389	-4.57788	0.1V
0.377083	-4.6304	0.1V
0.377778	-4.59589	0.1V
0.378472	-4.60039	0.1V
0.379167	-4.55988	0.1V
0.379861	-4.60939	0.1V
0.380556	-4.6214	0.1V
0.38125	-4.58389	0.1V
0.381944	-4.57038	0.1V
0.382639	-4.59139	0.1V
0.383333	-4.57788	0.1V
0.384028	-4.58689	0.1V
0.384722	-4.60489	0.1V
0.385417	-4.58089	0.1V
0.386111	-4.60789	0.1V
0.386806	-4.58989	0.1V
0.3875	-4.55088	0.1V
0.388194	-4.59139	0.1V
0.388889	-4.6229	0.1V
0.389583	-4.60489	0.1V
0.390278	-4.57488	0.1V
0.390972	-4.58389	0.1V
0.391667	-4.6124	0.1V
0.392361	-4.58389	0.1V
0.393056	-4.60189	0.1V
0.39375	-4.6229	0.1V
0.394444	-4.55838	0.1V
0.395139	-4.60189	0.1V
0.395833	-4.59439	0.1V
0.396528	-4.56588	0.1V
0.397222	-4.59739	0.1V
0.397917	-4.57488	0.1V
0.398611	-4.52987	0.1V
0.399306	-4.57338	0.1V
0.4	-4.60489	0.1V
0.400694	-4.56288	0.1V
0.401389	-4.54187	0.1V
0.402083	-4.58989	0.1V
0.402778	-4.60939	0.1V
0.403472	-4.56588	0.1V
0.404167	-4.55088	0.1V
0.404861	-4.60189	0.1V
0.405556	-4.56288	0.1V
0.40625	-4.55688	0.1V
0.406944	-4.57638	0.1V
0.407639	-4.57939	0.1V
0.408333	-4.55238	0.1V
0.409028	-4.58839	0.1V
0.409722	-4.59739	0.1V
0.410417	-4.55088	0.1V
0.411111	-4.57788	0.1V
0.411806	-4.59739	0.1V
0.4125	-4.57488	0.1V
0.413194	-4.58089	0.1V
0.413889	-4.56738	0.1V
0.414583	-4.6139	0.1V
0.415278	-4.56588	0.1V
0.415972	-4.56888	0.1V
0.416667	-4.59439	0.1V
0.417361	-4.59889	0.1V
0.418056	-4.54487	0.1V
0.41875	-4.54788	0.1V
0.419444	-4.60189	0.1V
0.420139	-4.57638	0.1V
0.420833	-4.58689	0.1V
0.421528	-4.57188	0.1V
0.422222	-4.55838	0.1V
0.422917	-4.60789	0.1V
0.423611	-4.55088	0.1V
0.424306	-4.57788	0.1V
0.425	-4.54337	0.1V
0.425694	-4.58089	0.1V
0.426389	-4.56738	0.1V
0.427083	-4.54337	0.1V
0.427778	-4.58689	0.1V
0.428472	-4.59889	0.1V
0.429167	-4.55088	0.1V
0.429861	-4.59289	0.1V
0.430556	-4.56588	0.1V
0.43125	-4.56738	0.1V
0.431944	-4.59739	0.1V
0.432639	-4.54337	0.1V
0.433333	-4.56888	0.1V
0.434028	-4.55988	0.1V
0.434722	-4.59889	0.1V
0.435417	-4.56288	0.1V
0.436111	-4.56888	0.1V
0.436806	-4.55388	0.1V
0.4375	-4.60939	0.1V
0.438194	-4.55238	0.1V
0.438889	-4.59589	0.1V
0.439583	-4.57338	0.1V
0.440278	-4.54487	0.1V
0.440972	-4.56138	0.1V
0.441667	-4.60189	0.1V
0.442361	-4.55988	0.1V
0.443056	-4.57788	0.1V
0.44375	-4.53887	0.1V
0.444444	-4.58689	0.1V
0.445139	-4.54788	0.1V
0.445833	-4.58839	0.1V
0.446528	-4.59139	0.1V
0.447222	-4.55988	0.1V
0.447917	-4.57488	0.1V
0.448611	-4.56888	0.1V
0.449306	-4.60189	0.1V
0.45	-4.58239	0.1V
0.450694	-4.55988	0.1V
0.451389	-4.54187	0.1V
0.452083	-4.55988	0.1V
0.452778	-4.55688	0.1V
0.453472	-4.58089	0.1V
0.454167	-4.59439	0.1V
0.454861	-4.57338	0.1V
0.455556	-4.53287	0.1V
0.45625	-4.56438	0.1V
0.456944	-4.57188	0.1V
0.457639	-4.54187	0.1V
0.458333	-4.54938	0.1V
0.459028	-4.55238	0.1V
0.459722	-4.56588	0.1V
0.460417	-4.54187	0.1V
0.461111	-4.58839	0.1V
0.461806	-4.57188	0.1V
0.4625	-4.54187	0.1V
0.463194	-4.55838	0.1V
0.463889	-4.58089	0.1V
0.464583	-4.57788	0.1V
0.465278	-4.54187	0.1V
0.465972	-4.55688	0.1V
0.466667	-4.55688	0.1V
0.467361	-4.54938	0.1V
0.468056	-4.55688	0.1V
0.46875	-4.58389	0.1V
0.469444	-4.56738	0.1V
0.470139	-4.54037	0.1V
0.470833	-4.56438	0.1V
0.471528	-4.57488	0.1V
0.472222	-4.53887	0.1V
0.472917	-4.56288	0.1V
0.473611	-4.56288	0.1V
0.474306	-4.55388	0.1V
0.475	-4.57038	0.1V
0.475694	-4.56288	0.1V
0.476389	-4.56588	0.1V
0.477083	-4.56738	0.1V
0.477778	-4.55688	0.1V
0.478472	-4.57038	0.1V
0.479167	-4.52687	0.1V
0.479861	-4.55988	0.1V
0.480556	-4.56438	0.1V
0.48125	-4.51937	0.1V
0.481944	-4.56588	0.1V
0.482639	-4.53887	0.1V
0.483333	-4.53587	0.1V
0.484028	-4.57638	0.1V
0.484722	-4.54938	0.1V
0.485417	-4.51337	0.1V
0.486111	-4.54487	0.1V
0.486806	-4.53887	0.1V
0.4875	-4.53137	0.1V
0.488194	-4.56138	0.1V
0.488889	-4.52837	0.1V
0.489583	-4.56588	0.1V
0.490278	-4.51787	0.1V
0.490972	-4.55388	0.1V
0.491667	-4.56888	0.1V
0.492361	-4.52537	0.1V
0.493056	-4.53287	0.1V
0.49375	-4.55088	0.1V
0.494444	-4.52387	0.1V
0.495139	-4.55388	0.1V
0.495833	-4.56588	0.1V
0.496528	-4.55838	0.1V
0.497222	-4.51186	0.1V
0.497917	-4.56888	0.1V
0.498611	-4.52687	0.1V
0.499306	-4.54187	0.1V
0.5	-4.49986	0.1V
0.500694	-4.51937	0.1V
0.501389	-4.55838	0.1V
0.502083	-4.54938	0.1V
0.502778	-4.55388	0.1V
0.503472	-4.50286	0.1V
0.504167	-4.49386	0.1V
0.504861	-4.53587	0.1V
0.505556	-4.58689	0.1V
0.50625	-4.56888	0.1V
0.506944	-4.54487	0.1V
0.507639	-4.56738	0.1V
0.508333	-4.55838	0.1V
0.509028	-4.58089	0.1V
0.509722	-4.56288	0.1V
0.510417	-4.51487	0.1V
0.511111	-4.55088	0.1V
0.511806	-4.54037	0.1V
0.5125	-4.55388	0.1V
0.513194	-4.53587	0.1V
0.513889	-4.51186	0.1V
0.514583	-4.51186	0.1V
0.515278	-4.55988	0.1V
0.515972	-4.53587	0.1V
0.516667	-4.50886	0.1V
0.517361	-4.50436	0.1V
0.518056	-4.51787	0.1V
0.51875	-4.55838	0.1V
0.519444	-4.49086	0.1V
0.520139	-4.53737	0.1V
0.520833	-4.53887	0.1V
0.521528	-4.49986	0.1V
0.522222	-4.53587	0.1V
0.522917	-4.55088	0.1V
0.523611	-4.51487	0.1V
0.524306	-4.55088	0.1V
0.525	-4.49686	0.1V
0.525694	-4.54938	0.1V
0.526389	-4.54788	0.1V
0.527083	-4.49086	0.1V
0.527778	-4.51487	0.1V
0.528472	-4.49686	0.1V
0.529167	-4.52987	0.1V
0.529861	-4.50736	0.1V
0.530556	-4.53587	0.1V
0.53125	-4.52387	0.1V
0.531944	-4.52987	0.1V
0.532639	-4.53887	0.1V
0.533333	-4.49686	0.1V
0.534028	-4.49686	0.1V
0.534722	-4.52987	0.1V
0.535417	-4.50286	0.1V
0.536111	-4.49086	0.1V
0.536806	-4.51487	0.1V
0.5375	-4.52987	0.1V
0.538194	-4.50886	0.1V
0.538889	-4.50136	0.1V
0.539583	-4.50286	0.1V
0.540278	-4.50736	0.1V
0.540972	-4.51787	0.1V
0.541667	-4.51787	0.1V
0.542361	-4.49386	0.1V
0.543056	-4.51487	0.1V
0.54375	-4.48336	0.1V
0.544444	-4.47885	0.1V
0.545139	-4.49386	0.1V
0.545833	-4.52087	0.1V
0.546528	-4.52387	0.1V
0.547222	-4.49086	0.1V
0.547917	-4.53287	0.1V
0.548611	-4.53587	0.1V
0.549306	-4.51186	0.1V
0.55	-4.47135	0.1V
0.550694	-4.51637	0.1V
0.551389	-4.52987	0.1V
0.552083	-4.52837	0.1V
0.552778	-4.49236	0.1V
0.553472	-4.50286	0.1V
0.554167	-4.53737	0.1V
0.554861	-4.48186	0.1V
0.555556	-4.48336	0.1V
0.55625	-4.51186	0.1V
0.556944	-4.49086	0.1V
0.557639	-4.48486	0.1V
0.558333	-4.51487	0.1V
0.559028	-4.51186	0.1V
0.559722	-4.47585	0.1V
0.560417	-4.51787	0.1V
0.561111	-4.49236	0.1V
0.561806	-4.49986	0.1V
0.5625	-4.45785	0.1V
0.563194	-4.50136	0.1V
0.563889	-4.45785	0.1V
0.564583	-4.51186	0.1V
0.565278	-4.47135	0.1V
0.565972	-4.50436	0.1V
0.566667	-4.49686	0.1V
0.567361	-4.50136	0.1V
0.568056	-4.48936	0.1V
0.56875	-4.50736	0.1V
0.569444	-4.49386	0.1V
0.570139	-4.49386	0.1V
0.570833	-4.49686	0.1V
0.571528	-4.52087	0.1V
0.572222	-4.46085	0.1V
0.572917	-4.49986	0.1V
0.573611	-4.47585	0.1V
0.574306	-4.52087	0.1V
0.575	-4.45935	0.1V
0.575694	-4.46685	0.1V
0.576389	-4.52387	0.1V
0.577083	-4.47735	0.1V
0.577778	-4.52087	0.1V
0.578472	-4.49086	0.1V
0.579167	-4.48036	0.1V
0.579861	-4.47285	0.1V
0.580556	-4.50586	0.1V
0.58125	-4.49386	0.1V
0.581944	-4.47885	0.1V
0.582639	-4.50286	0.1V
0.583333	-4.52387	0.1V
0.584028	-4.45485	0.1V
0.584722	-4.49086	0.1V
0.585417	-4.51337	0.1V
0.586111	-4.46835	0.1V
0.586806	-4.50436	0.1V
0.5875	-4.46985	0.1V
0.588194	-4.49536	0.1V
0.588889	-4.48186	0.1V
0.589583	-4.50286	0.1V
0.590278	-4.49986	0.1V
0.590972	-4.49386	0.1V
0.591667	-4.49236	0.1V
0.592361	-4.49836	0.1V
0.593056	-4.51186	0.1V
0.59375	-4.50736	0.1V
0.594444	-4.47885	0.1V
0.595139	-4.47885	0.1V
0.595833	-4.50286	0.1V
0.596528	-4.50736	0.1V
0.597222	-4.47285	0.1V
0.597917	-4.48336	0.1V
0.598611	-4.48486	0.1V
0.599306	-4.49986	0.1V
0.6	-4.50586	0.1V
0.600694	-4.50886	0.1V
0.601389	-4.48786	0.1V
0.602083	-4.49386	0.1V
0.602778	-4.48636	0.1V
0.603472	-4.50286	0.1V
0.604167	-4.47735	0.1V
0.604861	-4.51337	0.1V
0.605556	-4.51337	0.1V
0.60625	-4.49836	0.1V
0.606944	-4.49686	0.1V
0.607639	-4.48486	0.1V
0.608333	-4.47435	0.1V
0.609028	-4.47585	0.1V
0.609722	-4.46085	0.1V
0.610417	-4.49086	0.1V
0.611111	-4.50886	0.1V
0.611806	-4.49686	0.1V
0.6125	-4.51787	0.1V
0.613194	-4.48186	0.1V
0.613889	-4.47585	0.1V
0.614583	-4.48186	0.1V
0.615278	-4.49236	0.1V
0.615972	-4.49986	0.1V
0.616667	-4.47585	0.1V
0.617361	-4.48786	0.1V
0.618056	-4.47885	0.1V
0.61875	-4.45635	0.1V
0.619444	-4.46385	0.1V
0.620139	-4.45635	0.1V
0.620833	-4.45785	0.1V
0.621528	-4.47735	0.1V
0.622222	-4.47435	0.1V
0.622917	-4.46085	0.1V
0.623611	-4.47435	0.1V
0.624306	-4.45785	0.1V
0.625	-4.46385	0.1V
0.625694	-4.49236	0.1V
0.626389	-4.42784	0.1V
0.627083	-4.48786	0.1V
0.627778	-4.45485	0.1V
0.628472	-4.49986	0.1V
0.629167	-4.44735	0.1V
0.629861	-4.43684	0.1V
0.630556	-4.47135	0.1V
0.63125	-4.46085	0.1V
0.631944	-4.45185	0.1V
0.632639	-4.48936	0.1V
0.633333	-4.43234	0.1V
0.634028	-4.47135	0.1V
0.634722	-4.45635	0.1V
0.635417	-4.45035	0.1V
0.636111	-4.45485	0.1V
0.636806	-4.43234	0.1V
0.6375	-4.47285	0.1V
0.638194	-4.43984	0.1V
0.638889	-4.48486	0.1V
0.639583	-4.47435	0.1V
0.640278	-4.46085	0.1V
0.640972	-4.47735	0.1V
0.641667	-4.48336	0.1V
0.642361	-4.44584	0.1V
0.643056	-4.44885	0.1V
0.64375	-4.46685	0.1V
0.644444	-4.46985	0.1V
0.645139	-4.48486	0.1V
0.645833	-4.43534	0.1V
0.646528	-4.44735	0.1V
0.647222	-4.44735	0.1V
0.647917	-4.47885	0.1V
0.648611	-4.43084	0.1V
0.649306	-4.45335	0.1V
0.65	-4.48636	0.1V
0.650694	-4.46085	0.1V
0.651389	-4.45035	0.1V
0.652083	-4.46385	0.1V
0.652778	-4.48786	0.1V
0.653472	-4.47285	0.1V
0.654167	-4.49086	0.1V
0.654861	-4.46685	0.1V
0.655556	-4.47585	0.1V
0.65625	-4.48336	0.1V
0.656944	-4.48186	0.1V
0.657639	-4.47435	0.1V
0.658333	-4.47885	0.1V
0.659028	-4.47885	0.1V
0.659722	-4.46985	0.1V
0.660417	-4.44434	0.1V
0.661111	-4.43534	0.1V
0.661806	-4.41884	0.1V
0.6625	-4.45335	0.1V
0.663194	-4.44885	0.1V
0.663889	-4.44584	0.1V
0.664583	-4.44885	0.1V
0.665278	-4.43084	0.1V
0.665972	-4.43234	0.1V
0.666667	-4.44885	0.1V
0.667361	-4.45935	0.1V
0.668056	-4.44735	0.1V
0.66875	-4.42334	0.1V
0.669444	-4.40833	0.1V
0.670139	-4.44434	0.1V
0.670833	-4.44434	0.1V
0.671528	-4.42334	0.1V
0.672222	-4.41584	0.1V
0.672917	-4.41884	0.1V
0.673611	-4.43684	0.1V
0.674306	-4.41734	0.1V
0.675	-4.44434	0.1V
0.675694	-4.43684	0.1V
0.676389	-4.43534	0.1V
0.677083	-4.44284	0.1V
0.677778	-4.44885	0.1V
0.678472	-4.42634	0.1V
0.679167	-4.43534	0.1V
0.679861	-4.43684	0.1V
0.680556	-4.42184	0.1V
0.68125	-4.43684	0.1V
0.681944	-4.44284	0.1V
0.682639	-4.42034	0.1V
0.683333	-4.41884	0.1V
0.684028	-4.43084	0.1V
0.684722	-4.44434	0.1V
0.685417	-4.41584	0.1V
0.686111	-4.47885	0.1V
0.686806	-4.48186	0.1V
0.6875	-4.47885	0.1V
0.688194	-4.47585	0.1V
0.688889	-4.47735	0.1V
0.689583	-4.48486	0.1V
0.690278	-4.51337	0.1V
0.690972	-4.50886	0.1V
0.691667	-4.50586	0.1V
0.692361	-4.49536	0.1V
0.693056	-4.59289	0.1V
0.69375	-4.40983	0.1V
0.694444	-4.45485	0.1V
0.695139	-4.45185	0.1V
0.695833	-4.36782	0.1V
0.696528	-4.39033	0.1V
0.697222	-4.39933	0.1V
0.697917	-4.40983	0.1V
0.698611	-4.42934	0.1V
0.699306	-4.39183	0.1V
0.7	-4.42784	0.1V
0.700694	-4.38883	0.1V
0.701389	-4.42484	0.1V
0.702083	-4.40383	0.1V
0.702778	-4.40983	0.1V
0.703472	-4.45485	0.1V
0.704167	-4.38733	0.1V
0.704861	-4.43084	0.1V
0.705556	-4.39633	0.1V
0.70625	-4.42184	0.1V
0.706944	-4.43684	0.1V
0.707639	-4.44735	0.1V
0.708333	-4.40233	0.1V
0.709028	-4.42784	0.1V
0.709722	-4.43684	0.1V
0.710417	-4.42484	0.1V
0.711111	-4.46985	0.1V
0.711806	-4.43984	0.1V
0.7125	-4.44735	0.1V
0.713194	-4.42784	0.1V
0.713889	-4.47435	0.1V
0.714583	-4.48186	0.1V
0.715278	-4.46385	0.1V
0.715972	-4.47135	0.1V
0.716667	-4.48036	0.1V
0.717361	-4.48636	0.1V
0.718056	-4.49086	0.1V
0.71875	-4.44284	0.1V
0.719444	-4.43834	0.1V
0.720139	-4.48786	0.1V
0.720833	-4.42934	0.1V
0.721528	-4.46685	0.1V
0.722222	-4.46835	0.1V
0.722917	-4.47435	0.1V
0.723611	-4.46985	0.1V
0.724306	-4.43534	0.1V
0.725	-4.48936	0.1V
0.725694	-4.48336	0.1V
0.726389	-4.48636	0.1V
0.727083	-4.48786	0.1V
0.727778	-4.43984	0.1V
0.728472	-4.47135	0.1V
0.729167	-4.46385	0.1V
0.729861	-4.47885	0.1V
0.730556	-4.48036	0.1V
0.73125	-4.49086	0.1V
0.731944	-4.50436	0.1V
0.732639	-4.49386	0.1V
0.733333	-4.48486	0.1V
0.734028	-4.49986	0.1V
0.734722	-4.48786	0.1V
0.735417	-4.48486	0.1V
0.736111	-4.47885	0.1V
0.736806	-4.48936	0.1V
0.7375	-4.49236	0.1V
0.738194	-4.49536	0.1V
0.738889	-4.49386	0.1V
0.739583	-4.49086	0.1V
0.740278	-4.50286	0.1V
0.740972	-4.44434	0.1V
0.741667	-4.42784	0.1V
0.742361	-4.47735	0.1V
0.743056	-4.46085	0.1V
0.74375	-4.48036	0.1V
0.744444	-4.49686	0.1V
0.745139	-4.48486	0.1V
0.745833	-4.49386	0.1V
0.746528	-4.50586	0.1V
0.747222	-4.47735	0.1V
0.747917	-4.46535	0.1V
0.748611	-4.44584	0.1V
0.749306	-4.46235	0.1V
0.75	-4.43684	0.1V
0.750694	-4.44284	0.1V
0.751389	-4.47885	0.1V
0.752083	-4.48786	0.1V
0.752778	-4.44434	0.1V
0.753472	-4.46835	0.1V
0.754167	-4.45485	0.1V
0.754861	-4.43384	0.1V
0.755556	-4.44284	0.1V
0.75625	-4.44284	0.1V
0.756944	-4.42334	0.1V
0.757639	-4.44134	0.1V
0.758333	-4.43384	0.1V
0.759028	-4.44885	0.1V
0.759722	-4.48186	0.1V
0.760417	-4.47585	0.1V
0.761111	-4.49236	0.1V
0.761806	-4.46685	0.1V
0.7625	-4.51186	0.1V
0.763194	-4.47435	0.1V
0.763889	-4.44735	0.1V
0.764583	-4.50736	0.1V
0.765278	-4.49086	0.1V
0.765972	-4.46085	0.1V
0.766667	-4.47285	0.1V
0.767361	-4.51937	0.1V
0.768056	-4.50886	0.1V
0.76875	-4.49386	0.1V
0.769444	-4.48186	0.1V
0.770139	-4.50136	0.1V
0.770833	-4.47585	0.1V
0.771528	-4.47885	0.1V
0.772222	-4.46235	0.1V
0.772917	-4.48186	0.1V
0.773611	-4.46535	0.1V
0.774306	-4.48336	0.1V
0.775	-4.49536	0.1V
0.775694	-4.45635	0.1V
0.776389	-4.45935	0.1V
0.777083	-4.49086	0.1V
0.777778	-4.48786	0.1V
0.778472	-4.46835	0.1V
0.779167	-4.47285	0.1V
0.779861	-4.49836	0.1V
0.780556	-4.46535	0.1V
0.78125	-4.45635	0.1V
0.781944	-4.46085	0.1V
0.782639	-4.46985	0.1V
0.783333	-4.46535	0.1V
0.784028	-4.48786	0.1V
0.784722	-4.48936	0.1V
0.785417	-4.49086	0.1V
0.786111	-4.47285	0.1V
0.786806	-4.46835	0.1V
0.7875	-4.47585	0.1V
0.788194	-4.48486	0.1V
0.788889	-4.47585	0.1V
0.789583	-4.43684	0.1V
0.790278	-4.46985	0.1V
0.790972	-4.47885	0.1V
0.791667	-4.47585	0.1V
0.792361	-4.48786	0.1V
0.793056	-4.49836	0.1V
0.79375	-4.46985	0.1V
0.794444	-4.46535	0.1V
0.795139	-4.48036	0.1V
0.795833	-4.49686	0.1V
0.796528	-4.44584	0.1V
0.797222	-4.48336	0.1V
0.797917	-4.47285	0.1V
0.798611	-4.49086	0.1V
0.799306	-4.47885	0.1V
0.8	-4.43534	0.1V
0.800694	-4.48636	0.1V
0.801389	-4.44584	0.1V
0.802083	-4.46385	0.1V
0.802778	-4.42784	0.1V
0.803472	-4.48786	0.1V
0.804167	-4.43234	0.1V
0.804861	-4.49386	0.1V
0.805556	-4.46985	0.1V
0.80625	-4.44284	0.1V
0.806944	-4.45185	0.1V
0.807639	-4.43384	0.1V
0.808333	-4.46385	0.1V
0.809028	-4.42634	0.1V
0.809722	-4.41584	0.1V
0.810417	-4.43684	0.1V
0.811111	-4.46985	0.1V
0.811806	-4.47885	0.1V
0.8125	-4.47585	0.1V
0.813194	-4.44284	0.1V
0.813889	-4.43234	0.1V
0.814583	-4.41434	0.1V
0.815278	-4.43084	0.1V
0.815972	-4.43234	0.1V
0.816667	-4.40983	0.1V
0.817361	-4.42184	0.1V
0.818056	-4.42484	0.1V
0.81875	-4.41584	0.1V
0.819444	-4.42034	0.1V
0.820139	-4.40533	0.1V
0.820833	-4.40983	0.1V
0.821528	-4.43984	0.1V
0.822222	-4.48036	0.1V
0.822917	-4.47585	0.1V
0.823611	-4.42634	0.1V
0.824306	-4.45785	0.1V
0.825	-4.45485	0.1V
0.825694	-4.45485	0.1V
0.826389	-4.46085	0.1V
0.827083	-4.43834	0.1V
0.827778	-4.44735	0.1V
0.828472	-4.44284	0.1V
0.829167	-4.45635	0.1V
0.829861	-4.43534	0.1V
0.830556	-4.40983	0.1V
0.83125	-4.43684	0.1V
0.831944	-4.43984	0.1V
0.832639	-4.42484	0.1V
0.833333	-4.43534	0.1V
0.834028	-4.41133	0.1V
0.834722	-4.38133	0.1V
0.835417	-4.41434	0.1V
0.836111	-4.46085	0.1V
0.836806	-4.46085	0.1V
0.8375	-4.40383	0.1V
0.838194	-4.45185	0.1V
0.838889	-4.43684	0.1V
0.839583	-4.40233	0.1V
0.840278	-4.42334	0.1V
0.840972	-4.43384	0.1V
0.841667	-4.41584	0.1V
0.842361	-4.44584	0.1V
0.843056	-4.38283	0.1V
0.84375	-4.38133	0.1V
0.844444	-4.41283	0.1V
0.845139	-4.42784	0.1V
0.845833	-4.38433	0.1V
0.846528	-4.41434	0.1V
0.847222	-4.39033	0.1V
0.847917	-4.38133	0.1V
0.848611	-4.39633	0.1V
0.849306	-4.41884	0.1V
0.85	-4.37232	0.1V
0.850694	-4.40233	0.1V
0.851389	-4.41584	0.1V
0.852083	-4.37682	0.1V
0.852778	-4.44284	0.1V
0.853472	-4.37232	0.1V
0.854167	-4.36482	0.1V
0.854861	-4.41734	0.1V
0.855556	-4.38733	0.1V
0.85625	-4.39483	0.1V
0.856944	-4.42034	0.1V
0.857639	-4.37982	0.1V
0.858333	-4.37832	0.1V
0.859028	-4.40533	0.1V
0.859722	-4.37832	0.1V
0.860417	-4.37532	0.1V
0.861111	-4.38733	0.1V
0.861806	-4.39183	0.1V
0.8625	-4.39783	0.1V
0.863194	-4.38883	0.1V
0.863889	-4.40833	0.1V
0.864583	-4.39333	0.1V
0.865278	-4.37832	0.1V
0.865972	-4.36782	0.1V
0.866667	-4.35132	0.1V
0.867361	-4.35282	0.1V
0.868056	-4.34231	0.1V
0.86875	-4.39183	0.1V
0.869444	-4.39783	0.1V
0.870139	-4.33631	0.1V
0.870833	-4.35132	0.1V
0.871528	-4.38733	0.1V
0.872222	-4.38133	0.1V
0.872917	-4.32731	0.1V
0.873611	-4.37832	0.1V
0.874306	-4.34081	0.1V
0.875	-4.34982	0.1V
0.875694	-4.38433	0.1V
0.876389	-4.3048	0.1V
0.877083	-4.39783	0.1V
0.877778	-4.3123	0.1V
0.878472	-4.33931	0.1V
0.879167	-4.32431	0.1V
0.879861	-4.35582	0.1V
0.880556	-4.34832	0.1V
0.88125	-4.2913	0.1V
0.881944	-4.36032	0.1V
0.882639	-4.3108	0.1V
0.883333	-4.31531	0.1V
0.884028	-4.36632	0.1V
0.884722	-4.26429	0.1V
0.885417	-4.31981	0.1V
0.886111	-4.34832	0.1V
0.886806	-4.27179	0.1V
0.8875	-4.33031	0.1V
0.888194	-4.3063	0.1V
0.888889	-4.31531	0.1V
0.889583	-4.27479	0.1V
0.890278	-4.3078	0.1V
0.890972	-4.33481	0.1V
0.891667	-4.27329	0.1V
0.892361	-4.26429	0.1V
0.893056	-4.32431	0.1V
0.89375	-4.25829	0.1V
0.894444	-4.32731	0.1V
0.895139	-4.24628	0.1V
0.895833	-4.25379	0.1V
0.896528	-4.2913	0.1V
0.897222	-4.25829	0.1V
0.897917	-4.25529	0.1V
0.898611	-4.23878	0.1V
0.899306	-4.3003	0.1V
0.9	-4.25379	0.1V
0.900694	-4.26279	0.1V
0.901389	-4.2883	0.1V
0.902083	-4.26279	0.1V
0.902778	-4.22528	0.1V
0.903472	-4.24328	0.1V
0.904167	-4.27929	0.1V
0.904861	-4.3033	0.1V
0.905556	-4.24028	0.1V
0.90625	-4.20577	0.1V
0.906944	-4.24028	0.1V
0.907639	-4.24929	0.1V
0.908333	-4.20727	0.1V
0.909028	-4.24929	0.1V
0.909722	-4.25079	0.1V
0.910417	-4.17276	0.1V
0.911111	-4.25679	0.1V
0.911806	-4.17426	0.1V
0.9125	-4.23728	0.1V
0.913194	-4.17426	0.1V
0.913889	-4.19227	0.1V
0.914583	-4.16826	0.1V
0.915278	-4.15776	0.1V
0.915972	-4.21477	0.1V
0.916667	-4.23128	0.1V
0.917361	-4.18026	0.1V
0.918056	-4.17426	0.1V
0.91875	-4.16526	0.1V
0.919444	-4.16976	0.1V
0.920139	-4.13525	0.1V
0.920833	-4.11875	0.1V
0.921528	-4.16826	0.1V
0.922222	-4.14575	0.1V
0.922917	-4.12775	0.1V
0.923611	-4.11575	0.1V
0.924306	-4.14275	0.1V
0.925	-4.13375	0.1V
0.925694	-4.08724	0.1V
0.926389	-4.07823	0.1V
0.927083	-4.08874	0.1V
0.927778	-4.08123	0.1V
0.928472	-4.07823	0.1V
0.929167	-4.08274	0.1V
0.929861	-4.10374	0.1V
0.930556	-4.08274	0.1V
0.93125	-4.02272	0.1V
0.931944	-4.05873	0.1V
0.932639	-4.02122	0.1V
0.933333	-4.02272	0.1V
0.934028	-4.07823	0.1V
0.934722	-4.06173	0.1V
0.935417	-3.99271	0.1V
0.936111	-4.03772	0.1V
0.936806	-4.04672	0.1V
0.9375	-3.98671	0.1V
0.938194	-4.01972	0.1V
0.938889	-4.04672	0.1V
0.939583	-3.9762	0.1V
0.940278	-4.04072	0.1V
0.940972	-3.9567	0.1V
0.941667	-4.01371	0.1V
0.942361	-4.02272	0.1V
0.943056	-3.93119	0.1V
0.94375	-3.9657	0.1V
0.944444	-3.9657	0.1V
0.945139	-3.91618	0.1V
0.945833	-3.9717	0.1V
0.946528	-3.88618	0.1V
0.947222	-3.9507	0.1V
0.947917	-3.86817	0.1V
0.948611	-3.94019	0.1V
0.949306	-3.87717	0.1V
0.95	-3.85767	0.1V
0.950694	-3.87267	0.1V
0.951389	-3.90268	0.1V
0.952083	-3.86817	0.1V
0.952778	-3.80365	0.1V
0.953472	-3.80665	0.1V
0.954167	-3.83666	0.1V
0.954861	-3.75113	0.1V
0.955556	-3.73913	0.1V
0.95625	-3.78715	0.1V
0.956944	-3.79315	0.1V
0.957639	-3.71512	0.1V
0.958333	-3.74963	0.1V
0.959028	-3.68662	0.1V
0.959722	-3.67461	0.1V
0.960417	-3.68511	0.1V
0.961111	-3.6266	0.1V
0.961806	-3.68361	0.1V
0.9625	-3.65961	0.1V
0.963194	-3.59659	0.1V
0.963889	-3.60559	0.1V
0.964583	-3.6386	0.1V
0.965278	-3.60859	0.1V
0.965972	-3.53357	0.1V
0.966667	-3.56808	0.1V
0.967361	-3.6326	0.1V
0.968056	-3.53957	0.1V
0.96875	-3.54257	0.1V
0.969444	-3.54707	0.1V
0.970139	-3.48105	0.1V
0.970833	-3.52157	0.1V
0.971528	-3.46905	0.1V
0.972222	-3.45855	0.1V
0.972917	-3.48405	0.1V
0.973611	-3.67311	0.1V
0.974306	-3.80815	0.1V
0.975	-3.84716	0.1V
0.975694	-3.80215	0.1V
0.976389	0	0.1V
0.977083	-2.42923	0.1V
0.977778	-3.50956	0.1V
0.978472	-3.86067	0.1V
0.979167	-4.02422	0.1V
0.979861	-4.11875	0.1V
0.980556	-4.12025	0.1V
0.98125	-4.12925	0.1V
0.981944	-4.12775	0.1V
0.982639	-4.10974	0.1V
0.983333	-4.07373	0.1V
0.984028	-4.05273	0.1V
0.984722	-4.02272	0.1V
0.985417	-4.03472	0.1V
0.986111	-3.99271	0.1V
0.986806	-3.9747	0.1V
0.9875	-3.9702	0.1V
0.988194	-3.9657	0.1V
0.988889	-3.9597	0.1V
0.989583	-3.89218	0.1V
0.990278	-3.91618	0.1V
0.990972	-3.88468	0.1V
0.991667	-3.86967	0.1V
0.992361	-3.84866	0.1V
0.993056	-3.82316	0.1V
0.99375	-3.79615	0.1V
0.994444	-3.77814	0.1V
0.995139	-3.77214	0.1V
0.995833	-3.73013	0.1V
0.996528	-3.74513	0.1V
0.997222	-3.73763	0.1V
0.997917	-3.65961	0.1V
0.998611	-3.65961	0.1V
0.999306	-3.6296	0.1V
1	-3.58458	0.1V
1.00069	-3.60259	0.1V
1.00139	-3.58158	0.1V
1.00208	-3.51556	0.1V
1.00278	-3.52157	0.1V
1.00347	-3.49906	0.1V
1.00417	-3.49456	0.1V
1.00486	-3.42704	0.1V
1.00556	-3.43304	0.1V
1.00625	-3.42404	0.1V
1.00694	-3.39853	0.1V
1.00764	-3.40153	0.1V
1.00833	-3.39403	0.1V
1.00903	-3.3145	0.1V
1.00972	-3.33101	0.1V
1.01042	-3.28449	0.1V
1.01111	-3.292	0.1V
1.01181	-3.27999	0.1V
1.0125	-3.25749	0.1V
1.01319	-3.26199	0.1V
1.01389	-3.27099	0.1V
1.01458	-3.21547	0.1V
1.01528	-3.15245	0.1V
1.01597	-3.21547	0.1V
1.01667	-3.17646	0.1V
1.01736	-3.15245	0.1V
1.01806	-3.13445	0.1V
1.01875	-3.10744	0.1V
1.01944	-3.12545	0.1V
1.02014	-3.14945	0.1V
1.02083	-3.13745	0.1V
1.02153	-3.11194	0.1V
1.02222	-3.13745	0.1V
1.02292	-3.08043	0.1V
1.02361	-3.08043	0.1V
1.02431	-3.02642	0.1V
1.025	-3.05342	0.1V
1.02569	-2.9829	0.1V
1.02639	-2.9874	0.1V
1.02708	-3.01441	0.1V
1.02778	-2.99191	0.1V
1.02847	-2.92889	0.1V
1.02917	-2.93189	0.1V
1.02986	-2.9709	0.1V
1.03056	-2.9859	0.1V
1.03125	-2.92589	0.1V
1.03194	-2.94389	0.1V
1.03264	-2.89738	0.1V
1.03333	-2.88687	0.1V
1.03403	-2.85686	0.1V
1.03472	-2.90188	0.1V
1.03542	-2.90038	0.1V
1.03611	-2.78934	0.1V
1.03681	-2.84186	0.1V
1.0375	-2.87487	0.1V
1.03819	-2.89888	0.1V
1.03889	-2.86887	0.1V
1.03958	-2.86437	0.1V
1.04028	-2.85086	0.1V
1.04097	-2.84936	0.1V
1.04167	-2.85686	0.1V
1.04236	-2.79535	0.1V
1.04306	-2.82986	0.1V
1.04375	-2.77434	0.1V
1.04444	-2.81185	0.1V
1.04514	-2.77134	0.1V
1.04583	-2.75333	0.1V
1.04653	-2.77134	0.1V
1.04722	-2.71432	0.1V
1.04792	-2.76084	0.1V
1.04861	-2.81035	0.1V
1.04931	-2.79234	0.1V
1.05	-2.72632	0.1V
1.05069	-2.74733	0.1V
1.05139	-2.79535	0.1V
1.05208	-2.73083	0.1V
1.05278	-2.76384	0.1V
1.05347	-2.73683	0.1V
1.05417	-2.73233	0.1V
1.05486	-2.70232	0.1V
1.05556	-2.73533	0.1V
1.05625	-2.6483	0.1V
1.05694	-2.67831	0.1V
1.05764	-2.62429	0.1V
1.05833	-2.58378	0.1V
1.05903	-2.66181	0.1V
1.05972	-2.69331	0.1V
1.06042	-2.6318	0.1V
1.06111	-2.66331	0.1V
1.06181	-2.69331	0.1V
1.0625	-2.60629	0.1V
1.06319	-2.66331	0.1V
1.06389	-2.6333	0.1V
1.06458	-2.6483	0.1V
1.06528	-2.68431	0.1V
1.06597	-2.62429	0.1V
1.06667	-2.59879	0.1V
1.06736	-2.6453	0.1V
1.06806	-2.58078	0.1V
1.06875	-2.6333	0.1V
1.06944	-2.6408	0.1V
1.07014	-2.56878	0.1V
1.07083	-2.62729	0.1V
1.07153	-2.57628	0.1V
1.07222	-2.6573	0.1V
1.07292	-2.59428	0.1V
1.07361	-2.56278	0.1V
1.07431	-2.58828	0.1V
1.075	-2.6603	0.1V
1.07569	-2.58228	0.1V
1.07639	-2.56278	0.1V
1.07708	-2.56278	0.1V
1.07778	-2.56578	0.1V
1.07847	-2.60029	0.1V
1.07917	-2.54177	0.1V
1.07986	-2.55677	0.1V
1.08056	-2.53727	0.1V
1.08125	-2.52076	0.1V
1.08194	-2.57628	0.1V
1.08264	-2.54777	0.1V
1.08333	-2.46675	0.1V
1.08403	-2.47575	0.1V
1.08472	-2.45174	0.1V
1.08542	-2.45774	0.1V
1.08611	-2.48475	0.1V
1.08681	-2.43674	0.1V
1.0875	-2.44124	0.1V
1.08819	-2.46975	0.1V
1.08889	-2.46675	0.1V
1.08958	-2.41723	0.1V
1.09028	-2.35271	0.1V
1.09097	-2.47575	0.1V
1.09167	-2.43974	0.1V
1.09236	-2.44424	0.1V
1.09306	-2.3302	0.1V
1.09375	-2.40373	0.1V
1.09444	-2.3197	0.1V
1.09514	-2.45924	0.1V
1.09583	-2.36772	0.1V
1.09653	-2.36021	0.1V
1.09722	-2.43374	0.1V
1.09792	-2.41273	0.1V
1.09861	-2.26719	0.1V
1.09931	-2.42323	0.1V
1.1	-2.34671	0.1V
1.10069	-2.3302	0.1V
1.10139	-2.35721	0.1V
1.10208	-2.3272	0.1V
1.10278	-2.35871	0.1V
1.10347	-2.3302	0.1V
1.10417	-2.40973	0.1V
1.10486	-2.41123	0.1V
1.10556	-2.36472	0.1V
1.10625	-2.3197	0.1V
1.10694	-2.3002	0.1V
1.10764	-2.3107	0.1V
1.10833	-2.25668	0.1V
1.10903	-2.33321	0.1V
1.10972	-2.3062	0.1V
1.11042	-2.29269	0.1V
1.11111	-2.3242	0.1V
1.11181	-2.3212	0.1V
1.1125	-2.24168	0.1V
1.11319	-2.27469	0.1V
1.11389	-2.3242	0.1V
1.11458	-2.24318	0.1V
1.11528	-2.33171	0.1V
1.11597	-2.27469	0.1V
1.11667	-2.3092	0.1V
1.11736	-2.25818	0.1V
1.11806	-2.23268	0.1V
1.11875	-2.21017	0.1V
1.11944	-2.33621	0.1V
1.12014	-2.26869	0.1V
1.12083	-2.3047	0.1V
1.12153	-2.23268	0.1V
1.12222	-2.3212	0.1V
1.12292	-2.27919	0.1V
1.12361	-2.20867	0.1V
1.12431	-2.3092	0.1V
1.125	-2.22217	0.1V
1.12569	-2.22517	0.1V
1.12639	-2.19216	0.1V
1.12708	-2.24318	0.1V
1.12778	-2.2987	0.1V
1.12847	-2.25368	0.1V
1.12917	-2.24918	0.1V
1.12986	-2.16816	0.1V
1.13056	-2.28519	0.1V
1.13125	-2.16515	0.1V
1.13194	-2.23568	0.1V
1.13264	-2.28219	0.1V
1.13333	-2.17566	0.1V
1.13403	-2.12464	0.1V
1.13472	-2.20117	0.1V
1.13542	-2.18916	0.1V
1.13611	-2.22517	0.1V
1.13681	-2.22367	0.1V
1.1375	-2.19216	0.1V
1.13819	-2.17416	0.1V
1.13889	-2.21467	0.1V
1.13958	-2.15015	0.1V
1.14028	-2.14565	0.1V
1.14097	-2.23568	0.1V
1.14167	-2.17716	0.1V
1.14236	-2.16215	0.1V
1.14306	-2.14715	0.1V
1.14375	-2.23718	0.1V
1.14444	-2.16215	0.1V
1.14514	-2.13064	0.1V
1.14583	-2.11564	0.1V
1.14653	-2.20567	0.1V
1.14722	-2.17416	0.1V
1.14792	-2.13515	0.1V
1.14861	-2.10514	0.1V
1.14931	-2.14415	0.1V
1.15	-2.08863	0.1V
1.15069	-2.13064	0.1V
1.15139	-2.09013	0.1V
1.15208	-2.09163	0.1V
1.15278	-2.16365	0.1V
1.15347	-2.12614	0.1V
1.15417	-2.12314	0.1V
1.15486	-2.14415	0.1V
1.15556	-2.07213	0.1V
1.15625	-2.04362	0.1V
1.15694	-2.13665	0.1V
1.15764	-2.11114	0.1V
1.15833	-2.06012	0.1V
1.15903	-2.11264	0.1V
1.15972	-2.03912	0.1V
1.16042	-2.03612	0.1V
1.16111	-2.04362	0.1V
1.16181	-1.9836	0.1V
1.1625	-2.03912	0.1V
1.16319	-2.16215	0.1V
1.16389	-2.06462	0.1V
1.16458	-2.16816	0.1V
1.16528	-2.02861	0.1V
1.16597	-2.06462	0.1V
1.16667	-2.05562	0.1V
1.16736	-2.05412	0.1V
1.16806	-2.01511	0.1V
1.16875	-2.04362	0.1V
1.16944	-2.08563	0.1V
1.17014	-2.02411	0.1V
1.17083	-2.00461	0.1V
1.17153	-2.04662	0.1V
1.17222	-1.89057	0.1V
1.17292	-2.05562	0.1V
1.17361	-1.9776	0.1V
1.17431	-1.9866	0.1V
1.175	-2.07813	0.1V
1.17569	-1.9896	0.1V
1.17639	-2.03762	0.1V
1.17708	-1.91458	0.1V
1.17778	-2.06162	0.1V
1.17847	-1.9776	0.1V
1.17917	-1.9926	0.1V
1.17986	-1.95509	0.1V
1.18056	-2.04962	0.1V
1.18125	-1.9671	0.1V
1.18194	-2.05112	0.1V
1.18264	-2.01961	0.1V
1.18333	-1.94909	0.1V
1.18403	-1.94459	0.1V
1.18472	-2.01361	0.1V
1.18542	-1.9776	0.1V
1.18611	-1.9926	0.1V
1.18681	-1.82005	0.1V
1.1875	-1.9731	0.1V
1.18819	-2.01811	0.1V
1.18889	-1.9686	0.1V
1.18958	-1.96259	0.1V
1.19028	-1.93709	0.1V
1.19097	-1.94459	0.1V
1.19167	-1.9896	0.1V
1.19236	-2.02411	0.1V
1.19306	-1.93559	0.1V
1.19375	-2.00761	0.1V
1.19444	-1.92958	0.1V
1.19514	-1.95659	0.1V
1.19583	-1.91458	0.1V
1.19653	-1.9671	0.1V
1.19722	-2.01661	0.1V
1.19792	-1.92058	0.1V
1.19861	-1.90108	0.1V
1.19931	-1.92658	0.1V
1.2	-1.92658	0.1V
1.20069	-1.91758	0.1V
1.20139	-1.9821	0.1V
1.20208	-1.89357	0.1V
1.20278	-1.92208	0.1V
1.20347	-1.9866	0.1V
1.20417	-2.01211	0.1V
1.20486	-2.00461	0.1V
1.20556	-1.9821	0.1V
1.20625	-1.9701	0.1V
1.20694	-1.90408	0.1V
1.20764	-1.95959	0.1V
1.20833	-1.9866	0.1V
1.20903	-1.9881	0.1V
1.20972	-1.93559	0.1V
1.21042	-1.91158	0.1V
1.21111	-1.94159	0.1V
1.21181	-1.96559	0.1V
1.2125	-1.95359	0.1V
1.21319	-1.96259	0.1V
1.21389	-1.9716	0.1V
1.21458	-1.87107	0.1V
1.21528	-2.00161	0.1V
1.21597	-1.9701	0.1V
1.21667	-1.94609	0.1V
1.21736	-1.92358	0.1V
1.21806	-1.9866	0.1V
1.21875	-1.84106	0.1V
1.21944	-1.94459	0.1V
1.22014	-1.92358	0.1V
1.22083	-1.91608	0.1V
1.22153	-1.94159	0.1V
1.22222	-1.94759	0.1V
1.22292	-1.88607	0.1V
1.22361	-1.88757	0.1V
1.22431	-1.93258	0.1V
1.225	-1.93859	0.1V
1.22569	-1.95059	0.1V
1.22639	-1.89807	0.1V
1.22708	-1.92358	0.1V
1.22778	-1.94909	0.1V
1.22847	-1.92208	0.1V
1.22917	-1.80805	0.1V
1.22986	-1.96259	0.1V
1.23056	-1.9851	0.1V
1.23125	-1.91308	0.1V
1.23194	-1.87707	0.1V
1.23264	-1.85906	0.1V
1.23333	-1.90408	0.1V
1.23403	-1.86807	0.1V
1.23472	-1.91158	0.1V
1.23542	-1.91308	0.1V
1.23611	-1.86206	0.1V
1.23681	-1.91308	0.1V
1.2375	-1.87407	0.1V
1.23819	-1.81855	0.1V
1.23889	-1.77954	0.1V
1.23958	-1.88157	0.1V
1.24028	-1.79004	0.1V
1.24097	-1.84106	0.1V
1.24167	-1.85606	0.1V
1.24236	-1.77054	0.1V
1.24306	-1.82905	0.1V
1.24375	-1.9956	0.1V
1.24444	-1.89357	0.1V
1.24514	-1.90708	0.1V
1.24583	-1.83506	0.1V
1.24653	-1.81855	0.1V
1.24722	-1.93559	0.1V
1.24792	-1.96259	0.1V
1.24861	-1.92358	0.1V
1.24931	-1.87107	0.1V
1.25	-1.93859	0.1V
1.25069	-1.84706	0.1V
1.25139	-1.90108	0.1V
1.25208	-1.78854	0.1V
1.25278	-1.86206	0.1V
1.25347	-1.89357	0.1V
1.25417	-1.86656	0.1V
1.25486	-1.91308	0.1V
1.25556	-1.79154	0.1V
1.25625	-1.89507	0.1V
1.25694	-1.82755	0.1V
1.25764	-1.86206	0.1V
1.25833	-1.91158	0.1V
1.25903	-1.9836	0.1V
1.25972	-1.87257	0.1V
1.26042	-1.86206	0.1V
1.26111	-1.95359	0.1V
1.26181	-1.92208	0.1V
1.2625	-1.85306	0.1V
1.26319	-1.93709	0.1V
1.26389	-1.92058	0.1V
1.26458	-1.86807	0.1V
1.26528	-1.92958	0.1V
1.26597	-1.91158	0.1V
1.26667	-1.87257	0.1V
1.26736	-1.92508	0.1V
1.26806	-1.95359	0.1V
1.26875	-1.93559	0.1V
1.26944	-1.88907	0.1V
1.27014	-1.9761	0.1V
1.27083	-1.95059	0.1V
1.27153	-1.87107	0.1V
1.27222	-1.92058	0.1V
1.27292	-1.87257	0.1V
1.27361	-1.88607	0.1V
1.27431	-1.96409	0.1V
1.275	-1.89807	0.1V
1.27569	-1.87257	0.1V
1.27639	-1.89207	0.1V
1.27708	-1.84706	0.1V
1.27778	-1.92358	0.1V
1.27847	-1.95659	0.1V
1.27917	-2.01211	0.1V
1.27986	-1.87257	0.1V
1.28056	-1.91608	0.1V
1.28125	-1.9746	0.1V
1.28194	-1.94759	0.1V
1.28264	-1.95959	0.1V
1.28333	-1.87107	0.1V
1.28403	-1.91008	0.1V
1.28472	-1.88307	0.1V
1.28542	-1.86506	0.1V
1.28611	-1.87407	0.1V
1.28681	-1.89657	0.1V
1.2875	-1.90408	0.1V
1.28819	-1.88007	0.1V
1.28889	-1.9866	0.1V
1.28958	-1.89507	0.1V
1.29028	-1.94459	0.1V
1.29097	-1.95359	0.1V
1.29167	-1.87857	0.1V
1.29236	-1.91008	0.1V
1.29306	-1.85606	0.1V
1.29375	-1.90108	0.1V
1.29444	-2.00761	0.1V
1.29514	-1.94009	0.1V
1.29583	-1.89057	0.1V
1.29653	-1.9956	0.1V
1.29722	-1.9686	0.1V
1.29792	-1.84106	0.1V
1.29861	-2.00161	0.1V
1.29931	-1.88907	0.1V
1.3	-1.89507	0.1V
1.30069	-1.91758	0.1V
1.30139	-1.93258	0.1V
1.30208	-1.9806	0.1V
1.30278	-1.93559	0.1V
1.30347	-1.90108	0.1V
1.30417	-1.96109	0.1V
1.30486	-1.91008	0.1V
1.30556	-1.9896	0.1V
1.30625	-1.90108	0.1V
1.30694	-1.94759	0.1V
1.30764	-1.89657	0.1V
1.30833	-1.9761	0.1V
1.30903	-1.96559	0.1V
1.30972	-1.9746	0.1V
1.31042	-2.00911	0.1V
1.31111	-1.92958	0.1V
1.31181	-1.87107	0.1V
1.3125	-1.95059	0.1V
1.31319	-1.96559	0.1V
1.31389	-1.94159	0.1V
1.31458	-1.9941	0.1V
1.31528	-1.95059	0.1V
1.31597	-2.01511	0.1V
1.31667	-1.92958	0.1V
1.31736	-2.06613	0.1V
1.31806	-2.02111	0.1V
1.31875	-1.96109	0.1V
1.31944	-1.95509	0.1V
1.32014	-1.95959	0.1V
1.32083	-1.94459	0.1V
1.32153	-2.05112	0.1V
1.32222	-1.96559	0.1V
1.32292	-1.86807	0.1V
1.32361	-1.9671	0.1V
1.32431	-2.02411	0.1V
1.325	-2.02861	0.1V
1.32569	-1.9806	0.1V
1.32639	-2.02111	0.1V
1.32708	-1.95209	0.1V
1.32778	-1.95959	0.1V
1.32847	-1.95959	0.1V
1.32917	-2.03011	0.1V
1.32986	-1.9866	0.1V
1.33056	-1.9926	0.1V
1.33125	-1.95509	0.1V
1.33194	-2.02111	0.1V
1.33264	-2.02411	0.1V
1.33333	-1.9851	0.1V
1.33403	-2.04962	0.1V
1.33472	-1.92058	0.1V
1.33542	-2.00761	0.1V
1.33611	-2.02261	0.1V
1.33681	-2.04212	0.1V
1.3375	-1.94609	0.1V
1.33819	-2.00761	0.1V
1.33889	-1.9686	0.1V
1.33958	-1.95959	0.1V
1.34028	-1.95509	0.1V
1.34097	-2.01211	0.1V
1.34167	-1.9881	0.1V
1.34236	-2.06462	0.1V
1.34306	-2.04662	0.1V
1.34375	-2.01211	0.1V
1.34444	-2.07963	0.1V
1.34514	-2.05262	0.1V
1.34583	-2.02561	0.1V
1.34653	-2.08263	0.1V
1.34722	-2.00461	0.1V
1.34792	-2.01661	0.1V
1.34861	-2.02861	0.1V
1.34931	-2.06913	0.1V
1.35	-2.00761	0.1V
1.35069	-2.09313	0.1V
1.35139	-2.04662	0.1V
1.35208	-2.07063	0.1V
1.35278	-2.12464	0.1V
1.35347	-1.9941	0.1V
1.35417	-2.06162	0.1V
1.35486	-2.05562	0.1V
1.35556	-2.08263	0.1V
1.35625	-2.02261	0.1V
1.35694	-2.06462	0.1V
1.35764	-2.07663	0.1V
1.35833	-2.09613	0.1V
1.35903	-2.06462	0.1V
1.35972	-2.08113	0.1V
1.36042	-2.09913	0.1V
1.36111	-2.08413	0.1V
1.36181	-2.06012	0.1V
1.3625	-2.15615	0.1V
1.36319	-2.08563	0.1V
1.36389	-2.12164	0.1V
1.36458	-2.15615	0.1V
1.36528	-2.03462	0.1V
1.36597	-2.15315	0.1V
1.36667	-2.07963	0.1V
1.36736	-2.05862	0.1V
1.36806	-2.08413	0.1V
1.36875	-2.08263	0.1V
1.36944	-2.06312	0.1V
1.37014	-2.16966	0.1V
1.37083	-2.13365	0.1V
1.37153	-2.15615	0.1V
1.37222	-2.12164	0.1V
1.37292	-2.07663	0.1V
1.37361	-2.11414	0.1V
1.37431	-2.15915	0.1V
1.375	-2.07063	0.1V
1.37569	-2.11564	0.1V
1.37639	-2.14265	0.1V
1.37708	-2.18316	0.1V
1.37778	-2.08263	0.1V
1.37847	-2.15765	0.1V
1.37917	-2.12614	0.1V
1.37986	-2.14715	0.1V
1.38056	-2.12764	0.1V
1.38125	-2.14715	0.1V
1.38194	-2.15915	0.1V
1.38264	-2.11114	0.1V
1.38333	-2.16666	0.1V
1.38403	-2.15015	0.1V
1.38472	-2.20267	0.1V
1.38542	-2.17116	0.1V
1.38611	-2.13815	0.1V
1.38681	-2.19967	0.1V
1.3875	-2.19816	0.1V
1.38819	-2.19516	0.1V
[truncated: 57,081 more rows]

## Sheet: Supplementary Fig. 3b
Time (h)	Current density (mA m-2)	Reactor
0.0277778	3.21867	Kuen1
0.0555556	3.104	Kuen1
0.0833333	2.99733	Kuen1
0.111111	2.88267	Kuen1
0.138889	2.79733	Kuen1
0.166667	2.70933	Kuen1
0.194444	2.6304	Kuen1
0.222222	2.55493	Kuen1
0.25	2.476	Kuen1
0.277778	2.4008	Kuen1
0.305556	2.32373	Kuen1
0.333333	2.26747	Kuen1
0.361111	2.196	Kuen1
0.388889	2.1288	Kuen1
0.416667	2.0952	Kuen1
0.444444	2.03627	Kuen1
0.472222	1.99253	Kuen1
0.5	1.9408	Kuen1
0.527778	1.89947	Kuen1
0.555556	1.8496	Kuen1
0.583333	1.81173	Kuen1
0.611111	1.77307	Kuen1
0.638889	1.73653	Kuen1
0.666667	1.69467	Kuen1
0.694444	1.65493	Kuen1
0.722222	1.6152	Kuen1
0.75	1.58853	Kuen1
0.777778	1.5552	Kuen1
0.805556	1.51173	Kuen1
0.833333	1.49253	Kuen1
0.861111	1.4208	Kuen1
0.888889	1.40053	Kuen1
0.916667	1.38213	Kuen1
0.944444	1.35387	Kuen1
0.972222	1.32107	Kuen1
1	1.3032	Kuen1
1.02778	1.28	Kuen1
1.05556	1.2608	Kuen1
1.08333	1.2384	Kuen1
1.11111	1.2144	Kuen1
1.13889	1.1856	Kuen1
1.16667	1.172	Kuen1
1.19444	1.1512	Kuen1
1.22222	1.13333	Kuen1
1.25	1.11867	Kuen1
1.27778	1.10187	Kuen1
1.30556	1.084	Kuen1
1.33333	1.06267	Kuen1
1.36111	1.0424	Kuen1
1.38889	1.036	Kuen1
1.41667	1.0152	Kuen1
1.44444	0.990133	Kuen1
1.47222	0.985867	Kuen1
1.5	0.967467	Kuen1
1.52778	0.937067	Kuen1
1.55556	0.9488	Kuen1
1.58333	0.9336	Kuen1
1.61111	0.9184	Kuen1
1.63889	0.906933	Kuen1
1.66667	0.8928	Kuen1
1.69444	0.880267	Kuen1
1.72222	0.8696	Kuen1
1.75	0.8544	Kuen1
1.77778	0.848533	Kuen1
1.80556	0.8392	Kuen1
1.83333	0.825067	Kuen1
1.86111	0.813333	Kuen1
1.88889	0.797867	Kuen1
1.91667	0.793067	Kuen1
1.94444	0.7896	Kuen1
1.97222	0.768533	Kuen1
2	0.761867	Kuen1
2.02778	0.753333	Kuen1
2.05556	0.749067	Kuen1
2.08333	0.7304	Kuen1
2.11111	0.730667	Kuen1
2.13889	0.724	Kuen1
2.16667	0.724	Kuen1
2.19444	0.724	Kuen1
2.22222	0.724	Kuen1
2.25	0.724	Kuen1
2.27778	0.724	Kuen1
2.30556	0.724	Kuen1
2.33333	0.724	Kuen1
2.36111	0.724	Kuen1
2.38889	0.724	Kuen1
2.41667	0.724	Kuen1
2.44444	0.724	Kuen1
2.47222	0.724	Kuen1
2.5	0.724	Kuen1
2.52778	0.724	Kuen1
2.55556	0.724	Kuen1
2.58333	0.724	Kuen1
2.61111	0.724	Kuen1
2.63889	0.724	Kuen1
2.66667	0.724	Kuen1
2.69444	0.724	Kuen1
2.72222	0.724	Kuen1
2.75	0.724	Kuen1
2.77778	0.724	Kuen1
2.80556	0.724	Kuen1
2.83333	0.724	Kuen1
2.86111	0.724	Kuen1
2.88889	0.576533	Kuen1
2.91667	0.5632	Kuen1
2.94444	0.568267	Kuen1
2.97222	0.554933	Kuen1
3	0.5496	Kuen1
3.02778	0.5472	Kuen1
3.05556	0.5432	Kuen1
3.08333	0.537333	Kuen1
3.11111	0.5376	Kuen1
3.13889	0.532267	Kuen1
3.16667	0.532267	Kuen1
3.19444	0.528	Kuen1
3.22222	0.525867	Kuen1
3.25	0.505333	Kuen1
3.27778	0.510933	Kuen1
3.30556	0.496267	Kuen1
3.33333	0.496533	Kuen1
3.36111	0.5024	Kuen1
3.38889	0.501867	Kuen1
3.41667	0.498133	Kuen1
3.44444	0.4824	Kuen1
3.47222	0.486933	Kuen1
3.5	0.486933	Kuen1
3.52778	0.486933	Kuen1
3.55556	0.486933	Kuen1
3.58333	0.486933	Kuen1
3.61111	0.486933	Kuen1
3.63889	0.486933	Kuen1
3.66667	0.486933	Kuen1
3.69444	0.486933	Kuen1
3.72222	0.486933	Kuen1
3.75	0.486933	Kuen1
3.77778	0.486933	Kuen1
3.80556	0.486933	Kuen1
3.83333	0.486933	Kuen1
3.86111	0.486933	Kuen1
3.88889	0.486933	Kuen1
3.91667	0.486933	Kuen1
3.94444	0.486933	Kuen1
3.97222	0.486933	Kuen1
4	0.486933	Kuen1
4.02778	0.486933	Kuen1
4.05556	0.486933	Kuen1
4.08333	0.486933	Kuen1
4.11111	0.486933	Kuen1
4.13889	0.486933	Kuen1
4.16667	0.486933	Kuen1
4.19444	0.486933	Kuen1
4.22222	0.486933	Kuen1
4.25	0.486933	Kuen1
4.27778	0.486933	Kuen1
4.30556	0.486933	Kuen1
4.33333	0.408533	Kuen1
4.36111	0.398133	Kuen1
4.38889	0.4048	Kuen1
4.41667	0.3928	Kuen1
4.44444	0.400533	Kuen1
4.47222	0.396267	Kuen1
4.5	0.3896	Kuen1
4.52778	0.380267	Kuen1
4.55556	0.393333	Kuen1
4.58333	0.379467	Kuen1
4.61111	0.388533	Kuen1
4.63889	0.379467	Kuen1
4.66667	0.375467	Kuen1
4.69444	0.372267	Kuen1
4.72222	0.359733	Kuen1
4.75	0.359733	Kuen1
4.77778	0.359733	Kuen1
4.80556	0.359733	Kuen1
4.83333	0.359733	Kuen1
4.86111	0.359733	Kuen1
4.88889	0.359733	Kuen1
4.91667	0.359733	Kuen1
4.94444	0.359733	Kuen1
4.97222	0.359733	Kuen1
5	0.359733	Kuen1
5.02778	0.359733	Kuen1
5.05556	0.359733	Kuen1
5.08333	0.359733	Kuen1
5.11111	0.359733	Kuen1
5.13889	0.359733	Kuen1
5.16667	0.359733	Kuen1
5.19444	0.359733	Kuen1
5.22222	0.359733	Kuen1
5.25	0.359733	Kuen1
5.27778	0.359733	Kuen1
5.30556	0.359733	Kuen1
5.33333	0.359733	Kuen1
5.36111	0.335467	Kuen1
5.38889	0.329067	Kuen1
5.41667	0.3152	Kuen1
5.44444	0.324533	Kuen1
5.47222	0.326667	Kuen1
5.5	0.323467	Kuen1
5.52778	0.305867	Kuen1
5.55556	0.3168	Kuen1
5.58333	0.3152	Kuen1
5.61111	0.317333	Kuen1
5.63889	0.301867	Kuen1
5.66667	0.3112	Kuen1
5.69444	0.300533	Kuen1
5.72222	0.308533	Kuen1
5.75	0.305867	Kuen1
5.77778	0.293067	Kuen1
5.80556	0.293333	Kuen1
5.83333	0.3	Kuen1
5.86111	0.292533	Kuen1
5.88889	0.292	Kuen1
5.91667	0.301867	Kuen1
5.94444	0.291733	Kuen1
5.97222	0.289867	Kuen1
6	0.2816	Kuen1
6.02778	0.266667	Kuen1
6.05556	0.290667	Kuen1
6.08333	0.283467	Kuen1
6.11111	0.283467	Kuen1
6.13889	0.2784	Kuen1
6.16667	0.277333	Kuen1
6.19444	0.2824	Kuen1
6.22222	0.278933	Kuen1
6.25	0.2776	Kuen1
6.27778	0.277333	Kuen1
6.30556	0.26056	Kuen1
6.33333	0.2736	Kuen1
6.36111	0.248053	Kuen1
6.38889	0.268267	Kuen1
6.41667	0.2728	Kuen1
6.44444	0.2564	Kuen1
6.47222	0.263627	Kuen1
6.5	0.257787	Kuen1
6.52778	0.251387	Kuen1
6.55556	0.26224	Kuen1
6.58333	0.25416	Kuen1
6.61111	0.26224	Kuen1
6.63889	0.264187	Kuen1
6.66667	0.335467	Kuen1
6.69444	0.329067	Kuen1
6.72222	0.3152	Kuen1
6.75	0.324533	Kuen1
6.77778	0.326667	Kuen1
6.80556	0.323467	Kuen1
6.83333	0.305867	Kuen1
6.86111	0.3168	Kuen1
6.88889	0.3152	Kuen1
6.91667	0.317333	Kuen1
6.94444	0.301867	Kuen1
6.97222	0.3112	Kuen1
7	0.300533	Kuen1
7.02778	0.308533	Kuen1
7.05556	0.305867	Kuen1
7.08333	0.293067	Kuen1
7.11111	0.293333	Kuen1
7.13889	0.3	Kuen1
7.16667	0.292533	Kuen1
7.19444	0.292	Kuen1
7.22222	0.301867	Kuen1
7.25	0.291733	Kuen1
7.27778	0.289867	Kuen1
7.30556	0.2816	Kuen1
7.33333	0.266667	Kuen1
7.36111	0.290667	Kuen1
7.38889	0.283467	Kuen1
7.41667	0.283467	Kuen1
7.44444	0.2784	Kuen1
7.47222	0.277333	Kuen1
7.5	0.2824	Kuen1
7.52778	0.278933	Kuen1
7.55556	0.2776	Kuen1
7.58333	0.277333	Kuen1
7.61111	0.26056	Kuen1
7.63889	0.2736	Kuen1
7.66667	0.248053	Kuen1
7.69444	0.268267	Kuen1
7.72222	0.2728	Kuen1
7.75	0.2564	Kuen1
7.77778	0.263627	Kuen1
7.80556	0.257787	Kuen1
7.83333	0.251387	Kuen1
7.86111	0.26224	Kuen1
7.88889	0.25416	Kuen1
7.91667	0.26224	Kuen1
7.94444	0.264187	Kuen1
7.97222	0.25112	Kuen1
8	0.233307	Kuen1
8.02778	0.257787	Kuen1
8.05556	0.251387	Kuen1
8.08333	0.258613	Kuen1
8.11111	0.25696	Kuen1
8.13889	0.234133	Kuen1
8.16667	0.236907	Kuen1
8.19444	0.247493	Kuen1
8.22222	0.244427	Kuen1
8.25	0.24136	Kuen1
8.27778	0.23832	Kuen1
8.30556	0.245547	Kuen1
8.33333	0.239413	Kuen1
8.36111	0.2436	Kuen1
8.38889	0.245253	Kuen1
8.41667	0.245547	Kuen1
8.44444	0.238853	Kuen1
8.47222	0.238587	Kuen1
8.5	0.238853	Kuen1
8.52778	0.235813	Kuen1
8.55556	0.23608	Kuen1
8.58333	0.23832	Kuen1
8.61111	0.216053	Kuen1
8.63889	0.233867	Kuen1
8.66667	0.239973	Kuen1
8.69444	0.213253	Kuen1
8.72222	0.234693	Kuen1
8.75	0.228853	Kuen1
8.77778	0.233573	Kuen1
8.80556	0.232747	Kuen1
8.83333	0.23552	Kuen1
8.86111	0.2308	Kuen1
8.88889	0.235253	Kuen1
8.91667	0.219947	Kuen1
8.94444	0.22384	Kuen1
8.97222	0.223013	Kuen1
9	0.217173	Kuen1
9.02778	0.214667	Kuen1
9.05556	0.228027	Kuen1
9.08333	0.22216	Kuen1
9.11111	0.220213	Kuen1
9.13889	0.21104	Kuen1
9.16667	0.21744	Kuen1
9.19444	0.169013	Kuen1
9.22222	0.216613	Kuen1
9.25	0.196293	Kuen1
9.27778	0.20992	Kuen1
9.30556	0.2216	Kuen1
9.33333	0.212427	Kuen1
9.36111	0.212987	Kuen1
9.38889	0.22552	Kuen1
9.41667	0.219653	Kuen1
9.44444	0.218267	Kuen1
9.47222	0.217173	Kuen1
9.5	0.217173	Kuen1
9.52778	0.217173	Kuen1
9.55556	0.209093	Kuen1
9.58333	0.209093	Kuen1
9.61111	0.207413	Kuen1
9.63889	0.211307	Kuen1
9.66667	0.210773	Kuen1
9.69444	0.207707	Kuen1
9.72222	0.20992	Kuen1
9.75	0.207413	Kuen1
9.77778	0.203813	Kuen1
9.80556	0.21048	Kuen1
9.83333	0.208533	Kuen1
9.86111	0.195467	Kuen1
9.88889	0.204373	Kuen1
9.91667	0.20464	Kuen1
9.94444	0.1896	Kuen1
9.97222	0.195733	Kuen1
10	0.190453	Kuen1
10.0278	0.19936	Kuen1
10.0556	0.190453	Kuen1
10.0833	0.20296	Kuen1
10.1111	0.191013	Kuen1
10.1389	0.204373	Kuen1
10.1667	0.20464	Kuen1
10.1944	0.19824	Kuen1
10.2222	0.202133	Kuen1
10.25	0.19992	Kuen1
10.2778	0.196293	Kuen1
10.3056	0.19712	Kuen1
10.3333	0.19656	Kuen1
10.3611	0.188507	Kuen1
10.3889	0.201013	Kuen1
10.4167	0.200187	Kuen1
10.4444	0.184053	Kuen1
10.4722	0.189067	Kuen1
10.5	0.189067	Kuen1
10.5278	0.19296	Kuen1
10.5556	0.191547	Kuen1
10.5833	0.18656	Kuen1
10.6111	0.192107	Kuen1
10.6389	0.166507	Kuen1
10.6667	0.186	Kuen1
10.6944	0.188507	Kuen1
10.7222	0.18544	Kuen1
10.75	0.19352	Kuen1
10.7778	0.188507	Kuen1
10.8056	0.17848	Kuen1
10.8333	0.186827	Kuen1
10.8611	0.188213	Kuen1
10.8889	0.19184	Kuen1
10.9167	0.193787	Kuen1
10.9444	0.173467	Kuen1
10.9722	0.178213	Kuen1
11	0.186267	Kuen1
11.0278	0.179307	Kuen1
11.0556	0.154267	Kuen1
11.0833	0.17904	Kuen1
11.1111	0.173467	Kuen1
11.1389	0.174853	Kuen1
11.1667	0.184053	Kuen1
11.1944	0.170693	Kuen1
11.2222	0.18376	Kuen1
11.25	0.182667	Kuen1
11.2778	0.182667	Kuen1
11.3056	0.175147	Kuen1
11.3333	0.180427	Kuen1
11.3611	0.177093	Kuen1
11.3889	0.166507	Kuen1
11.4167	0.18072	Kuen1
11.4444	0.17792	Kuen1
11.4722	0.177653	Kuen1
11.5	0.175973	Kuen1
11.5278	0.177653	Kuen1
11.5556	0.17432	Kuen1
11.5833	0.178213	Kuen1
11.6111	0.16456	Kuen1
11.6389	0.17736	Kuen1
11.6667	0.175413	Kuen1
11.6944	0.177093	Kuen1
11.7222	0.167627	Kuen1
11.75	0.17736	Kuen1
11.7778	0.174853	Kuen1
11.8056	0.17096	Kuen1
11.8333	0.173467	Kuen1
11.8611	0.17152	Kuen1
11.8889	0.1732	Kuen1
11.9167	0.14008	Kuen1
11.9444	0.164	Kuen1
11.9722	0.154827	Kuen1
12	0.173467	Kuen1
12.0278	0.159013	Kuen1
12.0556	0.162907	Kuen1
12.0833	0.162053	Kuen1
12.1111	0.171253	Kuen1
12.1389	0.155093	Kuen1
12.1667	0.167627	Kuen1
12.1944	0.159547	Kuen1
12.2222	0.169307	Kuen1
12.25	0.16456	Kuen1
12.2778	0.159547	Kuen1
12.3056	0.165947	Kuen1
12.3333	0.17208	Kuen1
12.3611	0.17096	Kuen1
12.3889	0.15344	Kuen1
12.4167	0.166507	Kuen1
12.4444	0.166507	Kuen1
12.4722	0.154267	Kuen1
12.5	0.15928	Kuen1
12.5278	0.150933	Kuen1
12.5556	0.165947	Kuen1
12.5833	0.162053	Kuen1
12.6111	0.16568	Kuen1
12.6389	0.153707	Kuen1
12.6667	0.156773	Kuen1
12.6944	0.153147	Kuen1
12.7222	0.147307	Kuen1
12.75	0.160107	Kuen1
12.7778	0.164293	Kuen1
12.8056	0.15816	Kuen1
12.8333	0.147867	Kuen1
12.8611	0.155653	Kuen1
12.8889	0.120053	Kuen1
12.9167	0.13952	Kuen1
12.9444	0.16096	Kuen1
12.9722	0.161227	Kuen1
13	0.158453	Kuen1
13.0278	0.1576	Kuen1
13.0556	0.147307	Kuen1
13.0833	0.139253	Kuen1
13.1111	0.148693	Kuen1
13.1389	0.161227	Kuen1
13.1667	0.152053	Kuen1
13.1944	0.150373	Kuen1
13.2222	0.149253	Kuen1
13.25	0.149813	Kuen1
13.2778	0.143707	Kuen1
13.3056	0.150373	Kuen1
13.3333	75.7333	Kuen1
13.3611	48.3733	Kuen1
13.3889	37.68	Kuen1
13.4167	32.0267	Kuen1
13.4444	28.4533	Kuen1
13.4722	25.944	Kuen1
13.5	24.1093	Kuen1
13.5278	22.6613	Kuen1
13.5556	21.5173	Kuen1
13.5833	20.5707	Kuen1
13.6111	19.7813	Kuen1
13.6389	19.1227	Kuen1
13.6667	18.592	Kuen1
13.6944	18.1547	Kuen1
13.7222	17.8107	Kuen1
13.75	17.5173	Kuen1
13.7778	17.2933	Kuen1
13.8056	17.1173	Kuen1
13.8333	16.9867	Kuen1
13.8611	16.9173	Kuen1
13.8889	16.8587	Kuen1
13.9167	16.8213	Kuen1
13.9444	16.8107	Kuen1
13.9722	16.7867	Kuen1
14	16.792	Kuen1
14.0278	16.76	Kuen1
14.0556	16.736	Kuen1
14.0833	16.6933	Kuen1
14.1111	16.64	Kuen1
14.1389	16.5653	Kuen1
14.1667	16.5013	Kuen1
14.1944	16.4213	Kuen1
14.2222	16.3227	Kuen1
14.25	16.2293	Kuen1
14.2778	16.1733	Kuen1
14.3056	16.0773	Kuen1
14.3333	15.968	Kuen1
14.3611	15.888	Kuen1
14.3889	15.7893	Kuen1
14.4167	15.696	Kuen1
14.4444	15.5893	Kuen1
14.4722	15.488	Kuen1
14.5	15.376	Kuen1
14.5278	15.2693	Kuen1
14.5556	15.2133	Kuen1
14.5833	15.1227	Kuen1
14.6111	15	Kuen1
14.6389	14.9147	Kuen1
14.6667	14.8107	Kuen1
14.6944	14.7307	Kuen1
14.7222	14.648	Kuen1
14.75	14.5573	Kuen1
14.7778	14.4613	Kuen1
14.8056	14.3787	Kuen1
14.8333	14.3173	Kuen1
14.8611	14.2613	Kuen1
14.8889	14.1893	Kuen1
14.9167	14.168	Kuen1
14.9444	14.112	Kuen1
14.9722	14.0533	Kuen1
15	14.0213	Kuen1
15.0278	13.976	Kuen1
15.0556	13.9147	Kuen1
15.0833	13.872	Kuen1
15.1111	13.8373	Kuen1
15.1389	13.768	Kuen1
15.1667	13.7573	Kuen1
15.1944	13.712	Kuen1
15.2222	13.672	Kuen1
15.25	13.608	Kuen1
15.2778	13.5333	Kuen1
15.3056	13.496	Kuen1
15.3333	13.4507	Kuen1
15.3611	13.4107	Kuen1
15.3889	13.3627	Kuen1
15.4167	13.304	Kuen1
15.4444	13.2827	Kuen1
15.4722	13.2053	Kuen1
15.5	13.16	Kuen1
15.5278	13.1013	Kuen1
15.5556	13.0587	Kuen1
15.5833	13.0213	Kuen1
15.6111	13.0027	Kuen1
15.6389	12.9653	Kuen1
15.6667	12.9413	Kuen1
15.6944	12.9227	Kuen1
15.7222	12.8987	Kuen1
15.75	12.8693	Kuen1
15.7778	12.84	Kuen1
15.8056	12.8187	Kuen1
15.8333	12.792	Kuen1
15.8611	12.7493	Kuen1
15.8889	12.704	Kuen1
15.9167	12.6693	Kuen1
15.9444	12.6373	Kuen1
15.9722	12.6213	Kuen1
16	12.5867	Kuen1
16.0278	12.5493	Kuen1
16.0556	12.5173	Kuen1
16.0833	12.4987	Kuen1
16.1111	12.472	Kuen1
16.1389	12.4427	Kuen1
16.1667	12.4213	Kuen1
16.1944	12.3707	Kuen1
16.2222	12.3547	Kuen1
16.25	12.384	Kuen1
16.2778	12.3733	Kuen1
16.3056	12.352	Kuen1
16.3333	12.28	Kuen1
16.3611	12.2107	Kuen1
16.3889	12.16	Kuen1
16.4167	12.1147	Kuen1
16.4444	12.088	Kuen1
16.4722	12.048	Kuen1
16.5	12	Kuen1
16.5278	11.952	Kuen1
16.5556	11.9413	Kuen1
16.5833	11.9307	Kuen1
16.6111	11.8907	Kuen1
16.6389	11.8827	Kuen1
16.6667	11.8667	Kuen1
16.6944	11.84	Kuen1
16.7222	11.8293	Kuen1
16.75	11.832	Kuen1
16.7778	11.824	Kuen1
16.8056	11.8133	Kuen1
16.8333	11.7813	Kuen1
16.8611	11.768	Kuen1
16.8889	11.704	Kuen1
16.9167	11.6667	Kuen1
16.9444	11.6533	Kuen1
16.9722	11.6213	Kuen1
17	11.632	Kuen1
17.0278	11.6213	Kuen1
17.0556	11.6187	Kuen1
17.0833	11.6053	Kuen1
17.1111	11.5707	Kuen1
17.1389	11.528	Kuen1
17.1667	11.5227	Kuen1
17.1944	11.5067	Kuen1
17.2222	11.488	Kuen1
17.25	11.4613	Kuen1
17.2778	11.432	Kuen1
17.3056	11.4213	Kuen1
17.3333	11.4267	Kuen1
17.3611	11.408	Kuen1
17.3889	11.4027	Kuen1
17.4167	11.3867	Kuen1
17.4444	11.3973	Kuen1
17.4722	11.3867	Kuen1
17.5	11.36	Kuen1
17.5278	11.3227	Kuen1
17.5556	11.3227	Kuen1
17.5833	11.3173	Kuen1
17.6111	11.3147	Kuen1
17.6389	11.2747	Kuen1
17.6667	11.2693	Kuen1
17.6944	11.2907	Kuen1
17.7222	11.2773	Kuen1
17.75	11.2667	Kuen1
17.7778	11.256	Kuen1
17.8056	11.2667	Kuen1
17.8333	11.264	Kuen1
17.8611	11.2373	Kuen1
17.8889	11.2107	Kuen1
17.9167	11.1893	Kuen1
17.9444	11.1733	Kuen1
17.9722	11.1307	Kuen1
18	11.1013	Kuen1
18.0278	11.0907	Kuen1
18.0556	11.0853	Kuen1
18.0833	11.0693	Kuen1
18.1111	11.0533	Kuen1
18.1389	11.0267	Kuen1
18.1667	11.0027	Kuen1
18.1944	10.9493	Kuen1
18.2222	10.928	Kuen1
18.25	10.9147	Kuen1
18.2778	10.9067	Kuen1
18.3056	10.888	Kuen1
18.3333	10.848	Kuen1
18.3611	10.8453	Kuen1
18.3889	10.8347	Kuen1
18.4167	10.8133	Kuen1
18.4444	10.8133	Kuen1
18.4722	10.8107	Kuen1
18.5	10.8133	Kuen1
18.5278	10.792	Kuen1
18.5556	10.7787	Kuen1
18.5833	10.752	Kuen1
18.6111	10.7333	Kuen1
18.6389	10.7307	Kuen1
18.6667	10.7493	Kuen1
18.6944	10.776	Kuen1
18.7222	10.7947	Kuen1
18.75	10.7813	Kuen1
18.7778	10.784	Kuen1
18.8056	10.7573	Kuen1
18.8333	10.7333	Kuen1
18.8611	10.688	Kuen1
18.8889	10.6507	Kuen1
18.9167	10.648	Kuen1
18.9444	10.672	Kuen1
18.9722	10.712	Kuen1
19	10.7387	Kuen1
19.0278	10.7547	Kuen1
19.0556	10.752	Kuen1
19.0833	10.752	Kuen1
19.1111	10.7413	Kuen1
19.1389	10.7227	Kuen1
19.1667	10.712	Kuen1
19.1944	10.704	Kuen1
19.2222	10.7013	Kuen1
19.25	10.68	Kuen1
19.2778	10.672	Kuen1
19.3056	10.656	Kuen1
19.3333	10.6587	Kuen1
19.3611	10.6533	Kuen1
19.3889	10.656	Kuen1
19.4167	10.6453	Kuen1
19.4444	10.632	Kuen1
19.4722	10.632	Kuen1
19.5	10.6133	Kuen1
19.5278	10.5973	Kuen1
19.5556	10.5947	Kuen1
19.5833	10.6027	Kuen1
19.6111	10.5973	Kuen1
19.6389	10.5813	Kuen1
19.6667	10.5787	Kuen1
19.6944	10.6	Kuen1
19.7222	10.592	Kuen1
19.75	10.5707	Kuen1
19.7778	10.536	Kuen1
19.8056	10.5253	Kuen1
19.8333	10.496	Kuen1
19.8611	10.4827	Kuen1
19.8889	10.4747	Kuen1
19.9167	10.4667	Kuen1
19.9444	10.4533	Kuen1
19.9722	10.4267	Kuen1
20	10.424	Kuen1
20.0278	10.4187	Kuen1
20.0556	10.4027	Kuen1
20.0833	10.4	Kuen1
20.1111	10.3947	Kuen1
20.1389	10.3973	Kuen1
20.1667	10.4133	Kuen1
20.1944	10.4187	Kuen1
20.2222	10.408	Kuen1
20.25	10.408	Kuen1
20.2778	10.4	Kuen1
20.3056	10.3973	Kuen1
20.3333	10.3893	Kuen1
20.3611	10.3707	Kuen1
20.3889	10.376	Kuen1
20.4167	10.3867	Kuen1
20.4444	10.3893	Kuen1
20.4722	10.408	Kuen1
20.5	10.4187	Kuen1
20.5278	10.416	Kuen1
20.5556	10.4347	Kuen1
20.5833	10.4187	Kuen1
20.6111	10.4053	Kuen1
20.6389	10.3813	Kuen1
20.6667	10.3733	Kuen1
20.6944	10.376	Kuen1
20.7222	10.3947	Kuen1
20.75	10.392	Kuen1
20.7778	10.3893	Kuen1
20.8056	10.3867	Kuen1
20.8333	10.384	Kuen1
20.8611	10.3813	Kuen1
20.8889	10.3627	Kuen1
20.9167	10.3653	Kuen1
20.9444	10.3627	Kuen1
20.9722	10.368	Kuen1
21	10.3547	Kuen1
21.0278	10.384	Kuen1
21.0556	10.416	Kuen1
21.0833	10.424	Kuen1
21.1111	10.4213	Kuen1
21.1389	10.4187	Kuen1
21.1667	10.432	Kuen1
21.1944	10.4507	Kuen1
21.2222	10.4373	Kuen1
21.25	10.4267	Kuen1
21.2778	10.424	Kuen1
21.3056	10.4347	Kuen1
21.3333	10.432	Kuen1
21.3611	10.424	Kuen1
21.3889	10.424	Kuen1
21.4167	10.4133	Kuen1
21.4444	10.4027	Kuen1
21.4722	10.408	Kuen1
21.5	10.4053	Kuen1
21.5278	10.4	Kuen1
21.5556	10.4027	Kuen1
21.5833	10.408	Kuen1
21.6111	10.4	Kuen1
21.6389	10.392	Kuen1
21.6667	10.4	Kuen1
21.6944	10.416	Kuen1
21.7222	10.424	Kuen1
21.75	10.4347	Kuen1
21.7778	10.4533	Kuen1
21.8056	10.448	Kuen1
21.8333	10.4613	Kuen1
21.8611	10.464	Kuen1
21.8889	10.4667	Kuen1
21.9167	10.464	Kuen1
21.9444	10.4773	Kuen1
21.9722	10.4933	Kuen1
22	10.5067	Kuen1
22.0278	10.5333	Kuen1
22.0556	10.5573	Kuen1
22.0833	10.5707	Kuen1
22.1111	10.5813	Kuen1
22.1389	10.5893	Kuen1
22.1667	10.5973	Kuen1
22.1944	10.6053	Kuen1
22.2222	10.616	Kuen1
22.25	10.6347	Kuen1
22.2778	10.656	Kuen1
22.3056	10.672	Kuen1
22.3333	10.7013	Kuen1
22.3611	10.76	Kuen1
22.3889	10.8027	Kuen1
22.4167	10.8453	Kuen1
22.4444	10.8853	Kuen1
22.4722	10.928	Kuen1
22.5	10.9653	Kuen1
22.5278	11.0213	Kuen1
22.5556	11.08	Kuen1
22.5833	11.1333	Kuen1
22.6111	11.2267	Kuen1
22.6389	11.336	Kuen1
22.6667	11.4293	Kuen1
22.6944	11.5307	Kuen1
22.7222	11.6213	Kuen1
22.75	11.696	Kuen1
22.7778	11.768	Kuen1
22.8056	11.8453	Kuen1
22.8333	11.8907	Kuen1
22.8611	11.9227	Kuen1
22.8889	11.9627	Kuen1
22.9167	11.9787	Kuen1
22.9444	11.9893	Kuen1
22.9722	11.9787	Kuen1
23	11.9867	Kuen1
23.0278	11.9973	Kuen1
23.0556	12.0187	Kuen1
23.0833	12.0347	Kuen1
23.1111	12.0773	Kuen1
23.1389	12.0587	Kuen1
23.1667	12.0587	Kuen1
23.1944	12.0667	Kuen1
23.2222	12.072	Kuen1
23.25	12.048	Kuen1
23.2778	12.04	Kuen1
23.3056	12.0347	Kuen1
23.3333	12.0533	Kuen1
23.3611	12.0587	Kuen1
23.3889	12.0613	Kuen1
23.4167	12.0453	Kuen1
23.4444	12.0213	Kuen1
23.4722	12.0107	Kuen1
23.5	12.0053	Kuen1
23.5278	11.9867	Kuen1
23.5556	11.9627	Kuen1
23.5833	11.9573	Kuen1
23.6111	11.9413	Kuen1
23.6389	11.952	Kuen1
23.6667	11.9573	Kuen1
23.6944	11.944	Kuen1
23.7222	11.9227	Kuen1
23.75	11.9067	Kuen1
23.7778	11.8933	Kuen1
23.8056	11.8853	Kuen1
23.8333	11.8347	Kuen1
23.8611	11.8347	Kuen1
23.8889	11.8267	Kuen1
23.9167	11.8053	Kuen1
23.9444	11.736	Kuen1
23.9722	11.664	Kuen1
24	11.5787	Kuen1
24.0278	11.5173	Kuen1
24.0556	11.4693	Kuen1
24.0833	11.4187	Kuen1
24.1111	11.3947	Kuen1
24.1389	11.3707	Kuen1
24.1667	11.344	Kuen1
24.1944	11.328	Kuen1
24.2222	11.3013	Kuen1
24.25	11.2933	Kuen1
24.2778	11.3093	Kuen1
24.3056	11.3787	Kuen1
24.3333	11.4533	Kuen1
24.3611	11.5227	Kuen1
24.3889	11.5653	Kuen1
24.4167	11.6053	Kuen1
24.4444	11.624	Kuen1
24.4722	11.656	Kuen1
24.5	11.6773	Kuen1
24.5278	11.6747	Kuen1
24.5556	11.6587	Kuen1
24.5833	11.648	Kuen1
24.6111	11.6533	Kuen1
24.6389	11.6347	Kuen1
24.6667	11.632	Kuen1
24.6944	11.6373	Kuen1
24.7222	11.6053	Kuen1
24.75	11.5787	Kuen1
24.7778	11.5573	Kuen1
24.8056	11.568	Kuen1
24.8333	11.5733	Kuen1
24.8611	11.56	Kuen1
24.8889	11.6267	Kuen1
24.9167	11.6747	Kuen1
24.9444	11.7173	Kuen1
24.9722	11.7547	Kuen1
25	11.7813	Kuen1
25.0278	11.7973	Kuen1
25.0556	11.8	Kuen1
25.0833	11.8187	Kuen1
25.1111	11.816	Kuen1
25.1389	11.8187	Kuen1
25.1667	11.832	Kuen1
25.1944	11.8267	Kuen1
25.2222	11.8267	Kuen1
25.25	11.808	Kuen1
25.2778	11.7653	Kuen1
25.3056	11.7573	Kuen1
25.3333	11.72	Kuen1
25.3611	11.6853	Kuen1
25.3889	11.6507	Kuen1
25.4167	11.648	Kuen1
25.4444	11.6373	Kuen1
25.4722	11.6213	Kuen1
25.5	11.6213	Kuen1
25.5278	11.5947	Kuen1
25.5556	11.5787	Kuen1
25.5833	11.5813	Kuen1
25.6111	11.584	Kuen1
25.6389	11.5813	Kuen1
25.6667	11.568	Kuen1
25.6944	11.5547	Kuen1
25.7222	11.5493	Kuen1
25.75	11.544	Kuen1
25.7778	11.5467	Kuen1
25.8056	11.5333	Kuen1
25.8333	11.5387	Kuen1
25.8611	11.528	Kuen1
25.8889	11.5253	Kuen1
25.9167	11.5093	Kuen1
25.9444	11.488	Kuen1
25.9722	11.48	Kuen1
26	11.4693	Kuen1
26.0278	11.448	Kuen1
26.0556	11.4533	Kuen1
26.0833	11.448	Kuen1
26.1111	11.4427	Kuen1
26.1389	11.4267	Kuen1
26.1667	11.4133	Kuen1
26.1944	11.3973	Kuen1
26.2222	11.3867	Kuen1
26.25	11.3973	Kuen1
26.2778	11.384	Kuen1
26.3056	11.344	Kuen1
26.3333	11.336	Kuen1
26.3611	11.3173	Kuen1
26.3889	11.2987	Kuen1
26.4167	11.3067	Kuen1
26.4444	11.2747	Kuen1
26.4722	11.2507	Kuen1
26.5	11.2453	Kuen1
26.5278	11.2427	Kuen1
26.5556	11.2347	Kuen1
26.5833	11.24	Kuen1
26.6111	11.2453	Kuen1
26.6389	11.2373	Kuen1
26.6667	11.2347	Kuen1
26.6944	11.2133	Kuen1
26.7222	11.1947	Kuen1
26.75	11.1867	Kuen1
26.7778	11.1893	Kuen1
26.8056	11.1707	Kuen1
26.8333	11.1787	Kuen1
26.8611	11.1653	Kuen1
26.8889	11.1493	Kuen1
26.9167	11.1253	Kuen1
26.9444	11.12	Kuen1
26.9722	11.0853	Kuen1
27	11.0667	Kuen1
27.0278	11.0427	Kuen1
27.0556	11.0427	Kuen1
27.0833	11.0453	Kuen1
27.1111	11.04	Kuen1
27.1389	11.0213	Kuen1
27.1667	11.008	Kuen1
27.1944	11.0133	Kuen1
27.2222	11.0107	Kuen1
27.25	11.032	Kuen1
27.2778	11.08	Kuen1
27.3056	11.0853	Kuen1
27.3333	11.096	Kuen1
27.3611	11.136	Kuen1
27.3889	11.1413	Kuen1
27.4167	11.1467	Kuen1
27.4444	11.1253	Kuen1
27.4722	11.112	Kuen1
27.5	11.1067	Kuen1
27.5278	11.096	Kuen1
27.5556	11.0853	Kuen1
27.5833	11.088	Kuen1
27.6111	11.08	Kuen1
27.6389	11.0907	Kuen1
27.6667	11.1067	Kuen1
27.6944	11.136	Kuen1
27.7222	11.1493	Kuen1
27.75	11.1547	Kuen1
27.7778	11.1653	Kuen1
27.8056	11.1653	Kuen1
27.8333	11.168	Kuen1
27.8611	11.1493	Kuen1
27.8889	11.1253	Kuen1
27.9167	11.1307	Kuen1
27.9444	11.1307	Kuen1
27.9722	11.1173	Kuen1
28	11.096	Kuen1
28.0278	11.0933	Kuen1
28.0556	11.1093	Kuen1
28.0833	11.1173	Kuen1
28.1111	11.112	Kuen1
28.1389	11.1093	Kuen1
28.1667	11.088	Kuen1
28.1944	11.0747	Kuen1
28.2222	11.0853	Kuen1
28.25	11.0587	Kuen1
28.2778	11.0427	Kuen1
28.3056	11.032	Kuen1
28.3333	11.024	Kuen1
28.3611	11.008	Kuen1
28.3889	11.008	Kuen1
28.4167	11.016	Kuen1
28.4444	11.0053	Kuen1
28.4722	10.992	Kuen1
28.5	10.968	Kuen1
28.5278	10.9493	Kuen1
28.5556	10.928	Kuen1
28.5833	10.936	Kuen1
28.6111	10.928	Kuen1
28.6389	10.92	Kuen1
28.6667	10.8907	Kuen1
28.6944	10.8773	Kuen1
28.7222	10.8587	Kuen1
28.75	10.8427	Kuen1
28.7778	10.848	Kuen1
28.8056	10.848	Kuen1
28.8333	10.8507	Kuen1
28.8611	10.8347	Kuen1
28.8889	10.832	Kuen1
28.9167	10.824	Kuen1
28.9444	10.8267	Kuen1
28.9722	10.832	Kuen1
29	10.816	Kuen1
29.0278	10.8107	Kuen1
29.0556	10.816	Kuen1
29.0833	10.8053	Kuen1
29.1111	10.8107	Kuen1
29.1389	10.7893	Kuen1
29.1667	10.776	Kuen1
29.1944	10.7573	Kuen1
29.2222	10.736	Kuen1
29.25	10.72	Kuen1
29.2778	10.736	Kuen1
29.3056	10.736	Kuen1
29.3333	10.712	Kuen1
29.3611	10.688	Kuen1
29.3889	10.664	Kuen1
29.4167	10.6533	Kuen1
29.4444	10.64	Kuen1
29.4722	10.6213	Kuen1
29.5	10.6187	Kuen1
29.5278	10.624	Kuen1
29.5556	10.6293	Kuen1
29.5833	10.6453	Kuen1
29.6111	10.6667	Kuen1
29.6389	10.6507	Kuen1
29.6667	10.6293	Kuen1
29.6944	10.6027	Kuen1
29.7222	10.5867	Kuen1
29.75	10.5787	Kuen1
29.7778	10.5467	Kuen1
29.8056	10.528	Kuen1
29.8333	10.5227	Kuen1
29.8611	10.5173	Kuen1
29.8889	10.5067	Kuen1
29.9167	10.5013	Kuen1
29.9444	10.5173	Kuen1
29.9722	10.5147	Kuen1
30	10.496	Kuen1
30.0278	10.4827	Kuen1
30.0556	10.4667	Kuen1
30.0833	10.4747	Kuen1
30.1111	10.464	Kuen1
30.1389	10.4507	Kuen1
30.1667	10.4133	Kuen1
30.1944	10.3947	Kuen1
30.2222	10.3893	Kuen1
30.25	10.3947	Kuen1
30.2778	10.384	Kuen1
30.3056	10.3627	Kuen1
30.3333	10.368	Kuen1
30.3611	10.3627	Kuen1
30.3889	10.336	Kuen1
30.4167	10.3387	Kuen1
30.4444	10.3307	Kuen1
30.4722	10.344	Kuen1
30.5	10.3387	Kuen1
30.5278	10.3147	Kuen1
30.5556	10.3067	Kuen1
30.5833	10.2933	Kuen1
30.6111	10.3013	Kuen1
30.6389	10.3013	Kuen1
30.6667	10.288	Kuen1
30.6944	10.2667	Kuen1
30.7222	10.2507	Kuen1
30.75	10.2347	Kuen1
30.7778	10.224	Kuen1
30.8056	10.2133	Kuen1
30.8333	10.2053	Kuen1
30.8611	10.1973	Kuen1
30.8889	10.184	Kuen1
30.9167	10.1733	Kuen1
30.9444	10.168	Kuen1
30.9722	10.1653	Kuen1
31	10.1493	Kuen1
31.0278	10.144	Kuen1
31.0556	10.1387	Kuen1
31.0833	10.1467	Kuen1
31.1111	10.1333	Kuen1
31.1389	10.112	Kuen1
31.1667	10.1067	Kuen1
31.1944	10.1013	Kuen1
31.2222	10.0933	Kuen1
31.25	10.0987	Kuen1
31.2778	10.0987	Kuen1
31.3056	10.0773	Kuen1
31.3333	10.0693	Kuen1
31.3611	10.0507	Kuen1
31.3889	10.032	Kuen1
31.4167	10.024	Kuen1
31.4444	10.0187	Kuen1
31.4722	10.0133	Kuen1
31.5	10.0187	Kuen1
31.5278	10.0187	Kuen1
31.5556	10.0213	Kuen1
31.5833	10.0133	Kuen1
31.6111	10.008	Kuen1
31.6389	9.99467	Kuen1
31.6667	10.0027	Kuen1
31.6944	9.98133	Kuen1
31.7222	9.96533	Kuen1
31.75	9.94933	Kuen1
31.7778	9.94933	Kuen1
31.8056	9.93333	Kuen1
31.8333	9.92	Kuen1
31.8611	9.94133	Kuen1
31.8889	9.93067	Kuen1
31.9167	9.912	Kuen1
31.9444	9.90667	Kuen1
31.9722	9.904	Kuen1
32	9.89333	Kuen1
32.0278	9.88533	Kuen1
32.0556	9.89067	Kuen1
32.0833	9.88267	Kuen1
32.1111	9.87467	Kuen1
32.1389	9.85067	Kuen1
32.1667	9.83467	Kuen1
32.1944	9.82933	Kuen1
32.2222	9.816	Kuen1
32.25	9.8	Kuen1
32.2778	9.78667	Kuen1
32.3056	9.776	Kuen1
32.3333	9.77867	Kuen1
32.3611	9.77333	Kuen1
32.3889	9.77867	Kuen1
32.4167	9.77867	Kuen1
32.4444	9.76267	Kuen1
32.4722	9.752	Kuen1
32.5	9.75467	Kuen1
32.5278	9.76267	Kuen1
32.5556	9.76533	Kuen1
32.5833	9.75733	Kuen1
32.6111	9.77067	Kuen1
32.6389	9.81867	Kuen1
32.6667	9.832	Kuen1
32.6944	9.85333	Kuen1
32.7222	9.864	Kuen1
32.75	9.88267	Kuen1
32.7778	9.872	Kuen1
32.8056	9.86933	Kuen1
32.8333	9.86133	Kuen1
32.8611	9.88267	Kuen1
32.8889	9.904	Kuen1
32.9167	9.90933	Kuen1
32.9444	9.92267	Kuen1
32.9722	9.92267	Kuen1
33	9.90933	Kuen1
33.0278	9.91733	Kuen1
33.0556	9.904	Kuen1
33.0833	9.90933	Kuen1
33.1111	9.904	Kuen1
33.1389	9.88	Kuen1
33.1667	9.86133	Kuen1
33.1944	9.84267	Kuen1
33.2222	9.83733	Kuen1
33.25	9.82133	Kuen1
33.2778	9.82667	Kuen1
33.3056	9.82667	Kuen1
33.3333	9.824	Kuen1
33.3611	9.84267	Kuen1
33.3889	9.83733	Kuen1
33.4167	9.824	Kuen1
33.4444	9.81333	Kuen1
33.4722	9.78933	Kuen1
33.5	9.792	Kuen1
33.5278	9.784	Kuen1
33.5556	9.77333	Kuen1
33.5833	9.768	Kuen1
33.6111	9.76533	Kuen1
33.6389	9.76	Kuen1
33.6667	9.75733	Kuen1
33.6944	9.75467	Kuen1
33.7222	9.744	Kuen1
33.75	9.77067	Kuen1
33.7778	9.776	Kuen1
33.8056	9.784	Kuen1
33.8333	9.784	Kuen1
33.8611	9.76533	Kuen1
33.8889	9.76533	Kuen1
33.9167	9.768	Kuen1
33.9444	9.77067	Kuen1
33.9722	9.768	Kuen1
34	9.76	Kuen1
34.0278	9.744	Kuen1
34.0556	9.73333	Kuen1
34.0833	9.73867	Kuen1
34.1111	9.73333	Kuen1
34.1389	9.74933	Kuen1
34.1667	9.744	Kuen1
34.1944	9.73067	Kuen1
34.2222	9.71467	Kuen1
34.25	9.72	Kuen1
34.2778	9.73867	Kuen1
34.3056	9.74133	Kuen1
34.3333	9.74133	Kuen1
34.3611	9.73067	Kuen1
34.3889	9.728	Kuen1
34.4167	9.72	Kuen1
34.4444	9.70667	Kuen1
34.4722	9.71467	Kuen1
34.5	9.72	Kuen1
34.5278	9.74133	Kuen1
34.5556	9.78933	Kuen1
34.5833	9.832	Kuen1
34.6111	9.87733	Kuen1
34.6389	9.904	Kuen1
34.6667	9.92533	Kuen1
34.6944	9.94933	Kuen1
34.7222	9.95467	Kuen1
34.75	9.95733	Kuen1
34.7778	9.96267	Kuen1
34.8056	9.96	Kuen1
34.8333	9.95733	Kuen1
34.8611	9.91467	Kuen1
34.8889	9.90133	Kuen1
34.9167	9.90667	Kuen1
34.9444	9.89333	Kuen1
34.9722	9.888	Kuen1
35	9.85867	Kuen1
35.0278	9.84533	Kuen1
35.0556	9.864	Kuen1
35.0833	9.864	Kuen1
35.1111	9.82933	Kuen1
35.1389	9.83733	Kuen1
35.1667	9.84267	Kuen1
35.1944	9.83733	Kuen1
35.2222	9.848	Kuen1
35.25	9.856	Kuen1
35.2778	9.86933	Kuen1
35.3056	9.85333	Kuen1
35.3333	9.856	Kuen1
35.3611	9.86133	Kuen1
35.3889	9.864	Kuen1
35.4167	9.86133	Kuen1
35.4444	9.87733	Kuen1
35.4722	9.864	Kuen1
35.5	9.87733	Kuen1
35.5278	9.86933	Kuen1
35.5556	9.82933	Kuen1
35.5833	9.83467	Kuen1
35.6111	9.832	Kuen1
35.6389	9.82133	Kuen1
35.6667	9.78133	Kuen1
35.6944	9.74667	Kuen1
35.7222	9.72267	Kuen1
35.75	9.68533	Kuen1
35.7778	9.66933	Kuen1
35.8056	9.65867	Kuen1
35.8333	9.65867	Kuen1
35.8611	9.66667	Kuen1
35.8889	9.66667	Kuen1
35.9167	9.672	Kuen1
35.9444	9.68267	Kuen1
35.9722	9.672	Kuen1
36	9.68267	Kuen1
36.0278	9.688	Kuen1
36.0556	9.66667	Kuen1
36.0833	9.64267	Kuen1
36.1111	9.62133	Kuen1
36.1389	9.61867	Kuen1
36.1667	9.60533	Kuen1
36.1944	9.592	Kuen1
36.2222	9.58133	Kuen1
36.25	9.56267	Kuen1
36.2778	9.70133	Kuen1
36.3056	9.67467	Kuen1
36.3333	9.65867	Kuen1
36.3611	9.62933	Kuen1
36.3889	9.60267	Kuen1
36.4167	9.58667	Kuen1
36.4444	9.58667	Kuen1
36.4722	9.58133	Kuen1
36.5	9.56	Kuen1
36.5278	9.54667	Kuen1
36.5556	9.53333	Kuen1
36.5833	9.52267	Kuen1
36.6111	9.536	Kuen1
36.6389	9.528	Kuen1
36.6667	9.52	Kuen1
36.6944	9.52	Kuen1
36.7222	9.50933	Kuen1
36.75	9.50133	Kuen1
36.7778	9.50933	Kuen1
36.8056	9.49067	Kuen1
36.8333	9.48267	Kuen1
36.8611	9.45867	Kuen1
36.8889	9.46133	Kuen1
36.9167	9.464	Kuen1
36.9444	9.46933	Kuen1
36.9722	9.448	Kuen1
37	9.448	Kuen1
37.0278	9.44	Kuen1
37.0556	9.44533	Kuen1
37.0833	9.44267	Kuen1
37.1111	9.43733	Kuen1
37.1389	9.42933	Kuen1
37.1667	9.42933	Kuen1
37.1944	9.43467	Kuen1
37.2222	9.432	Kuen1
37.25	9.41867	Kuen1
37.2778	9.40533	Kuen1
37.3056	9.40267	Kuen1
37.3333	9.40533	Kuen1
37.3611	9.4	Kuen1
37.3889	9.4	Kuen1
37.4167	9.38133	Kuen1
37.4444	9.38933	Kuen1
37.4722	9.37867	Kuen1
37.5	9.37867	Kuen1
37.5278	9.368	Kuen1
37.5556	9.35467	Kuen1
37.5833	9.36267	Kuen1
37.6111	9.34667	Kuen1
37.6389	9.34933	Kuen1
37.6667	9.33333	Kuen1
37.6944	9.30667	Kuen1
37.7222	9.29333	Kuen1
37.75	9.27733	Kuen1
37.7778	9.256	Kuen1
37.8056	9.248	Kuen1
37.8333	9.25333	Kuen1
37.8611	9.24	Kuen1
37.8889	9.23467	Kuen1
37.9167	9.22933	Kuen1
37.9444	9.21867	Kuen1
37.9722	9.216	Kuen1
38	9.22133	Kuen1
38.0278	9.224	Kuen1
38.0556	9.216	Kuen1
38.0833	9.19733	Kuen1
38.1111	9.192	Kuen1
38.1389	9.184	Kuen1
38.1667	9.17867	Kuen1
38.1944	9.168	Kuen1
38.2222	9.15733	Kuen1
38.25	9.144	Kuen1
38.2778	9.13067	Kuen1
38.3056	9.112	Kuen1
38.3333	9.11467	Kuen1
38.3611	9.12267	Kuen1
38.3889	9.13333	Kuen1
38.4167	9.13333	Kuen1
38.4444	9.10667	Kuen1
38.4722	9.09867	Kuen1
38.5	9.088	Kuen1
38.5278	9.072	Kuen1
38.5556	9.05867	Kuen1
38.5833	9.05867	Kuen1
38.6111	9.048	Kuen1
38.6389	9.03733	Kuen1
38.6667	9.032	Kuen1
38.6944	9.00533	Kuen1
38.7222	9.00267	Kuen1
38.75	8.992	Kuen1
38.7778	8.992	Kuen1
38.8056	8.98933	Kuen1
38.8333	8.98933	Kuen1
38.8611	8.97867	Kuen1
38.8889	8.976	Kuen1
38.9167	8.97333	Kuen1
38.9444	8.976	Kuen1
38.9722	8.96267	Kuen1
39	8.94933	Kuen1
39.0278	8.952	Kuen1
39.0556	8.94133	Kuen1
39.0833	8.93333	Kuen1
39.1111	8.91467	Kuen1
39.1389	8.90667	Kuen1
39.1667	8.912	Kuen1
39.1944	8.912	Kuen1
39.2222	8.90133	Kuen1
39.25	8.904	Kuen1
39.2778	8.904	Kuen1
39.3056	8.896	Kuen1
39.3333	8.896	Kuen1
39.3611	8.89067	Kuen1
39.3889	8.87467	Kuen1
39.4167	8.86933	Kuen1
39.4444	8.85333	Kuen1
39.4722	8.848	Kuen1
39.5	8.84	Kuen1
39.5278	8.82667	Kuen1
39.5556	8.824	Kuen1
39.5833	8.816	Kuen1
39.6111	8.80267	Kuen1
39.6389	8.79733	Kuen1
39.6667	8.784	Kuen1
39.6944	8.784	Kuen1
39.7222	8.78933	Kuen1
39.75	8.792	Kuen1
39.7778	8.78933	Kuen1
39.8056	8.784	Kuen1
39.8333	8.784	Kuen1
39.8611	8.77867	Kuen1
39.8889	8.768	Kuen1
39.9167	8.76	Kuen1
39.9444	8.75733	Kuen1
39.9722	8.75467	Kuen1
40	8.74933	Kuen1
40.0278	8.74933	Kuen1
40.0556	8.744	Kuen1
40.0833	8.74933	Kuen1
40.1111	8.74933	Kuen1
40.1389	8.74133	Kuen1
40.1667	8.73067	Kuen1
40.1944	8.73867	Kuen1
40.2222	8.73333	Kuen1
40.25	8.728	Kuen1
40.2778	8.72267	Kuen1
40.3056	8.728	Kuen1
40.3333	8.72533	Kuen1
40.3611	8.72267	Kuen1
40.3889	8.72267	Kuen1
40.4167	8.72	Kuen1
40.4444	8.72533	Kuen1
40.4722	8.72533	Kuen1
40.5	8.72	Kuen1
40.5278	8.72533	Kuen1
40.5556	8.71733	Kuen1
40.5833	8.70933	Kuen1
40.6111	8.70133	Kuen1
40.6389	8.70133	Kuen1
40.6667	8.69067	Kuen1
40.6944	8.688	Kuen1
40.7222	8.68533	Kuen1
40.75	8.672	Kuen1
40.7778	8.66667	Kuen1
40.8056	8.66667	Kuen1
40.8333	8.65333	Kuen1
40.8611	8.65067	Kuen1
40.8889	8.648	Kuen1
40.9167	8.624	Kuen1
40.9444	8.608	Kuen1
40.9722	8.616	Kuen1
41	8.61333	Kuen1
41.0278	8.616	Kuen1
41.0556	8.59733	Kuen1
41.0833	8.592	Kuen1
41.1111	8.58667	Kuen1
41.1389	8.584	Kuen1
41.1667	8.57333	Kuen1
41.1944	8.55733	Kuen1
41.2222	8.552	Kuen1
41.25	8.53333	Kuen1
41.2778	8.53067	Kuen1
41.3056	8.52267	Kuen1
41.3333	8.512	Kuen1
41.3611	8.49333	Kuen1
41.3889	8.488	Kuen1
41.4167	8.464	Kuen1
41.4444	8.464	Kuen1
41.4722	8.45867	Kuen1
41.5	8.44533	Kuen1
41.5278	8.45067	Kuen1
41.5556	8.43733	Kuen1
41.5833	8.42933	Kuen1
41.6111	8.42667	Kuen1
41.6389	8.4	Kuen1
41.6667	8.38133	Kuen1
41.6944	8.36533	Kuen1
41.7222	8.36	Kuen1
41.75	8.352	Kuen1
41.7778	8.34667	Kuen1
41.8056	8.336	Kuen1
41.8333	8.31467	Kuen1
41.8611	8.29867	Kuen1
41.8889	8.28533	Kuen1
41.9167	8.27467	Kuen1
41.9444	8.26133	Kuen1
41.9722	8.26133	Kuen1
42	8.248	Kuen1
42.0278	8.24267	Kuen1
42.0556	8.224	Kuen1
42.0833	8.21333	Kuen1
42.1111	8.208	Kuen1
42.1389	8.2	Kuen1
42.1667	8.17867	Kuen1
42.1944	8.16	Kuen1
42.2222	8.14933	Kuen1
42.25	8.13867	Kuen1
42.2778	8.136	Kuen1
42.3056	8.128	Kuen1
42.3333	8.12	Kuen1
42.3611	8.11733	Kuen1
42.3889	8.112	Kuen1
42.4167	8.112	Kuen1
42.4444	8.104	Kuen1
42.4722	8.09067	Kuen1
42.5	8.08267	Kuen1
42.5278	8.07733	Kuen1
42.5556	8.072	Kuen1
42.5833	8.06667	Kuen1
42.6111	8.064	Kuen1
42.6389	8.06933	Kuen1
42.6667	8.05867	Kuen1
42.6944	8.05067	Kuen1
42.7222	8.048	Kuen1
42.75	8.048	Kuen1
42.7778	8.04267	Kuen1
42.8056	8.03467	Kuen1
42.8333	8.032	Kuen1
42.8611	8.01333	Kuen1
42.8889	8.008	Kuen1
42.9167	8.00533	Kuen1
42.9444	7.99733	Kuen1
42.9722	7.984	Kuen1
43	7.97867	Kuen1
43.0278	8.02667	Kuen1
43.0556	7.99467	Kuen1
43.0833	7.96533	Kuen1
43.1111	7.97867	Kuen1
43.1389	7.98133	Kuen1
43.1667	7.984	Kuen1
43.1944	7.976	Kuen1
43.2222	7.97867	Kuen1
43.25	7.984	Kuen1
43.2778	7.98133	Kuen1
43.3056	7.984	Kuen1
43.3333	7.984	Kuen1
43.3611	7.976	Kuen1
43.3889	7.968	Kuen1
43.4167	7.95467	Kuen1
43.4444	7.93867	Kuen1
43.4722	7.94133	Kuen1
43.5	7.93333	Kuen1
43.5278	7.92267	Kuen1
43.5556	7.912	Kuen1
43.5833	7.90667	Kuen1
43.6111	7.90933	Kuen1
43.6389	7.90933	Kuen1
43.6667	7.912	Kuen1
43.6944	7.90133	Kuen1
43.7222	7.89333	Kuen1
43.75	7.87733	Kuen1
43.7778	7.872	Kuen1
43.8056	7.85867	Kuen1
43.8333	7.84533	Kuen1
43.8611	7.83733	Kuen1
43.8889	7.82933	Kuen1
43.9167	7.82667	Kuen1
43.9444	7.82133	Kuen1
43.9722	7.81333	Kuen1
44	7.80533	Kuen1
44.0278	7.79467	Kuen1
44.0556	7.77867	Kuen1
44.0833	7.768	Kuen1
44.1111	7.76	Kuen1
44.1389	7.75467	Kuen1
44.1667	7.752	Kuen1
44.1944	7.744	Kuen1
44.2222	7.744	Kuen1
44.25	7.744	Kuen1
44.2778	7.74133	Kuen1
44.3056	7.736	Kuen1
44.3333	7.73067	Kuen1
44.3611	7.72	Kuen1
44.3889	7.712	Kuen1
44.4167	7.69867	Kuen1
44.4444	7.69333	Kuen1
44.4722	7.688	Kuen1
44.5	7.67467	Kuen1
44.5278	7.67467	Kuen1
44.5556	7.68	Kuen1
44.5833	7.67467	Kuen1
44.6111	7.66933	Kuen1
44.6389	7.66667	Kuen1
44.6667	7.66133	Kuen1
44.6944	7.656	Kuen1
44.7222	7.64533	Kuen1
44.75	7.64267	Kuen1
44.7778	7.63733	Kuen1
44.8056	7.63733	Kuen1
44.8333	7.62933	Kuen1
44.8611	7.62667	Kuen1
44.8889	7.624	Kuen1
44.9167	7.624	Kuen1
44.9444	7.63467	Kuen1
44.9722	7.62933	Kuen1
45	7.62933	Kuen1
45.0278	7.62933	Kuen1
45.0556	7.61867	Kuen1
45.0833	7.608	Kuen1
45.1111	7.60267	Kuen1
45.1389	7.59467	Kuen1
45.1667	7.58133	Kuen1
45.1944	7.58133	Kuen1
45.2222	7.584	Kuen1
45.25	7.584	Kuen1
45.2778	7.58133	Kuen1
45.3056	7.57333	Kuen1
45.3333	7.56533	Kuen1
45.3611	7.568	Kuen1
45.3889	7.568	Kuen1
45.4167	7.56533	Kuen1
45.4444	7.568	Kuen1
45.4722	7.57067	Kuen1
45.5	7.56533	Kuen1
45.5278	7.568	Kuen1
45.5556	7.56267	Kuen1
45.5833	7.55467	Kuen1
45.6111	7.552	Kuen1
45.6389	7.552	Kuen1
45.6667	7.552	Kuen1
45.6944	7.544	Kuen1
45.7222	7.536	Kuen1
45.75	7.53333	Kuen1
45.7778	7.528	Kuen1
45.8056	7.52	Kuen1
45.8333	7.52533	Kuen1
45.8611	7.52	Kuen1
45.8889	7.50933	Kuen1
45.9167	7.504	Kuen1
45.9444	7.50133	Kuen1
45.9722	7.50133	Kuen1
46	7.50133	Kuen1
46.0278	7.49867	Kuen1
46.0556	7.49067	Kuen1
46.0833	7.49067	Kuen1
46.1111	7.496	Kuen1
46.1389	7.496	Kuen1
46.1667	7.496	Kuen1
46.1944	7.49067	Kuen1
46.2222	7.49067	Kuen1
46.25	7.48	Kuen1
46.2778	7.472	Kuen1
46.3056	7.47467	Kuen1
46.3333	7.45867	Kuen1
46.3611	7.448	Kuen1
46.3889	7.44267	Kuen1
46.4167	7.43733	Kuen1
46.4444	7.43733	Kuen1
46.4722	7.43467	Kuen1
46.5	7.424	Kuen1
46.5278	7.41067	Kuen1
46.5556	7.408	Kuen1
46.5833	7.40533	Kuen1
46.6111	7.40267	Kuen1
46.6389	7.39733	Kuen1
46.6667	7.39467	Kuen1
46.6944	7.39467	Kuen1
46.7222	7.38933	Kuen1
46.75	7.38933	Kuen1
46.7778	7.384	Kuen1
46.8056	7.37867	Kuen1
46.8333	7.37067	Kuen1
46.8611	7.37333	Kuen1
46.8889	7.38133	Kuen1
46.9167	7.39467	Kuen1
46.9444	7.40267	Kuen1
46.9722	7.416	Kuen1
47	7.424	Kuen1
47.0278	7.44	Kuen1
47.0556	7.46133	Kuen1
47.0833	7.46667	Kuen1
47.1111	7.45333	Kuen1
47.1389	7.45867	Kuen1
47.1667	7.456	Kuen1
47.1944	7.448	Kuen1
47.2222	7.448	Kuen1
47.25	7.45067	Kuen1
47.2778	7.45067	Kuen1
47.3056	7.45333	Kuen1
47.3333	7.45867	Kuen1
47.3611	7.46133	Kuen1
47.3889	7.45333	Kuen1
47.4167	7.448	Kuen1
47.4444	7.43733	Kuen1
47.4722	7.42933	Kuen1
47.5	7.44267	Kuen1
47.5278	7.44533	Kuen1
47.5556	7.448	Kuen1
47.5833	7.45067	Kuen1
47.6111	7.448	Kuen1
47.6389	7.44533	Kuen1
47.6667	7.464	Kuen1
47.6944	7.46133	Kuen1
47.7222	7.472	Kuen1
47.75	7.46933	Kuen1
47.7778	7.46133	Kuen1
47.8056	7.45067	Kuen1
47.8333	7.448	Kuen1
47.8611	7.43733	Kuen1
47.8889	7.43733	Kuen1
47.9167	7.424	Kuen1
47.9444	7.424	Kuen1
47.9722	7.41867	Kuen1
48	7.42133	Kuen1
48.0278	7.41333	Kuen1
48.0556	7.41067	Kuen1
48.0833	7.408	Kuen1
48.1111	7.408	Kuen1
48.1389	7.4	Kuen1
48.1667	7.41333	Kuen1
48.1944	7.41867	Kuen1
48.2222	7.424	Kuen1
48.25	7.416	Kuen1
48.2778	7.416	Kuen1
48.3056	7.41067	Kuen1
48.3333	7.40533	Kuen1
48.3611	7.40533	Kuen1
48.3889	7.40267	Kuen1
48.4167	7.39733	Kuen1
48.4444	7.38667	Kuen1
48.4722	7.38667	Kuen1
48.5	7.38133	Kuen1
48.5278	7.37067	Kuen1
48.5556	7.36533	Kuen1
48.5833	7.37333	Kuen1
48.6111	7.37067	Kuen1
48.6389	7.368	Kuen1
48.6667	7.36267	Kuen1
48.6944	7.36533	Kuen1
48.7222	7.35733	Kuen1
48.75	7.34667	Kuen1
48.7778	7.344	Kuen1
48.8056	7.34133	Kuen1
48.8333	7.34133	Kuen1
48.8611	7.336	Kuen1
48.8889	7.34133	Kuen1
48.9167	7.33867	Kuen1
48.9444	7.33333	Kuen1
48.9722	7.344	Kuen1
49	7.34133	Kuen1
49.0278	7.34133	Kuen1
49.0556	7.328	Kuen1
49.0833	7.32267	Kuen1
49.1111	7.31467	Kuen1
49.1389	7.30933	Kuen1
49.1667	7.29867	Kuen1
49.1944	7.288	Kuen1
49.2222	7.28533	Kuen1
49.25	7.27733	Kuen1
49.2778	7.27467	Kuen1
49.3056	7.264	Kuen1
49.3333	7.28267	Kuen1
49.3611	7.272	Kuen1
49.3889	7.27733	Kuen1
49.4167	7.26933	Kuen1
49.4444	7.26667	Kuen1
49.4722	7.26133	Kuen1
49.5	7.24	Kuen1
49.5278	7.232	Kuen1
49.5556	7.21867	Kuen1
49.5833	7.20533	Kuen1
49.6111	7.19733	Kuen1
49.6389	7.192	Kuen1
49.6667	7.18933	Kuen1
49.6944	7.184	Kuen1
49.7222	7.18933	Kuen1
49.75	7.18933	Kuen1
49.7778	7.17333	Kuen1
49.8056	7.176	Kuen1
49.8333	7.168	Kuen1
49.8611	7.16267	Kuen1
49.8889	7.152	Kuen1
49.9167	7.15467	Kuen1
49.9444	7.14667	Kuen1
49.9722	7.144	Kuen1
50	7.13867	Kuen1
50.0278	7.136	Kuen1
50.0556	7.14133	Kuen1
50.0833	7.136	Kuen1
50.1111	7.128	Kuen1
50.1389	7.12	Kuen1
50.1667	7.11467	Kuen1
50.1944	7.104	Kuen1
50.2222	7.104	Kuen1
50.25	7.09067	Kuen1
50.2778	7.08533	Kuen1
50.3056	7.08267	Kuen1
50.3333	7.08267	Kuen1
50.3611	7.08533	Kuen1
50.3889	7.072	Kuen1
50.4167	7.07467	Kuen1
50.4444	7.064	Kuen1
50.4722	7.05333	Kuen1
50.5	7.048	Kuen1
50.5278	7.03733	Kuen1
50.5556	7.032	Kuen1
50.5833	7.02667	Kuen1
50.6111	7.024	Kuen1
50.6389	7.02133	Kuen1
50.6667	7.02133	Kuen1
50.6944	7.01067	Kuen1
50.7222	7.00533	Kuen1
50.75	7.00533	Kuen1
50.7778	6.99467	Kuen1
50.8056	6.992	Kuen1
50.8333	6.984	Kuen1
50.8611	6.97067	Kuen1
50.8889	6.96267	Kuen1
50.9167	6.95467	Kuen1
50.9444	6.94667	Kuen1
50.9722	6.936	Kuen1
51	6.928	Kuen1
51.0278	6.91467	Kuen1
51.0556	6.904	Kuen1
51.0833	6.89333	Kuen1
51.1111	6.89067	Kuen1
51.1389	6.888	Kuen1
51.1667	6.88	Kuen1
51.1944	6.88267	Kuen1
51.2222	6.88267	Kuen1
51.25	6.87733	Kuen1
51.2778	6.86933	Kuen1
51.3056	6.86667	Kuen1
51.3333	6.864	Kuen1
51.3611	6.86667	Kuen1
51.3889	6.85867	Kuen1
51.4167	6.85333	Kuen1
51.4444	6.848	Kuen1
51.4722	6.83467	Kuen1
51.5	6.82933	Kuen1
51.5278	6.83467	Kuen1
51.5556	6.83467	Kuen1
51.5833	6.82667	Kuen1
51.6111	6.82667	Kuen1
51.6389	6.82133	Kuen1
51.6667	6.824	Kuen1
51.6944	6.81867	Kuen1
51.7222	6.81067	Kuen1
51.75	6.80267	Kuen1
51.7778	6.80533	Kuen1
51.8056	6.80267	Kuen1
51.8333	6.80267	Kuen1
51.8611	6.79467	Kuen1
51.8889	6.784	Kuen1
51.9167	6.77867	Kuen1
51.9444	6.776	Kuen1
51.9722	6.77067	Kuen1
52	6.768	Kuen1
52.0278	6.76267	Kuen1
52.0556	6.76	Kuen1
52.0833	6.76	Kuen1
52.1111	6.76267	Kuen1
52.1389	6.75733	Kuen1
52.1667	6.752	Kuen1
52.1944	6.73867	Kuen1
52.2222	6.73867	Kuen1
52.25	6.73067	Kuen1
52.2778	6.73067	Kuen1
52.3056	6.72267	Kuen1
52.3333	6.71733	Kuen1
52.3611	6.70933	Kuen1
52.3889	6.70667	Kuen1
52.4167	6.704	Kuen1
52.4444	6.696	Kuen1
52.4722	6.688	Kuen1
52.5	6.688	Kuen1
52.5278	6.68533	Kuen1
52.5556	6.67733	Kuen1
52.5833	6.66667	Kuen1
52.6111	6.66667	Kuen1
52.6389	6.664	Kuen1
52.6667	6.66133	Kuen1
52.6944	6.656	Kuen1
52.7222	6.65333	Kuen1
52.75	6.648	Kuen1
52.7778	6.65333	Kuen1
52.8056	6.64533	Kuen1
52.8333	6.64533	Kuen1
52.8611	6.64267	Kuen1
52.8889	6.64	Kuen1
52.9167	6.63467	Kuen1
52.9444	6.63467	Kuen1
52.9722	6.63467	Kuen1
53	6.624	Kuen1
53.0278	6.61867	Kuen1
53.0556	6.61067	Kuen1
53.0833	6.6	Kuen1
53.1111	6.6	Kuen1
53.1389	6.58933	Kuen1
53.1667	6.58667	Kuen1
53.1944	6.57333	Kuen1
53.2222	6.56533	Kuen1
53.25	6.55733	Kuen1
53.2778	6.55467	Kuen1
53.3056	6.54933	Kuen1
53.3333	6.544	Kuen1
53.3611	6.54133	Kuen1
53.3889	6.536	Kuen1
53.4167	6.53067	Kuen1
53.4444	6.528	Kuen1
53.4722	6.52	Kuen1
53.5	6.512	Kuen1
53.5278	6.50933	Kuen1
53.5556	6.50667	Kuen1
53.5833	6.50667	Kuen1
53.6111	6.504	Kuen1
53.6389	6.49333	Kuen1
53.6667	6.488	Kuen1
53.6944	6.48267	Kuen1
53.7222	6.47467	Kuen1
53.75	6.472	Kuen1
53.7778	6.46667	Kuen1
53.8056	6.464	Kuen1
53.8333	6.456	Kuen1
53.8611	6.456	Kuen1
53.8889	6.44533	Kuen1
53.9167	6.44	Kuen1
53.9444	6.42933	Kuen1
53.9722	6.42933	Kuen1
54	6.41867	Kuen1
54.0278	6.41067	Kuen1
54.0556	6.41067	Kuen1
54.0833	6.408	Kuen1
54.1111	6.39733	Kuen1
54.1389	6.39467	Kuen1
54.1667	6.39733	Kuen1
54.1944	6.38667	Kuen1
54.2222	6.37867	Kuen1
54.25	6.376	Kuen1
54.2778	6.368	Kuen1
54.3056	6.368	Kuen1
54.3333	6.36267	Kuen1
54.3611	6.36533	Kuen1
54.3889	6.36267	Kuen1
54.4167	6.35467	Kuen1
54.4444	6.34133	Kuen1
54.4722	6.34667	Kuen1
54.5	6.34133	Kuen1
54.5278	6.344	Kuen1
54.5556	6.33867	Kuen1
54.5833	6.328	Kuen1
54.6111	6.328	Kuen1
54.6389	6.328	Kuen1
54.6667	6.32267	Kuen1
54.6944	6.312	Kuen1
54.7222	6.304	Kuen1
54.75	6.29333	Kuen1
54.7778	6.296	Kuen1
54.8056	6.288	Kuen1
54.8333	6.28267	Kuen1
54.8611	6.28	Kuen1
54.8889	6.26933	Kuen1
54.9167	6.26133	Kuen1
54.9444	6.25333	Kuen1
54.9722	6.25333	Kuen1
55	6.23733	Kuen1
55.0278	6.22933	Kuen1
55.0556	6.22667	Kuen1
55.0833	6.21867	Kuen1
55.1111	6.224	Kuen1
55.1389	6.22933	Kuen1
55.1667	6.24	Kuen1
55.1944	6.248	Kuen1
55.2222	6.256	Kuen1
55.25	6.26133	Kuen1
55.2778	6.264	Kuen1
55.3056	6.256	Kuen1
55.3333	6.256	Kuen1
55.3611	6.25067	Kuen1
55.3889	5.70667	Kuen1
55.4167	5.70133	Kuen1
55.4444	5.688	Kuen1
55.4722	5.68267	Kuen1
55.5	5.672	Kuen1
55.5278	5.66933	Kuen1
[truncated: 3,943 more rows]

## Sheet: Supplementary Fig. 3c
Potential (V vs. SHE)	Current density (mA m-2)	Reactor
-0.8	-1149.52	Reactor1_
-0.799	-1085.24	Reactor1_
-0.798	-1029.52	Reactor1_
-0.797	-979.286	Reactor1_
-0.796	-934.286	Reactor1_
-0.795	-893.81	Reactor1_
-0.794	-856.19	Reactor1_
-0.793	-821.905	Reactor1_
-0.792	-790.476	Reactor1_
-0.791	-761.429	Reactor1_
-0.79	-734.524	Reactor1_
-0.789	-709.048	Reactor1_
-0.788	-685.476	Reactor1_
-0.787	-663.81	Reactor1_
-0.786	-643.333	Reactor1_
-0.785	-623.571	Reactor1_
-0.784	-605.476	Reactor1_
-0.783	-588.333	Reactor1_
-0.782	-572.143	Reactor1_
-0.781	-556.429	Reactor1_
-0.78	-541.667	Reactor1_
-0.779	-528.095	Reactor1_
-0.778	-514.524	Reactor1_
-0.777	-501.905	Reactor1_
-0.776	-489.762	Reactor1_
-0.775	-478.333	Reactor1_
-0.774	-467.381	Reactor1_
-0.773	-456.429	Reactor1_
-0.772	-446.429	Reactor1_
-0.771	-436.905	Reactor1_
-0.77	-427.381	Reactor1_
-0.769	-418.095	Reactor1_
-0.768	-409.524	Reactor1_
-0.767	-400.952	Reactor1_
-0.766	-393.095	Reactor1_
-0.765	-385.238	Reactor1_
-0.764	-377.381	Reactor1_
-0.763	-370.238	Reactor1_
-0.762	-363.095	Reactor1_
-0.761	-356.19	Reactor1_
-0.76	-349.524	Reactor1_
-0.759	-343.095	Reactor1_
-0.758	-336.905	Reactor1_
-0.757	-330.714	Reactor1_
-0.756	-324.524	Reactor1_
-0.755	-319.048	Reactor1_
-0.754	-313.571	Reactor1_
-0.753	-307.857	Reactor1_
-0.752	-302.619	Reactor1_
-0.751	-297.619	Reactor1_
-0.75	-292.619	Reactor1_
-0.749	-287.619	Reactor1_
-0.748	-282.619	Reactor1_
-0.747	-278.095	Reactor1_
-0.746	-273.571	Reactor1_
-0.745	-269.048	Reactor1_
-0.744	-264.762	Reactor1_
-0.743	-260.476	Reactor1_
-0.742	-256.667	Reactor1_
-0.741	-252.143	Reactor1_
-0.74	-248.095	Reactor1_
-0.739	-244.524	Reactor1_
-0.738	-240.714	Reactor1_
-0.737	-236.69	Reactor1_
-0.736	-233.214	Reactor1_
-0.735	-229.595	Reactor1_
-0.734	-226.119	Reactor1_
-0.733	-222.667	Reactor1_
-0.732	-219.143	Reactor1_
-0.731	-216	Reactor1_
-0.73	-212.643	Reactor1_
-0.729	-209.31	Reactor1_
-0.728	-206.167	Reactor1_
-0.727	-203.286	Reactor1_
-0.726	-200.31	Reactor1_
-0.725	-197.095	Reactor1_
-0.724	-194.167	Reactor1_
-0.723	-191.429	Reactor1_
-0.722	-188.595	Reactor1_
-0.721	-185.595	Reactor1_
-0.72	-183	Reactor1_
-0.719	-180.357	Reactor1_
-0.718	-177.81	Reactor1_
-0.717	-174.619	Reactor1_
-0.716	-172.238	Reactor1_
-0.715	-169.881	Reactor1_
-0.714	-167.429	Reactor1_
-0.713	-164.738	Reactor1_
-0.712	-162.452	Reactor1_
-0.711	-160.119	Reactor1_
-0.71	-157.833	Reactor1_
-0.709	-155.333	Reactor1_
-0.708	-152.976	Reactor1_
-0.707	-150.976	Reactor1_
-0.706	-148.738	Reactor1_
-0.705	-146.357	Reactor1_
-0.704	-144.333	Reactor1_
-0.703	-142.262	Reactor1_
-0.702	-140.119	Reactor1_
-0.701	-138.048	Reactor1_
-0.7	-135.929	Reactor1_
-0.699	-133.976	Reactor1_
-0.698	-132	Reactor1_
-0.697	-129.881	Reactor1_
-0.696	-128.024	Reactor1_
-0.695	-126.167	Reactor1_
-0.694	-124.405	Reactor1_
-0.693	-122.357	Reactor1_
-0.692	-120.5	Reactor1_
-0.691	-118.952	Reactor1_
-0.69	-117.095	Reactor1_
-0.689	-115.024	Reactor1_
-0.688	-113.548	Reactor1_
-0.687	-111.81	Reactor1_
-0.686	-110.119	Reactor1_
-0.685	-108.405	Reactor1_
-0.684	-106.524	Reactor1_
-0.683	-105.095	Reactor1_
-0.682	-103.452	Reactor1_
-0.681	-101.619	Reactor1_
-0.68	-100.119	Reactor1_
-0.679	-98.6667	Reactor1_
-0.678	-97.1429	Reactor1_
-0.677	-95.4286	Reactor1_
-0.676	-93.8333	Reactor1_
-0.675	-92.6429	Reactor1_
-0.674	-91.1667	Reactor1_
-0.673	-89.4524	Reactor1_
-0.672	-88.0952	Reactor1_
-0.671	-86.7381	Reactor1_
-0.67	-85.3571	Reactor1_
-0.669	-83.9048	Reactor1_
-0.668	-82.4048	Reactor1_
-0.667	-81.2143	Reactor1_
-0.666	-79.8333	Reactor1_
-0.665	-78.381	Reactor1_
-0.664	-77.119	Reactor1_
-0.663	-75.9048	Reactor1_
-0.662	-74.619	Reactor1_
-0.661	-73.2381	Reactor1_
-0.66	-71.9048	Reactor1_
-0.659	-70.8333	Reactor1_
-0.658	-69.5714	Reactor1_
-0.657	-68.1429	Reactor1_
-0.656	-67.1667	Reactor1_
-0.655	-66	Reactor1_
-0.654	-64.7619	Reactor1_
-0.653	-63.5476	Reactor1_
-0.652	-62.2857	Reactor1_
-0.651	-61.3333	Reactor1_
-0.65	-60.1905	Reactor1_
-0.649	-58.8333	Reactor1_
-0.648	-57.8571	Reactor1_
-0.647	-56.8333	Reactor1_
-0.646	-55.8095	Reactor1_
-0.645	-54.5714	Reactor1_
-0.644	-53.4762	Reactor1_
-0.643	-52.6667	Reactor1_
-0.642	-51.5476	Reactor1_
-0.641	-50.3095	Reactor1_
-0.64	-49.5952	Reactor1_
-0.639	-48.5952	Reactor1_
-0.638	-47.6905	Reactor1_
-0.637	-46.6429	Reactor1_
-0.636	-45.5476	Reactor1_
-0.635	-44.8095	Reactor1_
-0.634	-43.8333	Reactor1_
-0.633	-42.7143	Reactor1_
-0.632	-41.8571	Reactor1_
-0.631	-41.0238	Reactor1_
-0.63	-40.3095	Reactor1_
-0.629	-39.2381	Reactor1_
-0.628	-38.3333	Reactor1_
-0.627	-37.619	Reactor1_
-0.626	-36.7857	Reactor1_
-0.625	-35.7857	Reactor1_
-0.624	-35.0714	Reactor1_
-0.623	-34.3095	Reactor1_
-0.622	-33.5714	Reactor1_
-0.621	-32.6905	Reactor1_
-0.62	-31.8095	Reactor1_
-0.619	-31.2143	Reactor1_
-0.618	-30.381	Reactor1_
-0.617	-29.4286	Reactor1_
-0.616	-28.8333	Reactor1_
-0.615	-28.2143	Reactor1_
-0.614	-27.381	Reactor1_
-0.613	-26.5476	Reactor1_
-0.612	-25.881	Reactor1_
-0.611	-25.381	Reactor1_
-0.61	-24.6667	Reactor1_
-0.609	-23.8	Reactor1_
-0.608	-23.281	Reactor1_
-0.607	-22.7452	Reactor1_
-0.606	-22.0286	Reactor1_
-0.605	-21.3238	Reactor1_
-0.604	-20.6548	Reactor1_
-0.603	-20.2524	Reactor1_
-0.602	-19.519	Reactor1_
-0.601	-18.8167	Reactor1_
-0.6	-18.231	Reactor1_
-0.599	-17.7905	Reactor1_
-0.598	-17.2738	Reactor1_
-0.597	-16.5357	Reactor1_
-0.596	-15.9667	Reactor1_
-0.595	-15.65	Reactor1_
-0.594	-15.0405	Reactor1_
-0.593	-14.3071	Reactor1_
-0.592	-14.0524	Reactor1_
-0.591	-13.5238	Reactor1_
-0.59	-13.0262	Reactor1_
-0.589	-12.6238	Reactor1_
-0.588	-11.9238	Reactor1_
-0.587	-11.5405	Reactor1_
-0.586	-11.0976	Reactor1_
-0.585	-10.4643	Reactor1_
-0.584	-10.1619	Reactor1_
-0.583	-9.74524	Reactor1_
-0.582	-9.31667	Reactor1_
-0.581	-8.7381	Reactor1_
-0.58	-8.24524	Reactor1_
-0.579	-8.00238	Reactor1_
-0.578	-7.62381	Reactor1_
-0.577	-7.02619	Reactor1_
-0.576	-6.73333	Reactor1_
-0.575	-6.4119	Reactor1_
-0.574	-6.04286	Reactor1_
-0.573	-5.59048	Reactor1_
-0.572	-5.16429	Reactor1_
-0.571	-4.91667	Reactor1_
-0.57	-4.50476	Reactor1_
-0.569	-4	Reactor1_
-0.568	-3.68333	Reactor1_
-0.567	-3.37857	Reactor1_
-0.566	-3.23333	Reactor1_
-0.565	-2.62857	Reactor1_
-0.564	-2.27143	Reactor1_
-0.563	-2.145	Reactor1_
-0.562	-1.79143	Reactor1_
-0.561	-1.31357	Reactor1_
-0.56	-1.18667	Reactor1_
-0.559	-0.899286	Reactor1_
-0.558	-0.631667	Reactor1_
-0.557	-0.143119	Reactor1_
-0.556	0.253095	Reactor1_
-0.555	0.260476	Reactor1_
-0.554	0.595	Reactor1_
-0.553	1.01595	Reactor1_
-0.552	1.28286	Reactor1_
-0.551	1.4069	Reactor1_
-0.55	1.64643	Reactor1_
-0.549	2.085	Reactor1_
-0.548	2.39762	Reactor1_
-0.547	2.39286	Reactor1_
-0.546	2.69524	Reactor1_
-0.545	3.13333	Reactor1_
-0.544	3.25238	Reactor1_
-0.543	3.4	Reactor1_
-0.542	3.67143	Reactor1_
-0.541	3.95476	Reactor1_
-0.54	4.29762	Reactor1_
-0.539	4.27857	Reactor1_
-0.538	4.55952	Reactor1_
-0.537	4.91905	Reactor1_
-0.536	5.1119	Reactor1_
-0.535	5.20476	Reactor1_
-0.534	5.37857	Reactor1_
-0.533	5.7381	Reactor1_
-0.532	5.96667	Reactor1_
-0.531	5.97381	Reactor1_
-0.53	6.16429	Reactor1_
-0.529	6.5881	Reactor1_
-0.528	6.5881	Reactor1_
-0.527	6.77381	Reactor1_
-0.526	6.98333	Reactor1_
-0.525	7.2881	Reactor1_
-0.524	7.47857	Reactor1_
-0.523	7.46905	Reactor1_
-0.522	7.72857	Reactor1_
-0.521	8.05	Reactor1_
-0.52	8.19762	Reactor1_
-0.519	8.24286	Reactor1_
-0.518	8.35476	Reactor1_
-0.517	8.7381	Reactor1_
-0.516	8.91429	Reactor1_
-0.515	8.8381	Reactor1_
-0.514	9.04286	Reactor1_
-0.513	9.5	Reactor1_
-0.512	9.91429	Reactor1_
-0.511	9.69048	Reactor1_
-0.51	9.72857	Reactor1_
-0.509	10.0095	Reactor1_
-0.508	10.2881	Reactor1_
-0.507	10.1929	Reactor1_
-0.506	10.3881	Reactor1_
-0.505	10.7786	Reactor1_
-0.504	10.9024	Reactor1_
-0.503	10.8952	Reactor1_
-0.502	11.0571	Reactor1_
-0.501	11.3286	Reactor1_
-0.5	11.5048	Reactor1_
-0.499	11.5095	Reactor1_
-0.498	11.7024	Reactor1_
-0.497	12.0524	Reactor1_
-0.496	12.0571	Reactor1_
-0.495	12.1762	Reactor1_
-0.494	12.3762	Reactor1_
-0.493	12.6452	Reactor1_
-0.492	12.8476	Reactor1_
-0.491	12.8595	Reactor1_
-0.49	13.0905	Reactor1_
-0.489	13.369	Reactor1_
-0.488	13.5452	Reactor1_
-0.487	13.6024	Reactor1_
-0.486	13.6762	Reactor1_
-0.485	14.0262	Reactor1_
-0.484	14.319	Reactor1_
-0.483	14.2214	Reactor1_
-0.482	14.4452	Reactor1_
-0.481	14.869	Reactor1_
-0.48	14.9333	Reactor1_
-0.479	15.0571	Reactor1_
-0.478	15.2762	Reactor1_
-0.477	15.5548	Reactor1_
-0.476	15.9429	Reactor1_
-0.475	15.9952	Reactor1_
-0.474	16.2429	Reactor1_
-0.473	16.7524	Reactor1_
-0.472	16.8405	Reactor1_
-0.471	16.9905	Reactor1_
-0.47	17.0762	Reactor1_
-0.469	17.631	Reactor1_
-0.468	18.0071	Reactor1_
-0.467	18.0095	Reactor1_
-0.466	18.369	Reactor1_
-0.465	18.95	Reactor1_
-0.464	18.981	Reactor1_
-0.463	19.2286	Reactor1_
-0.462	19.4476	Reactor1_
-0.461	19.9524	Reactor1_
-0.46	20.4238	Reactor1_
-0.459	20.5714	Reactor1_
-0.458	20.8048	Reactor1_
-0.457	21.5024	Reactor1_
-0.456	21.6476	Reactor1_
-0.455	21.9095	Reactor1_
-0.454	22.1881	Reactor1_
-0.453	22.7452	Reactor1_
-0.452	23.2571	Reactor1_
-0.451	23.3143	Reactor1_
-0.45	23.8333	Reactor1_
-0.449	24.381	Reactor1_
-0.448	24.6905	Reactor1_
-0.447	25.0952	Reactor1_
-0.446	25.3333	Reactor1_
-0.445	25.8095	Reactor1_
-0.444	26.4524	Reactor1_
-0.443	26.6429	Reactor1_
-0.442	27.0476	Reactor1_
-0.441	27.7143	Reactor1_
-0.44	28.119	Reactor1_
-0.439	28.4762	Reactor1_
-0.438	28.7857	Reactor1_
-0.437	29.4524	Reactor1_
-0.436	29.9286	Reactor1_
-0.435	30.1429	Reactor1_
-0.434	30.5952	Reactor1_
-0.433	31.4286	Reactor1_
-0.432	31.7381	Reactor1_
-0.431	32.2381	Reactor1_
-0.43	32.619	Reactor1_
-0.429	33.2381	Reactor1_
-0.428	33.9762	Reactor1_
-0.427	34.1905	Reactor1_
-0.426	34.619	Reactor1_
-0.425	35.4286	Reactor1_
-0.424	35.9048	Reactor1_
-0.423	36.2381	Reactor1_
-0.422	36.6905	Reactor1_
-0.421	37.5	Reactor1_
-0.42	38.0952	Reactor1_
-0.419	38.2381	Reactor1_
-0.418	38.9286	Reactor1_
-0.417	39.6667	Reactor1_
-0.416	40.0476	Reactor1_
-0.415	40.619	Reactor1_
-0.414	41.0952	Reactor1_
-0.413	41.7381	Reactor1_
-0.412	42.5	Reactor1_
-0.411	42.8095	Reactor1_
-0.41	43.4286	Reactor1_
-0.409	43.7619	Reactor1_
-0.408	44.5238	Reactor1_
-0.407	45.0476	Reactor1_
-0.406	45.5476	Reactor1_
-0.405	46.381	Reactor1_
-0.404	47.1667	Reactor1_
-0.403	47.4286	Reactor1_
-0.402	48	Reactor1_
-0.401	49.0238	Reactor1_
-0.4	49.3333	Reactor1_
-0.399	50.119	Reactor1_
-0.398	50.4762	Reactor1_
-0.397	51.381	Reactor1_
-0.396	52.1905	Reactor1_
-0.395	52.5476	Reactor1_
-0.394	53.2381	Reactor1_
-0.393	54.119	Reactor1_
-0.392	54.6667	Reactor1_
-0.391	55.1429	Reactor1_
-0.39	55.7381	Reactor1_
-0.389	56.7381	Reactor1_
-0.388	57.5	Reactor1_
-0.387	57.8095	Reactor1_
-0.386	58.5714	Reactor1_
-0.385	59.4762	Reactor1_
-0.384	59.7381	Reactor1_
-0.383	60.5714	Reactor1_
-0.382	61.3095	Reactor1_
-0.381	62	Reactor1_
-0.38	62.9524	Reactor1_
-0.379	63.4286	Reactor1_
-0.378	64.1429	Reactor1_
-0.377	65	Reactor1_
-0.376	65.6905	Reactor1_
-0.375	66.4286	Reactor1_
-0.374	66.9524	Reactor1_
-0.373	67.9048	Reactor1_
-0.372	68.7619	Reactor1_
-0.371	69.2143	Reactor1_
-0.37	69.9762	Reactor1_
-0.369	70.9286	Reactor1_
-0.368	71.5476	Reactor1_
-0.367	72.2381	Reactor1_
-0.366	72.8095	Reactor1_
-0.365	73.7619	Reactor1_
-0.364	74.7381	Reactor1_
-0.363	75.2619	Reactor1_
-0.362	75.9762	Reactor1_
-0.361	76.9524	Reactor1_
-0.36	77.619	Reactor1_
-0.359	78.4048	Reactor1_
-0.358	79.0238	Reactor1_
-0.357	79.9524	Reactor1_
-0.356	80.9286	Reactor1_
-0.355	81.4048	Reactor1_
-0.354	82.2857	Reactor1_
-0.353	83.1905	Reactor1_
-0.352	83.9524	Reactor1_
-0.351	84.7381	Reactor1_
-0.35	85.4286	Reactor1_
-0.349	86.3095	Reactor1_
-0.348	87.381	Reactor1_
-0.347	87.881	Reactor1_
-0.346	88.6905	Reactor1_
-0.345	89.7381	Reactor1_
-0.344	90.4762	Reactor1_
-0.343	91.1667	Reactor1_
-0.342	91.8571	Reactor1_
-0.341	92.9286	Reactor1_
-0.34	93.9286	Reactor1_
-0.339	94.4762	Reactor1_
-0.338	95.2857	Reactor1_
-0.337	96.2857	Reactor1_
-0.336	97.0476	Reactor1_
-0.335	97.9048	Reactor1_
-0.334	98.619	Reactor1_
-0.333	99.5	Reactor1_
-0.332	100.595	Reactor1_
-0.331	101.214	Reactor1_
-0.33	102.095	Reactor1_
-0.329	103.048	Reactor1_
-0.328	103.976	Reactor1_
-0.327	104.762	Reactor1_
-0.326	105.548	Reactor1_
-0.325	106.524	Reactor1_
-0.324	107.643	Reactor1_
-0.323	108.071	Reactor1_
-0.322	109.095	Reactor1_
-0.321	110.167	Reactor1_
-0.32	110.976	Reactor1_
-0.319	111.905	Reactor1_
-0.318	112.548	Reactor1_
-0.317	113.5	Reactor1_
-0.316	114.571	Reactor1_
-0.315	115.262	Reactor1_
-0.314	116.19	Reactor1_
-0.313	117.31	Reactor1_
-0.312	118.19	Reactor1_
-0.311	118.929	Reactor1_
-0.31	119.762	Reactor1_
-0.309	120.857	Reactor1_
-0.308	121.929	Reactor1_
-0.307	122.929	Reactor1_
-0.306	123.738	Reactor1_
-0.305	124.667	Reactor1_
-0.304	125.429	Reactor1_
-0.303	126.405	Reactor1_
-0.302	127.262	Reactor1_
-0.301	128.286	Reactor1_
-0.3	129.381	Reactor1_
-0.299	130.167	Reactor1_
-0.298	130.976	Reactor1_
-0.297	132.238	Reactor1_
-0.296	133.095	Reactor1_
-0.295	133.929	Reactor1_
-0.294	134.619	Reactor1_
-0.293	135.833	Reactor1_
-0.292	137	Reactor1_
-0.291	137.476	Reactor1_
-0.29	138.524	Reactor1_
-0.289	139.714	Reactor1_
-0.288	140.548	Reactor1_
-0.287	141.429	Reactor1_
-0.286	142.381	Reactor1_
-0.285	143.429	Reactor1_
-0.284	144.643	Reactor1_
-0.283	145.238	Reactor1_
-0.282	146.286	Reactor1_
-0.281	147.381	Reactor1_
-0.28	148.357	Reactor1_
-0.279	149.143	Reactor1_
-0.278	150.024	Reactor1_
-0.277	151.143	Reactor1_
-0.276	152.31	Reactor1_
-0.275	152.952	Reactor1_
-0.274	153.976	Reactor1_
-0.273	155.119	Reactor1_
-0.272	156	Reactor1_
-0.271	156.881	Reactor1_
-0.27	157.905	Reactor1_
-0.269	159	Reactor1_
-0.268	160.143	Reactor1_
-0.267	160.81	Reactor1_
-0.266	161.905	Reactor1_
-0.265	162.976	Reactor1_
-0.264	163.905	Reactor1_
-0.263	164.976	Reactor1_
-0.262	165.714	Reactor1_
-0.261	166.952	Reactor1_
-0.26	168.024	Reactor1_
-0.259	168.738	Reactor1_
-0.258	169.81	Reactor1_
-0.257	171.024	Reactor1_
-0.256	171.976	Reactor1_
-0.255	172.786	Reactor1_
-0.254	173.81	Reactor1_
-0.253	174.881	Reactor1_
-0.252	176.024	Reactor1_
-0.251	176.857	Reactor1_
-0.25	177.881	Reactor1_
-0.249	179.119	Reactor1_
-0.248	180.119	Reactor1_
-0.247	181.024	Reactor1_
-0.246	181.881	Reactor1_
-0.245	183.143	Reactor1_
-0.244	184.381	Reactor1_
-0.243	185.119	Reactor1_
-0.242	186.119	Reactor1_
-0.241	187.357	Reactor1_
-0.24	188.286	Reactor1_
-0.239	189.262	Reactor1_
-0.238	190.381	Reactor1_
-0.237	191.381	Reactor1_
-0.236	192.762	Reactor1_
-0.235	193.5	Reactor1_
-0.234	194.5	Reactor1_
-0.233	195.762	Reactor1_
-0.232	196.833	Reactor1_
-0.231	197.881	Reactor1_
-0.23	198.762	Reactor1_
-0.229	199.976	Reactor1_
-0.228	201.262	Reactor1_
-0.227	202.024	Reactor1_
-0.226	203.167	Reactor1_
-0.225	204.476	Reactor1_
-0.224	205.5	Reactor1_
-0.223	206.69	Reactor1_
-0.222	207.667	Reactor1_
-0.221	208.881	Reactor1_
-0.22	210.214	Reactor1_
-0.219	211.119	Reactor1_
-0.218	212.262	Reactor1_
-0.217	213.571	Reactor1_
-0.216	214.81	Reactor1_
-0.215	215.905	Reactor1_
-0.214	216.976	Reactor1_
-0.213	218.357	Reactor1_
-0.212	219.619	Reactor1_
-0.211	220.571	Reactor1_
-0.21	221.929	Reactor1_
-0.209	223.333	Reactor1_
-0.208	224.333	Reactor1_
-0.207	225.595	Reactor1_
-0.206	226.857	Reactor1_
-0.205	228.69	Reactor1_
-0.204	229.952	Reactor1_
-0.203	230.905	Reactor1_
-0.202	232.214	Reactor1_
-0.201	233.738	Reactor1_
-0.2	234.905	Reactor1_
-0.199	236.19	Reactor1_
-0.198	237.476	Reactor1_
-0.197	239.048	Reactor1_
-0.196	240.476	Reactor1_
-0.195	241.429	Reactor1_
-0.194	242.857	Reactor1_
-0.193	244.524	Reactor1_
-0.192	245.952	Reactor1_
-0.191	247.143	Reactor1_
-0.19	248.571	Reactor1_
-0.189	250	Reactor1_
-0.188	251.667	Reactor1_
-0.187	252.857	Reactor1_
-0.186	254.286	Reactor1_
-0.185	255.952	Reactor1_
-0.184	257.381	Reactor1_
-0.183	258.571	Reactor1_
-0.182	260	Reactor1_
-0.181	261.667	Reactor1_
-0.18	263.333	Reactor1_
-0.179	264.524	Reactor1_
-0.178	265.714	Reactor1_
-0.177	267.381	Reactor1_
-0.176	269.048	Reactor1_
-0.175	270.476	Reactor1_
-0.174	271.905	Reactor1_
-0.173	273.333	Reactor1_
-0.172	275.238	Reactor1_
-0.171	276.429	Reactor1_
-0.17	278.095	Reactor1_
-0.169	279.524	Reactor1_
-0.168	280.952	Reactor1_
-0.167	282.381	Reactor1_
-0.166	283.81	Reactor1_
-0.165	285.714	Reactor1_
-0.164	287.143	Reactor1_
-0.163	288.333	Reactor1_
-0.162	290	Reactor1_
-0.161	291.667	Reactor1_
-0.16	292.857	Reactor1_
-0.159	294.524	Reactor1_
-0.158	295.952	Reactor1_
-0.157	297.381	Reactor1_
-0.156	299.048	Reactor1_
-0.155	300.238	Reactor1_
-0.154	301.667	Reactor1_
-0.153	303.333	Reactor1_
-0.152	304.762	Reactor1_
-0.151	305.952	Reactor1_
-0.15	307.381	Reactor1_
-0.149	308.81	Reactor1_
-0.148	310.476	Reactor1_
-0.147	311.429	Reactor1_
-0.146	312.857	Reactor1_
-0.145	314.524	Reactor1_
-0.144	315.714	Reactor1_
-0.143	316.905	Reactor1_
-0.142	318.333	Reactor1_
-0.141	320	Reactor1_
-0.14	321.429	Reactor1_
-0.139	322.381	Reactor1_
-0.138	323.81	Reactor1_
-0.137	325	Reactor1_
-0.136	326.429	Reactor1_
-0.135	327.619	Reactor1_
-0.134	328.81	Reactor1_
-0.133	330	Reactor1_
-0.132	331.429	Reactor1_
-0.131	332.381	Reactor1_
-0.13	333.571	Reactor1_
-0.129	335	Reactor1_
-0.128	335.714	Reactor1_
-0.127	336.905	Reactor1_
-0.126	337.619	Reactor1_
-0.125	339.048	Reactor1_
-0.124	340.476	Reactor1_
-0.123	341.429	Reactor1_
-0.122	342.143	Reactor1_
-0.121	343.333	Reactor1_
-0.12	344.286	Reactor1_
-0.119	345.238	Reactor1_
-0.118	345.952	Reactor1_
-0.117	347.143	Reactor1_
-0.116	348.095	Reactor1_
-0.115	348.81	Reactor1_
-0.114	349.762	Reactor1_
-0.113	350.952	Reactor1_
-0.112	351.429	Reactor1_
-0.111	352.381	Reactor1_
-0.11	352.857	Reactor1_
-0.109	353.81	Reactor1_
-0.108	354.762	Reactor1_
-0.107	355.238	Reactor1_
-0.106	355.952	Reactor1_
-0.105	356.667	Reactor1_
-0.104	357.143	Reactor1_
-0.103	357.857	Reactor1_
-0.102	358.571	Reactor1_
-0.101	359.048	Reactor1_
-0.1	359.762	Reactor1_
-0.099	359.762	Reactor1_
-0.098	360.238	Reactor1_
-0.097	360.952	Reactor1_
-0.096	361.429	Reactor1_
-0.095	361.667	Reactor1_
-0.094	361.905	Reactor1_
-0.093	362.381	Reactor1_
-0.092	362.619	Reactor1_
-0.091	362.619	Reactor1_
-0.09	363.095	Reactor1_
-0.089	363.333	Reactor1_
-0.088	363.571	Reactor1_
-0.087	363.571	Reactor1_
-0.086	363.333	Reactor1_
-0.085	363.571	Reactor1_
-0.084	364.048	Reactor1_
-0.083	363.571	Reactor1_
-0.082	363.571	Reactor1_
-0.081	363.81	Reactor1_
-0.08	363.571	Reactor1_
-0.079	363.333	Reactor1_
-0.078	363.333	Reactor1_
-0.077	363.095	Reactor1_
-0.076	363.095	Reactor1_
-0.075	362.619	Reactor1_
-0.074	362.381	Reactor1_
-0.073	362.143	Reactor1_
-0.072	361.667	Reactor1_
-0.071	361.19	Reactor1_
-0.07	360.952	Reactor1_
-0.069	360.714	Reactor1_
-0.068	360.238	Reactor1_
-0.067	359.286	Reactor1_
-0.066	359.048	Reactor1_
-0.065	358.571	Reactor1_
-0.064	357.857	Reactor1_
-0.063	357.143	Reactor1_
-0.062	356.429	Reactor1_
-0.061	355.714	Reactor1_
-0.06	355.476	Reactor1_
-0.059	354.286	Reactor1_
-0.058	353.571	Reactor1_
-0.057	352.857	Reactor1_
-0.056	352.143	Reactor1_
-0.055	351.429	Reactor1_
-0.054	350.238	Reactor1_
-0.053	349.524	Reactor1_
-0.052	348.81	Reactor1_
-0.051	347.381	Reactor1_
-0.05	346.429	Reactor1_
-0.049	345.714	Reactor1_
-0.048	344.524	Reactor1_
-0.047	343.571	Reactor1_
-0.046	342.381	Reactor1_
-0.045	341.19	Reactor1_
-0.044	340.238	Reactor1_
-0.043	339.048	Reactor1_
-0.042	337.857	Reactor1_
-0.041	336.667	Reactor1_
-0.04	335.476	Reactor1_
-0.039	334.286	Reactor1_
-0.038	332.857	Reactor1_
-0.037	331.667	Reactor1_
-0.036	330.476	Reactor1_
-0.035	328.81	Reactor1_
-0.034	327.619	Reactor1_
-0.033	326.429	Reactor1_
-0.032	325	Reactor1_
-0.031	323.571	Reactor1_
-0.03	322.143	Reactor1_
-0.029	320.714	Reactor1_
-0.028	319.524	Reactor1_
-0.027	317.857	Reactor1_
-0.026	316.429	Reactor1_
-0.025	315	Reactor1_
-0.024	313.333	Reactor1_
-0.023	311.905	Reactor1_
-0.022	310.238	Reactor1_
-0.021	309.048	Reactor1_
-0.02	307.381	Reactor1_
-0.019	305.714	Reactor1_
-0.018	304.048	Reactor1_
-0.017	302.619	Reactor1_
-0.016	300.952	Reactor1_
-0.015	299.524	Reactor1_
-0.014	297.857	Reactor1_
-0.013	296.429	Reactor1_
-0.012	294.762	Reactor1_
-0.011	293.095	Reactor1_
-0.01	291.667	Reactor1_
-0.009	290	Reactor1_
-0.008	288.571	Reactor1_
-0.007	286.667	Reactor1_
-0.006	285	Reactor1_
-0.005	283.571	Reactor1_
-0.004	281.905	Reactor1_
-0.003	280.238	Reactor1_
-0.002	278.571	Reactor1_
-0.001	277.143	Reactor1_
0	274.048	Reactor1_
0.001	273.095	Reactor1_
0.002	271.667	Reactor1_
0.003	270.238	Reactor1_
0.004	268.571	Reactor1_
0.005	266.905	Reactor1_
0.006	265.476	Reactor1_
0.007	263.81	Reactor1_
0.008	262.143	Reactor1_
0.009	260.714	Reactor1_
0.01	259.048	Reactor1_
0.011	257.619	Reactor1_
0.012	255.952	Reactor1_
0.013	254.286	Reactor1_
0.014	252.619	Reactor1_
0.015	251.429	Reactor1_
0.016	249.524	Reactor1_
0.017	248.095	Reactor1_
0.018	246.667	Reactor1_
0.019	245	Reactor1_
0.02	243.571	Reactor1_
0.021	241.905	Reactor1_
0.022	240.476	Reactor1_
0.023	239.286	Reactor1_
0.024	237.524	Reactor1_
0.025	236	Reactor1_
0.026	234.31	Reactor1_
0.027	233.024	Reactor1_
0.028	231.643	Reactor1_
0.029	230	Reactor1_
0.03	228.452	Reactor1_
0.031	227.262	Reactor1_
0.032	225.762	Reactor1_
0.033	224.262	Reactor1_
0.034	222.833	Reactor1_
0.035	221.452	Reactor1_
0.036	220.214	Reactor1_
0.037	218.548	Reactor1_
0.038	217.262	Reactor1_
0.039	216	Reactor1_
0.04	214.643	Reactor1_
0.041	213.143	Reactor1_
0.042	211.81	Reactor1_
0.043	210.619	Reactor1_
0.044	209.357	Reactor1_
0.045	207.833	Reactor1_
0.046	206.571	Reactor1_
0.047	205.5	Reactor1_
0.048	204.048	Reactor1_
0.049	202.762	Reactor1_
0.05	201.405	Reactor1_
0.051	200.214	Reactor1_
0.052	199.048	Reactor1_
0.053	197.714	Reactor1_
0.054	196.429	Reactor1_
0.055	195.476	Reactor1_
0.056	194.167	Reactor1_
0.057	192.881	Reactor1_
0.058	191.643	Reactor1_
0.059	190.619	Reactor1_
0.06	189.548	Reactor1_
0.061	188.143	Reactor1_
0.062	187.024	Reactor1_
0.063	186.214	Reactor1_
0.064	184.881	Reactor1_
0.065	183.714	Reactor1_
0.066	182.595	Reactor1_
0.067	181.548	Reactor1_
0.068	180.619	Reactor1_
0.069	179.262	Reactor1_
0.07	178.214	Reactor1_
0.071	177.405	Reactor1_
0.072	176.262	Reactor1_
0.073	175.19	Reactor1_
0.074	174.048	Reactor1_
0.075	173.238	Reactor1_
0.076	172.262	Reactor1_
0.077	170.976	Reactor1_
0.078	170.071	Reactor1_
0.079	169.238	Reactor1_
0.08	168.167	Reactor1_
0.081	167.214	Reactor1_
0.082	166.286	Reactor1_
0.083	165.381	Reactor1_
0.084	164.476	Reactor1_
0.085	163.357	Reactor1_
0.086	162.452	Reactor1_
0.087	161.762	Reactor1_
0.088	160.762	Reactor1_
0.089	159.81	Reactor1_
0.09	158.833	Reactor1_
0.091	158.167	Reactor1_
0.092	157.405	Reactor1_
0.093	156.31	Reactor1_
0.094	155.381	Reactor1_
0.095	154.786	Reactor1_
0.096	153.881	Reactor1_
0.097	152.952	Reactor1_
0.098	152.071	Reactor1_
0.099	151.357	Reactor1_
0.1	150.69	Reactor1_
0.101	149.714	Reactor1_
0.102	148.929	Reactor1_
0.103	148.452	Reactor1_
0.104	147.476	Reactor1_
0.105	146.69	Reactor1_
0.106	145.786	Reactor1_
0.107	145.214	Reactor1_
0.108	144.524	Reactor1_
0.109	143.595	Reactor1_
0.11	142.905	Reactor1_
0.111	142.381	Reactor1_
0.112	141.476	Reactor1_
0.113	140.786	Reactor1_
0.114	140.095	Reactor1_
0.115	139.5	Reactor1_
0.116	138.833	Reactor1_
0.117	137.952	Reactor1_
0.118	137.286	Reactor1_
0.119	136.786	Reactor1_
0.12	136.048	Reactor1_
0.121	135.214	Reactor1_
0.122	134.595	Reactor1_
0.123	134.119	Reactor1_
0.124	133.452	Reactor1_
0.125	132.643	Reactor1_
0.126	132.024	Reactor1_
0.127	131.571	Reactor1_
0.128	130.738	Reactor1_
0.129	130.071	Reactor1_
0.13	129.429	Reactor1_
0.131	128.905	Reactor1_
0.132	128.405	Reactor1_
0.133	127.619	Reactor1_
0.134	127.214	Reactor1_
0.135	126.786	Reactor1_
0.136	126.048	Reactor1_
0.137	125.381	Reactor1_
0.138	124.786	Reactor1_
0.139	124.405	Reactor1_
0.14	123.786	Reactor1_
0.141	123.024	Reactor1_
0.142	122.548	Reactor1_
0.143	122.262	Reactor1_
0.144	121.524	Reactor1_
0.145	120.952	Reactor1_
0.146	120.405	Reactor1_
0.147	119.929	Reactor1_
0.148	119.548	Reactor1_
0.149	118.833	Reactor1_
0.15	118.286	Reactor1_
0.151	118.095	Reactor1_
0.152	117.381	Reactor1_
0.153	116.738	Reactor1_
0.154	116.214	Reactor1_
0.155	115.929	Reactor1_
0.156	115.381	Reactor1_
0.157	114.667	Reactor1_
0.158	114.262	Reactor1_
0.159	114.048	Reactor1_
0.16	113.405	Reactor1_
0.161	112.881	Reactor1_
0.162	112.31	Reactor1_
0.163	111.952	Reactor1_
0.164	111.571	Reactor1_
0.165	110.929	Reactor1_
0.166	110.619	Reactor1_
0.167	110.31	Reactor1_
0.168	109.69	Reactor1_
0.169	109.143	Reactor1_
0.17	108.762	Reactor1_
0.171	108.452	Reactor1_
0.172	108.024	Reactor1_
0.173	107.405	Reactor1_
0.174	107.048	Reactor1_
0.175	106.762	Reactor1_
0.176	106.214	Reactor1_
0.177	105.738	Reactor1_
0.178	105.405	Reactor1_
0.179	104.881	Reactor1_
0.18	104.667	Reactor1_
0.181	104.071	Reactor1_
0.182	103.69	Reactor1_
0.183	103.429	Reactor1_
0.184	103	Reactor1_
0.185	102.476	Reactor1_
0.186	102.095	Reactor1_
0.187	101.857	Reactor1_
0.188	101.381	Reactor1_
0.189	100.81	Reactor1_
0.19	100.524	Reactor1_
0.191	100.357	Reactor1_
0.192	99.8095	Reactor1_
0.193	99.3571	Reactor1_
0.194	99	Reactor1_
0.195	98.7381	Reactor1_
0.196	98.4286	Reactor1_
0.197	97.881	Reactor1_
0.198	97.5952	Reactor1_
0.199	97.381	Reactor1_
0.2	96.9286	Reactor1_
0.201	96.5238	Reactor1_
0.202	96.1667	Reactor1_
0.203	95.9524	Reactor1_
0.204	95.5714	Reactor1_
0.205	95.119	Reactor1_
0.206	94.7857	Reactor1_
0.207	94.5952	Reactor1_
0.208	94.1667	Reactor1_
0.209	93.7619	Reactor1_
0.21	93.4048	Reactor1_
0.211	93.2381	Reactor1_
0.212	92.8333	Reactor1_
0.213	92.4048	Reactor1_
0.214	92.1667	Reactor1_
0.215	92.0476	Reactor1_
0.216	91.5714	Reactor1_
0.217	91.1429	Reactor1_
0.218	90.8333	Reactor1_
0.219	90.7143	Reactor1_
0.22	90.3571	Reactor1_
0.221	89.881	Reactor1_
0.222	89.619	Reactor1_
0.223	89.5476	Reactor1_
0.224	89.0714	Reactor1_
0.225	88.7143	Reactor1_
0.226	88.381	Reactor1_
0.227	88.1667	Reactor1_
0.228	87.9524	Reactor1_
0.229	87.4762	Reactor1_
0.23	87.2381	Reactor1_
0.231	87.119	Reactor1_
0.232	86.7143	Reactor1_
0.233	86.3333	Reactor1_
0.234	86.0476	Reactor1_
0.235	85.881	Reactor1_
0.236	85.6905	Reactor1_
0.237	85.2143	Reactor1_
0.238	85.0238	Reactor1_
0.239	84.881	Reactor1_
0.24	84.4762	Reactor1_
0.241	84.1667	Reactor1_
0.242	83.9048	Reactor1_
0.243	83.7143	Reactor1_
0.244	83.5	Reactor1_
0.245	83.0238	Reactor1_
0.246	82.8571	Reactor1_
0.247	82.7619	Reactor1_
0.248	82.381	Reactor1_
0.249	82.0714	Reactor1_
0.25	81.8095	Reactor1_
0.251	81.7381	Reactor1_
0.252	81.4286	Reactor1_
0.253	81.0476	Reactor1_
0.254	80.881	Reactor1_
0.255	80.7381	Reactor1_
0.256	80.4048	Reactor1_
0.257	80.0714	Reactor1_
0.258	79.9048	Reactor1_
0.259	79.6667	Reactor1_
0.26	79.4048	Reactor1_
0.261	79.0476	Reactor1_
0.262	78.8095	Reactor1_
0.263	78.881	Reactor1_
0.264	78.5476	Reactor1_
0.265	78.2857	Reactor1_
0.266	78	Reactor1_
0.267	77.8571	Reactor1_
0.268	77.619	Reactor1_
0.269	77.2857	Reactor1_
0.27	77.1429	Reactor1_
0.271	77.0952	Reactor1_
0.272	76.7381	Reactor1_
0.273	76.381	Reactor1_
0.274	76.1905	Reactor1_
0.275	76.0714	Reactor1_
0.276	75.881	Reactor1_
0.277	75.4762	Reactor1_
0.278	75.381	Reactor1_
0.279	75.3333	Reactor1_
0.28	74.9524	Reactor1_
0.281	74.7857	Reactor1_
0.282	74.5714	Reactor1_
0.283	74.381	Reactor1_
0.284	74.1905	Reactor1_
0.285	73.9286	Reactor1_
0.286	73.7143	Reactor1_
0.287	73.6905	Reactor1_
0.288	73.2619	Reactor1_
0.289	73.0476	Reactor1_
0.29	72.8571	Reactor1_
0.291	72.7143	Reactor1_
0.292	72.5952	Reactor1_
0.293	72.2857	Reactor1_
0.294	72.0952	Reactor1_
0.295	72.119	Reactor1_
0.296	71.7381	Reactor1_
0.297	71.5476	Reactor1_
0.298	71.3095	Reactor1_
0.299	71.2619	Reactor1_
0.3	71.1429	Reactor1_
0.301	70.7381	Reactor1_
0.302	70.619	Reactor1_
0.303	70.6667	Reactor1_
0.304	70.3333	Reactor1_
0.305	70.0238	Reactor1_
0.306	69.9048	Reactor1_
0.307	70.1905	Reactor1_
0.308	69.6905	Reactor1_
0.309	69.4524	Reactor1_
0.31	69.2143	Reactor1_
0.311	69.1905	Reactor1_
0.312	69.0238	Reactor1_
0.313	68.7381	Reactor1_
0.314	68.5238	Reactor1_
0.315	68.4048	Reactor1_
0.316	68.2619	Reactor1_
0.317	68.0476	Reactor1_
0.318	67.8095	Reactor1_
0.319	67.881	Reactor1_
0.32	67.5714	Reactor1_
0.321	67.3333	Reactor1_
0.322	67.1667	Reactor1_
0.323	67.119	Reactor1_
0.324	66.9524	Reactor1_
0.325	66.6905	Reactor1_
0.326	66.5476	Reactor1_
0.327	66.5476	Reactor1_
0.328	66.3333	Reactor1_
0.329	66.0476	Reactor1_
0.33	65.9286	Reactor1_
0.331	65.9048	Reactor1_
0.332	65.7143	Reactor1_
0.333	65.4524	Reactor1_
0.334	65.3333	Reactor1_
0.335	65.3095	Reactor1_
0.336	65.0714	Reactor1_
0.337	64.8095	Reactor1_
0.338	64.7619	Reactor1_
0.339	64.5952	Reactor1_
0.34	64.5476	Reactor1_
0.341	64.2857	Reactor1_
0.342	64.1667	Reactor1_
0.343	64.1667	Reactor1_
0.344	63.881	Reactor1_
0.345	63.7143	Reactor1_
0.346	63.5476	Reactor1_
0.347	63.5952	Reactor1_
0.348	63.4048	Reactor1_
0.349	63.1429	Reactor1_
0.35	63	Reactor1_
0.351	63.0238	Reactor1_
0.352	62.7619	Reactor1_
0.353	62.5238	Reactor1_
0.354	62.4524	Reactor1_
0.355	62.4048	Reactor1_
0.356	62.2619	Reactor1_
0.357	62.0476	Reactor1_
0.358	61.9524	Reactor1_
0.359	62	Reactor1_
0.36	61.7143	Reactor1_
0.361	61.5476	Reactor1_
0.362	61.4286	Reactor1_
0.363	61.4048	Reactor1_
0.364	61.2619	Reactor1_
0.365	61	Reactor1_
0.366	60.9048	Reactor1_
0.367	61.0476	Reactor1_
0.368	60.6905	Reactor1_
0.369	60.4762	Reactor1_
0.37	60.4524	Reactor1_
0.371	60.4286	Reactor1_
0.372	60.2619	Reactor1_
0.373	60.0476	Reactor1_
0.374	59.9524	Reactor1_
0.375	60	Reactor1_
0.376	59.7857	Reactor1_
0.377	59.5952	Reactor1_
0.378	59.4286	Reactor1_
0.379	59.5	Reactor1_
0.38	59.3095	Reactor1_
0.381	59.1429	Reactor1_
0.382	59	Reactor1_
0.383	59.0952	Reactor1_
0.384	58.7143	Reactor1_
0.385	58.7143	Reactor1_
0.386	58.5476	Reactor1_
0.387	58.381	Reactor1_
0.388	58.4048	Reactor1_
0.389	58.0952	Reactor1_
0.39	58.119	Reactor1_
0.391	58.1905	Reactor1_
0.392	57.9048	Reactor1_
0.393	57.7619	Reactor1_
0.394	57.6667	Reactor1_
0.395	57.7143	Reactor1_
0.396	57.619	Reactor1_
0.397	57.381	Reactor1_
0.398	57.2857	Reactor1_
0.399	57.4286	Reactor1_
0.4	53.3095	Reactor1_
0.399	51.1905	Reactor1_
0.398	50.3571	Reactor1_
0.397	49.6667	Reactor1_
0.396	48.7381	Reactor1_
0.395	48.5	Reactor1_
0.394	48.0476	Reactor1_
0.393	47.5476	Reactor1_
0.392	46.881	Reactor1_
0.391	46.5476	Reactor1_
0.39	46.2857	Reactor1_
0.389	45.7857	Reactor1_
0.388	45.1429	Reactor1_
0.387	45.0476	Reactor1_
0.386	44.7381	Reactor1_
0.385	44.3333	Reactor1_
0.384	44.0476	Reactor1_
0.383	43.5952	Reactor1_
0.382	43.4286	Reactor1_
0.381	43	Reactor1_
0.38	42.5952	Reactor1_
0.379	42.4524	Reactor1_
0.378	42.2857	Reactor1_
0.377	41.9048	Reactor1_
0.376	41.5714	Reactor1_
0.375	41.4286	Reactor1_
0.374	41.2143	Reactor1_
0.373	40.9762	Reactor1_
0.372	40.4048	Reactor1_
0.371	40.4048	Reactor1_
0.37	40.2857	Reactor1_
0.369	40.0238	Reactor1_
0.368	39.7143	Reactor1_
0.367	39.5476	Reactor1_
0.366	39.4762	Reactor1_
0.365	39.0714	Reactor1_
0.364	38.619	Reactor1_
0.363	38.6667	Reactor1_
0.362	38.5714	Reactor1_
0.361	38.3095	Reactor1_
0.36	37.9286	Reactor1_
0.359	37.8571	Reactor1_
0.358	37.8333	Reactor1_
0.357	37.5238	Reactor1_
0.356	37.1667	Reactor1_
0.355	37.1667	Reactor1_
0.354	37.0952	Reactor1_
0.353	36.881	Reactor1_
0.352	36.6905	Reactor1_
0.351	36.4286	Reactor1_
0.35	36.3571	Reactor1_
0.349	36.1905	Reactor1_
0.348	35.8333	Reactor1_
0.347	35.8095	Reactor1_
0.346	35.7857	Reactor1_
0.345	35.5	Reactor1_
0.344	35.1667	Reactor1_
0.343	35.0952	Reactor1_
0.342	35.0952	Reactor1_
0.341	34.9048	Reactor1_
0.34	34.5238	Reactor1_
0.339	34.5476	Reactor1_
0.338	34.4762	Reactor1_
0.337	34.2619	Reactor1_
0.336	34.1667	Reactor1_
0.335	34	Reactor1_
0.334	33.9524	Reactor1_
0.333	33.7619	Reactor1_
0.332	33.4286	Reactor1_
0.331	33.4286	Reactor1_
0.33	33.4048	Reactor1_
0.329	33.1905	Reactor1_
0.328	32.9524	Reactor1_
0.327	32.9524	Reactor1_
0.326	32.881	Reactor1_
0.325	32.7143	Reactor1_
0.324	32.4048	Reactor1_
0.323	32.4762	Reactor1_
0.322	32.4286	Reactor1_
0.321	32.1905	Reactor1_
0.32	31.9762	Reactor1_
0.319	31.9762	Reactor1_
0.318	31.9762	Reactor1_
0.317	31.7143	Reactor1_
0.316	31.4048	Reactor1_
0.315	31.4524	Reactor1_
0.314	31.4048	Reactor1_
0.313	31.2619	Reactor1_
0.312	31.0238	Reactor1_
0.311	31.0238	Reactor1_
0.31	31.0238	Reactor1_
0.309	30.7619	Reactor1_
0.308	30.4762	Reactor1_
0.307	30.5	Reactor1_
0.306	30.5238	Reactor1_
0.305	30.3095	Reactor1_
0.304	30.2619	Reactor1_
0.303	30.1429	Reactor1_
0.302	30.0952	Reactor1_
0.301	29.9524	Reactor1_
0.3	29.5952	Reactor1_
0.299	29.6905	Reactor1_
0.298	29.6667	Reactor1_
0.297	29.5476	Reactor1_
0.296	29.2857	Reactor1_
0.295	29.2381	Reactor1_
0.294	29.3095	Reactor1_
0.293	29.0714	Reactor1_
0.292	28.7381	Reactor1_
0.291	28.9048	Reactor1_
0.29	28.9286	Reactor1_
0.289	28.7619	Reactor1_
0.288	28.5476	Reactor1_
0.287	28.5	Reactor1_
0.286	28.5714	Reactor1_
0.285	28.3333	Reactor1_
0.284	27.9286	Reactor1_
0.283	28.0952	Reactor1_
0.282	28.0714	Reactor1_
0.281	27.9524	Reactor1_
0.28	27.6667	Reactor1_
0.279	27.7143	Reactor1_
0.278	27.7381	Reactor1_
0.277	27.5476	Reactor1_
0.276	27.2143	Reactor1_
0.275	27.3333	Reactor1_
0.274	27.2857	Reactor1_
0.273	27.1905	Reactor1_
0.272	27.0476	Reactor1_
0.271	27.0476	Reactor1_
0.27	26.9048	Reactor1_
0.269	26.8571	Reactor1_
0.268	26.5476	Reactor1_
0.267	26.5952	Reactor1_
0.266	26.6429	Reactor1_
0.265	26.4762	Reactor1_
0.264	26.2381	Reactor1_
0.263	26.2381	Reactor1_
0.262	26.2381	Reactor1_
0.261	26.119	Reactor1_
0.26	25.8095	Reactor1_
0.259	25.9048	Reactor1_
0.258	25.9762	Reactor1_
0.257	25.8095	Reactor1_
0.256	25.619	Reactor1_
0.255	25.5714	Reactor1_
0.254	25.5952	Reactor1_
0.253	25.4048	Reactor1_
0.252	25.0714	Reactor1_
0.251	25.2143	Reactor1_
0.25	25.2143	Reactor1_
0.249	25.0238	Reactor1_
0.248	24.881	Reactor1_
0.247	24.9048	Reactor1_
0.246	24.9524	Reactor1_
0.245	24.7857	Reactor1_
0.244	24.4048	Reactor1_
0.243	24.5952	Reactor1_
0.242	24.619	Reactor1_
0.241	24.4286	Reactor1_
0.24	24.3571	Reactor1_
0.239	24.2381	Reactor1_
0.238	24.2857	Reactor1_
0.237	24.119	Reactor1_
0.236	23.8333	Reactor1_
0.235	23.9524	Reactor1_
0.234	23.9286	Reactor1_
0.233	23.7524	Reactor1_
0.232	23.5595	Reactor1_
0.231	23.6595	Reactor1_
0.23	23.6405	Reactor1_
0.229	23.5143	Reactor1_
0.228	23.1833	Reactor1_
0.227	23.2952	Reactor1_
0.226	23.2738	Reactor1_
0.225	23.2095	Reactor1_
0.224	23.0738	Reactor1_
0.223	23.0071	Reactor1_
0.222	22.9881	Reactor1_
0.221	22.8643	Reactor1_
0.22	22.5786	Reactor1_
0.219	22.7095	Reactor1_
0.218	22.6452	Reactor1_
0.217	22.5524	Reactor1_
0.216	22.3405	Reactor1_
0.215	22.4048	Reactor1_
0.214	22.3595	Reactor1_
0.213	22.2976	Reactor1_
0.212	21.9524	Reactor1_
0.211	22.0905	Reactor1_
0.21	22.0595	Reactor1_
0.209	21.9405	Reactor1_
0.208	21.8095	Reactor1_
0.207	21.7548	Reactor1_
0.206	21.8476	Reactor1_
0.205	21.6714	Reactor1_
0.204	21.3024	Reactor1_
0.203	21.4238	Reactor1_
0.202	21.4143	Reactor1_
0.201	21.3214	Reactor1_
0.2	21.2024	Reactor1_
0.199	21.1429	Reactor1_
0.198	21.2095	Reactor1_
0.197	21.0619	Reactor1_
0.196	20.6262	Reactor1_
0.195	20.9119	Reactor1_
0.194	20.9667	Reactor1_
0.193	20.6881	Reactor1_
0.192	20.531	Reactor1_
0.191	20.5524	Reactor1_
0.19	20.5429	Reactor1_
0.189	20.4333	Reactor1_
0.188	20.0881	Reactor1_
0.187	20.3786	Reactor1_
0.186	20.2833	Reactor1_
0.185	20.0833	Reactor1_
0.184	19.919	Reactor1_
0.183	19.9333	Reactor1_
0.182	20.0071	Reactor1_
0.181	19.8143	Reactor1_
0.18	19.619	Reactor1_
0.179	19.7214	Reactor1_
0.178	19.7452	Reactor1_
0.177	19.5667	Reactor1_
0.176	19.4905	Reactor1_
0.175	19.3619	Reactor1_
0.174	19.4476	Reactor1_
0.173	19.2857	Reactor1_
0.172	18.9881	Reactor1_
0.171	19.1167	Reactor1_
0.17	19.1167	Reactor1_
0.169	18.9643	Reactor1_
0.168	18.7714	Reactor1_
0.167	18.7929	Reactor1_
0.166	18.7524	Reactor1_
0.165	18.6595	Reactor1_
0.164	18.35	Reactor1_
0.163	18.5119	Reactor1_
0.162	18.519	Reactor1_
0.161	18.4143	Reactor1_
0.16	18.181	Reactor1_
0.159	18.1571	Reactor1_
0.158	18.2381	Reactor1_
0.157	18.1286	Reactor1_
0.156	17.7524	Reactor1_
0.155	17.8881	Reactor1_
0.154	17.9048	Reactor1_
0.153	17.7548	Reactor1_
0.152	17.5976	Reactor1_
0.151	17.6214	Reactor1_
0.15	17.6071	Reactor1_
0.149	17.5024	Reactor1_
0.148	17.1905	Reactor1_
0.147	17.3286	Reactor1_
0.146	17.3905	Reactor1_
0.145	17.2238	Reactor1_
0.144	17.081	Reactor1_
0.143	16.9929	Reactor1_
0.142	17.0381	Reactor1_
0.141	16.8667	Reactor1_
0.14	16.6143	Reactor1_
0.139	16.7143	Reactor1_
0.138	16.7714	Reactor1_
0.137	16.6429	Reactor1_
0.136	16.3881	Reactor1_
0.135	16.4048	Reactor1_
0.134	16.4286	Reactor1_
0.133	16.3119	Reactor1_
0.132	16.0071	Reactor1_
0.131	16.1286	Reactor1_
0.13	16.1643	Reactor1_
0.129	16.0429	Reactor1_
0.128	16.0714	Reactor1_
0.127	15.8405	Reactor1_
0.126	15.8405	Reactor1_
0.125	15.7167	Reactor1_
0.124	15.3881	Reactor1_
0.123	15.6048	Reactor1_
0.122	15.4976	Reactor1_
0.121	15.4238	Reactor1_
0.12	15.1857	Reactor1_
0.119	15.2143	Reactor1_
0.118	15.2929	Reactor1_
0.117	15.1476	Reactor1_
0.116	14.7619	Reactor1_
0.115	14.9476	Reactor1_
0.114	14.9976	Reactor1_
0.113	14.8	Reactor1_
0.112	14.7833	Reactor1_
0.111	14.631	Reactor1_
0.11	14.7238	Reactor1_
0.109	14.5	Reactor1_
0.108	14.1595	Reactor1_
0.107	14.3071	Reactor1_
0.106	14.319	Reactor1_
0.105	14.1857	Reactor1_
0.104	13.95	Reactor1_
0.103	13.95	Reactor1_
0.102	13.9643	Reactor1_
0.101	13.8214	Reactor1_
0.1	13.5238	Reactor1_
0.099	13.7262	Reactor1_
0.098	13.7262	Reactor1_
0.097	13.5976	Reactor1_
0.096	13.4048	Reactor1_
0.095	13.3286	Reactor1_
0.094	13.4048	Reactor1_
0.093	13.2714	Reactor1_
0.092	12.9833	Reactor1_
0.091	13.0333	Reactor1_
0.09	13.0262	Reactor1_
0.089	12.9476	Reactor1_
0.088	12.6119	Reactor1_
0.087	12.6667	Reactor1_
0.086	12.7643	Reactor1_
0.085	12.5905	Reactor1_
0.084	12.2714	Reactor1_
0.083	12.2976	Reactor1_
0.082	12.3905	Reactor1_
0.081	12.1929	Reactor1_
0.08	12.0762	Reactor1_
0.079	11.9833	Reactor1_
0.078	12.05	Reactor1_
0.077	11.9571	Reactor1_
0.076	11.481	Reactor1_
0.075	11.7238	Reactor1_
0.074	11.6429	Reactor1_
0.073	11.5071	Reactor1_
0.072	11.3619	Reactor1_
0.071	11.2976	Reactor1_
0.07	11.3262	Reactor1_
0.069	11.1905	Reactor1_
0.068	10.9024	Reactor1_
0.067	10.9071	Reactor1_
0.066	11	Reactor1_
0.065	10.8786	Reactor1_
0.064	10.6381	Reactor1_
0.063	10.5476	Reactor1_
0.062	10.5905	Reactor1_
0.061	10.3952	Reactor1_
0.06	9.99762	Reactor1_
0.059	10.119	Reactor1_
0.058	10.2119	Reactor1_
0.057	10.0619	Reactor1_
0.056	9.74762	Reactor1_
0.055	9.72857	Reactor1_
0.054	9.74048	Reactor1_
0.053	9.57619	Reactor1_
0.052	9.20476	Reactor1_
0.051	9.36905	Reactor1_
0.05	9.29762	Reactor1_
0.049	9.19524	Reactor1_
0.048	9.0119	Reactor1_
0.047	8.90476	Reactor1_
0.046	8.94762	Reactor1_
0.045	8.79048	Reactor1_
0.044	8.31905	Reactor1_
0.043	8.44286	Reactor1_
0.042	8.43571	Reactor1_
0.041	8.25952	Reactor1_
0.04	8.00714	Reactor1_
0.039	7.95	Reactor1_
0.038	8.02143	Reactor1_
0.037	7.70714	Reactor1_
0.036	7.34048	Reactor1_
0.035	7.54048	Reactor1_
0.034	7.40476	Reactor1_
0.033	7.28571	Reactor1_
0.032	7.03571	Reactor1_
0.031	6.86429	Reactor1_
0.03	6.9381	Reactor1_
0.029	6.73095	Reactor1_
0.028	6.25238	Reactor1_
0.027	6.35952	Reactor1_
0.026	6.35952	Reactor1_
0.025	6.2119	Reactor1_
0.024	5.86429	Reactor1_
0.023	5.81905	Reactor1_
0.022	5.84524	Reactor1_
0.021	5.60714	Reactor1_
0.02	5.17381	Reactor1_
0.019	5.20714	Reactor1_
0.018	5.22857	Reactor1_
0.017	4.93571	Reactor1_
0.016	4.75238	Reactor1_
0.015	4.5	Reactor1_
0.014	4.49524	Reactor1_
0.013	4.21429	Reactor1_
0.012	3.77143	Reactor1_
0.011	3.87857	Reactor1_
0.01	3.77857	Reactor1_
0.009	3.57381	Reactor1_
0.008	3.2	Reactor1_
0.007	3.11905	Reactor1_
0.006	3.07143	Reactor1_
0.005	2.72857	Reactor1_
0.004	2.2731	Reactor1_
0.003	2.40238	Reactor1_
0.002	2.19952	Reactor1_
0.001	2.01048	Reactor1_
0	3.6619	Reactor1_
-0.001	1.64929	Reactor1_
-0.002	1.53714	Reactor1_
-0.003	1.16262	Reactor1_
-0.004	0.66881	Reactor1_
-0.005	0.628333	Reactor1_
-0.006	0.617381	Reactor1_
-0.007	0.310238	Reactor1_
-0.008	-0.137262	Reactor1_
-0.009	-0.27119	Reactor1_
-0.01	-0.427381	Reactor1_
-0.011	-0.778571	Reactor1_
-0.012	-1.2969	Reactor1_
-0.013	-1.39119	Reactor1_
-0.014	-1.47833	Reactor1_
-0.015	-1.78143	Reactor1_
-0.016	-2.03976	Reactor1_
-0.017	-2.40238	Reactor1_
-0.018	-2.59524	Reactor1_
-0.019	-2.96905	Reactor1_
-0.02	-3.54048	Reactor1_
-0.021	-3.62381	Reactor1_
-0.022	-3.79524	Reactor1_
-0.023	-4.12619	Reactor1_
-0.024	-4.66667	Reactor1_
-0.025	-4.90952	Reactor1_
-0.026	-5.04286	Reactor1_
-0.027	-5.49048	Reactor1_
-0.028	-6.09524	Reactor1_
-0.029	-6.27857	Reactor1_
-0.03	-6.4881	Reactor1_
-0.031	-6.81429	Reactor1_
-0.032	-7.3119	Reactor1_
-0.033	-7.79048	Reactor1_
-0.034	-7.99524	Reactor1_
-0.035	-8.41905	Reactor1_
-0.036	-9.15952	Reactor1_
-0.037	-9.3119	Reactor1_
-0.038	-9.59048	Reactor1_
-0.039	-10.1214	Reactor1_
-0.04	-10.7214	Reactor1_
-0.041	-11.031	Reactor1_
-0.042	-11.3167	Reactor1_
-0.043	-11.8667	Reactor1_
-0.044	-12.581	Reactor1_
-0.045	-12.7833	Reactor1_
-0.046	-13.1952	Reactor1_
-0.047	-13.7476	Reactor1_
-0.048	-14.2833	Reactor1_
-0.049	-14.9524	Reactor1_
-0.05	-15.281	Reactor1_
-0.051	-15.8667	Reactor1_
-0.052	-16.6357	Reactor1_
-0.053	-16.9333	Reactor1_
-0.054	-17.4262	Reactor1_
-0.055	-17.9405	Reactor1_
-0.056	-18.6952	Reactor1_
-0.057	-19.3619	Reactor1_
-0.058	-19.65	Reactor1_
-0.059	-20.4119	Reactor1_
-0.06	-21.3143	Reactor1_
-0.061	-21.6643	Reactor1_
-0.062	-22.2024	Reactor1_
-0.063	-22.95	Reactor1_
-0.064	-23.7405	Reactor1_
-0.065	-24.4048	Reactor1_
-0.066	-24.881	Reactor1_
-0.067	-25.6429	Reactor1_
-0.068	-26.7619	Reactor1_
-0.069	-27.1667	Reactor1_
-0.07	-27.7381	Reactor1_
-0.071	-28.4286	Reactor1_
-0.072	-29.5	Reactor1_
-0.073	-30.2143	Reactor1_
-0.074	-30.7143	Reactor1_
-0.075	-31.5714	Reactor1_
-0.076	-32.7143	Reactor1_
-0.077	-33.119	Reactor1_
-0.078	-34	Reactor1_
-0.079	-34.7619	Reactor1_
-0.08	-35.6905	Reactor1_
-0.081	-36.5714	Reactor1_
-0.082	-37.3095	Reactor1_
-0.083	-38.1429	Reactor1_
-0.084	-39.4762	Reactor1_
-0.085	-40.119	Reactor1_
-0.086	-40.9048	Reactor1_
-0.087	-41.8333	Reactor1_
-0.088	-42.9286	Reactor1_
-0.089	-43.881	Reactor1_
-0.09	-44.5476	Reactor1_
-0.091	-45.619	Reactor1_
-0.092	-47.0476	Reactor1_
-0.093	-47.5476	Reactor1_
-0.094	-48.4524	Reactor1_
-0.095	-49.4762	Reactor1_
-0.096	-50.6429	Reactor1_
-0.097	-51.6667	Reactor1_
-0.098	-52.4524	Reactor1_
-0.099	-53.619	Reactor1_
-0.1	-55.0238	Reactor1_
-0.101	-55.7857	Reactor1_
-0.102	-56.6667	Reactor1_
-0.103	-58.0238	Reactor1_
-0.104	-59.1429	Reactor1_
-0.105	-60.1667	Reactor1_
-0.106	-61	Reactor1_
-0.107	-62.2143	Reactor1_
-0.108	-63.7381	Reactor1_
-0.109	-64.5714	Reactor1_
-0.11	-65.5714	Reactor1_
-0.111	-66.619	Reactor1_
-0.112	-67.8333	Reactor1_
-0.113	-69.0238	Reactor1_
-0.114	-70	Reactor1_
-0.115	-71.2143	Reactor1_
-0.116	-72.7381	Reactor1_
-0.117	-73.619	Reactor1_
-0.118	-74.7143	Reactor1_
-0.119	-75.8333	Reactor1_
-0.12	-77.2143	Reactor1_
-0.121	-78.381	Reactor1_
-0.122	-79.3095	Reactor1_
-0.123	-80.4762	Reactor1_
-0.124	-82.0952	Reactor1_
-0.125	-82.9524	Reactor1_
-0.126	-84.0714	Reactor1_
-0.127	-85.2857	Reactor1_
-0.128	-86.2619	Reactor1_
-0.129	-87.7143	Reactor1_
-0.13	-88.7857	Reactor1_
-0.131	-90	Reactor1_
-0.132	-91.5952	Reactor1_
-0.133	-92.619	Reactor1_
-0.134	-93.6905	Reactor1_
-0.135	-94.881	Reactor1_
-0.136	-96.3333	Reactor1_
-0.137	-97.6429	Reactor1_
-0.138	-98.4762	Reactor1_
-0.139	-99.881	Reactor1_
-0.14	-101.548	Reactor1_
-0.141	-102.5	Reactor1_
-0.142	-103.595	Reactor1_
-0.143	-104.881	Reactor1_
-0.144	-106.214	Reactor1_
-0.145	-107.643	Reactor1_
-0.146	-108.595	Reactor1_
-0.147	-110.095	Reactor1_
-0.148	-111.714	Reactor1_
-0.149	-112.595	Reactor1_
-0.15	-113.786	Reactor1_
-0.151	-115.048	Reactor1_
-0.152	-116.524	Reactor1_
-0.153	-117.881	Reactor1_
-0.154	-118.762	Reactor1_
-0.155	-120.214	Reactor1_
-0.156	-121.976	Reactor1_
-0.157	-122.929	Reactor1_
-0.158	-124.19	Reactor1_
-0.159	-125.524	Reactor1_
-0.16	-126.976	Reactor1_
-0.161	-128.452	Reactor1_
-0.162	-129.452	Reactor1_
-0.163	-130.857	Reactor1_
-0.164	-132.595	Reactor1_
-0.165	-133.714	Reactor1_
-0.166	-134.857	Reactor1_
-0.167	-136.286	Reactor1_
-0.168	-137.857	Reactor1_
-0.169	-139.238	Reactor1_
-0.17	-140.238	Reactor1_
-0.171	-141.643	Reactor1_
-0.172	-143.5	Reactor1_
-0.173	-144.643	Reactor1_
-0.174	-145.929	Reactor1_
-0.175	-147.405	Reactor1_
-0.176	-148.738	Reactor1_
-0.177	-150.214	Reactor1_
-0.178	-151.429	Reactor1_
-0.179	-152.833	Reactor1_
-0.18	-154.548	Reactor1_
-0.181	-155.833	Reactor1_
-0.182	-157.119	Reactor1_
-0.183	-158.429	Reactor1_
-0.184	-160.238	Reactor1_
-0.185	-161.643	Reactor1_
-0.186	-162.762	Reactor1_
-0.187	-164.405	Reactor1_
-0.188	-166.071	Reactor1_
-0.189	-167.214	Reactor1_
-0.19	-168.667	Reactor1_
-0.191	-170.119	Reactor1_
-0.192	-171.857	Reactor1_
-0.193	-173.429	Reactor1_
-0.194	-174.643	Reactor1_
-0.195	-176.214	Reactor1_
-0.196	-177.905	Reactor1_
-0.197	-179.167	Reactor1_
-0.198	-180.476	Reactor1_
-0.199	-181.905	Reactor1_
-0.2	-183.69	Reactor1_
-0.201	-185.262	Reactor1_
-0.202	-186.357	Reactor1_
-0.203	-188	Reactor1_
-0.204	-189.857	Reactor1_
-0.205	-191.762	Reactor1_
-0.206	-192.857	Reactor1_
-0.207	-194.333	Reactor1_
-0.208	-195.786	Reactor1_
-0.209	-197.429	Reactor1_
-0.21	-198.881	Reactor1_
-0.211	-200.333	Reactor1_
-0.212	-202.286	Reactor1_
-0.213	-203.571	Reactor1_
-0.214	-204.881	Reactor1_
-0.215	-206.5	Reactor1_
-0.216	-208.238	Reactor1_
-0.217	-209.857	Reactor1_
-0.218	-210.952	Reactor1_
-0.219	-212.667	Reactor1_
-0.22	-214.667	Reactor1_
-0.221	-215.857	Reactor1_
-0.222	-217.429	Reactor1_
-0.223	-218.81	Reactor1_
-0.224	-220.476	Reactor1_
-0.225	-222.119	Reactor1_
-0.226	-223.429	Reactor1_
-0.227	-225.024	Reactor1_
-0.228	-226.976	Reactor1_
-0.229	-228.333	Reactor1_
-0.23	-229.738	Reactor1_
-0.231	-230.976	Reactor1_
-0.232	-232.905	Reactor1_
-0.233	-234.548	Reactor1_
-0.234	-235.738	Reactor1_
-0.235	-237.452	Reactor1_
-0.236	-239.286	Reactor1_
-0.237	-240.714	Reactor1_
-0.238	-242.143	Reactor1_
-0.239	-243.571	Reactor1_
-0.24	-245.238	Reactor1_
-0.241	-246.905	Reactor1_
-0.242	-248.333	Reactor1_
-0.243	-250	Reactor1_
-0.244	-251.905	Reactor1_
-0.245	-253.095	Reactor1_
-0.246	-254.524	Reactor1_
-0.247	-256.19	Reactor1_
-0.248	-257.857	Reactor1_
-0.249	-259.286	Reactor1_
-0.25	-260.714	Reactor1_
-0.251	-262.381	Reactor1_
-0.252	-264.286	Reactor1_
-0.253	-265.476	Reactor1_
-0.254	-266.905	Reactor1_
-0.255	-268.333	Reactor1_
-0.256	-270	Reactor1_
-0.257	-271.667	Reactor1_
-0.258	-273.095	Reactor1_
-0.259	-274.762	Reactor1_
-0.26	-276.429	Reactor1_
-0.261	-277.857	Reactor1_
-0.262	-279.048	Reactor1_
-0.263	-280.476	Reactor1_
-0.264	-282.381	Reactor1_
-0.265	-283.81	Reactor1_
-0.266	-284.524	Reactor1_
-0.267	-286.429	Reactor1_
-0.268	-288.333	Reactor1_
-0.269	-289.524	Reactor1_
-0.27	-290.952	Reactor1_
-0.271	-292.143	Reactor1_
-0.272	-293.571	Reactor1_
-0.273	-295.238	Reactor1_
-0.274	-296.667	Reactor1_
-0.275	-297.857	Reactor1_
-0.276	-299.524	Reactor1_
-0.277	-300.714	Reactor1_
-0.278	-301.905	Reactor1_
-0.279	-303.095	Reactor1_
-0.28	-305	Reactor1_
-0.281	-306.429	Reactor1_
-0.282	-307.143	Reactor1_
-0.283	-308.571	Reactor1_
-0.284	-310.238	Reactor1_
-0.285	-311.19	Reactor1_
-0.286	-312.381	Reactor1_
-0.287	-313.81	Reactor1_
-0.288	-315	Reactor1_
-0.289	-316.429	Reactor1_
-0.29	-317.381	Reactor1_
-0.291	-318.81	Reactor1_
-0.292	-320.238	Reactor1_
-0.293	-321.19	Reactor1_
-0.294	-322.143	Reactor1_
-0.295	-323.095	Reactor1_
-0.296	-324.524	Reactor1_
-0.297	-325.714	Reactor1_
-0.298	-326.667	Reactor1_
-0.299	-327.619	Reactor1_
-0.3	-329.048	Reactor1_
-0.301	-329.762	Reactor1_
-0.302	-330.952	Reactor1_
-0.303	-331.667	Reactor1_
-0.304	-332.857	Reactor1_
-0.305	-334.048	Reactor1_
-0.306	-334.524	Reactor1_
-0.307	-335.476	Reactor1_
-0.308	-337.381	Reactor1_
-0.309	-338.095	Reactor1_
-0.31	-338.571	Reactor1_
-0.311	-339.048	Reactor1_
-0.312	-340.476	Reactor1_
-0.313	-341.19	Reactor1_
-0.314	-341.667	Reactor1_
-0.315	-342.381	Reactor1_
-0.316	-343.333	Reactor1_
-0.317	-343.81	Reactor1_
-0.318	-344.524	Reactor1_
-0.319	-345	Reactor1_
-0.32	-345.952	Reactor1_
-0.321	-346.667	Reactor1_
-0.322	-346.905	Reactor1_
-0.323	-347.619	Reactor1_
-0.324	-348.333	Reactor1_
-0.325	-348.571	Reactor1_
-0.326	-349.048	Reactor1_
-0.327	-349.524	Reactor1_
-0.328	-350.238	Reactor1_
-0.329	-350.476	Reactor1_
-0.33	-350.476	Reactor1_
-0.331	-350.952	Reactor1_
-0.332	-351.667	Reactor1_
-0.333	-351.429	Reactor1_
-0.334	-351.429	Reactor1_
-0.335	-351.905	Reactor1_
-0.336	-352.143	Reactor1_
-0.337	-352.619	Reactor1_
-0.338	-352.381	Reactor1_
-0.339	-352.619	Reactor1_
-0.34	-352.857	Reactor1_
-0.341	-352.857	Reactor1_
-0.342	-352.619	Reactor1_
-0.343	-352.381	Reactor1_
-0.344	-352.857	Reactor1_
-0.345	-352.857	Reactor1_
-0.346	-352.381	Reactor1_
-0.347	-352.381	Reactor1_
-0.348	-352.619	Reactor1_
-0.349	-352.381	Reactor1_
-0.35	-351.905	Reactor1_
-0.351	-351.667	Reactor1_
-0.352	-351.667	Reactor1_
-0.353	-351.429	Reactor1_
-0.354	-350.952	Reactor1_
-0.355	-350.476	Reactor1_
-0.356	-350.476	Reactor1_
-0.357	-350	Reactor1_
-0.358	-349.286	Reactor1_
-0.359	-348.81	Reactor1_
-0.36	-348.571	Reactor1_
-0.361	-348.333	Reactor1_
-0.362	-347.381	Reactor1_
-0.363	-346.667	Reactor1_
-0.364	-346.667	Reactor1_
-0.365	-345.476	Reactor1_
-0.366	-345	Reactor1_
-0.367	-344.286	Reactor1_
-0.368	-343.333	Reactor1_
-0.369	-342.619	Reactor1_
-0.37	-341.667	Reactor1_
-0.371	-340.952	Reactor1_
-0.372	-340.476	Reactor1_
-0.373	-339.762	Reactor1_
-0.374	-338.333	Reactor1_
-0.375	-337.381	Reactor1_
-0.376	-336.667	Reactor1_
-0.377	-335.952	Reactor1_
-0.378	-334.524	Reactor1_
-0.379	-333.571	Reactor1_
-0.38	-333.095	Reactor1_
-0.381	-331.667	Reactor1_
-0.382	-330.238	Reactor1_
-0.383	-329.286	Reactor1_
-0.384	-328.095	Reactor1_
-0.385	-327.143	Reactor1_
-0.386	-325.714	Reactor1_
-0.387	-324.524	Reactor1_
-0.388	-323.571	Reactor1_
-0.389	-322.143	Reactor1_
-0.39	-320.952	Reactor1_
-0.391	-319.524	Reactor1_
-0.392	-318.571	Reactor1_
-0.393	-317.381	Reactor1_
-0.394	-315.476	Reactor1_
-0.395	-314.286	Reactor1_
-0.396	-313.095	Reactor1_
-0.397	-311.667	Reactor1_
-0.398	-310	Reactor1_
[truncated: 2,801 more rows]

[truncated: 6 more sheets: Supplementary Fig. 3d, Supplementary Fig. 4, Supplementary Fig. 7, Supplementary Fig. 8a, Supplementary Fig. 8b, Supplementary Fig. 8c]
